# Supplementary material for: Efficacy of levofloxacin against biofilms of Pseudomonas aeruginosa isolated from patients with respiratory tract infections in vitro
Source: Microbiologyopen. 2018 Sep 5;8(5):e00720. doi: 10.1002/mbo3.720 (PMC6528602; doi:10.1002/mbo3.720)
Supplement: Supplementary file 1 [file MBO3-8-e00720-s001.xls]

gene_id	type	length	expected_count	FPKM
PA0001	known_mRNA	1545	1179.00	485.44
PA0002	known_mRNA	1104	768.00	457.12
PA0003	known_mRNA	1110	787.00	465.60
PA0004	known_mRNA	2421	1641.00	419.07
PA0005	known_mRNA	774	151.00	134.82
PA0006	known_mRNA	537	111.00	154.64
PA0007	known_mRNA	1707	297.00	109.85
PA0008	known_mRNA	2055	612.00	185.76
PA0009	known_mRNA	948	224.00	158.27
PA0010	known_mRNA	552	53.00	71.31
PA0011	known_mRNA	888	335.00	255.05
PA0012	known_mRNA	267	24.00	91.65
PA0013	known_mRNA	654	76.00	82.94
PA0014	known_mRNA	273	8.00	29.43
PA0015	known_mRNA	318	70.00	201.75
PA0016	known_mRNA	1374	307.00	143.56
PA0017	known_mRNA	1305	158.00	78.17
PA0018	known_mRNA	945	104.00	73.75
PA0019	known_mRNA	507	391.00	586.28
PA0020	known_mRNA	1026	236.00	152.48
PA0021	known_mRNA	1089	36.00	21.76
PA0022	known_mRNA	558	212.00	281.38
PA0023	known_mRNA	978	99.00	67.52
PA0024	known_mRNA	918	195.00	142.92
PA0025	known_mRNA	825	198.00	164.11
PA0026	known_mRNA	987	54.00	36.45
PA0027	known_mRNA	1287	124.00	62.29
PA0028	known_mRNA	603	32.00	38.56
PA0029	known_mRNA	1554	73.00	29.87
PA0030	known_mRNA	924	25.00	18.19
PA0031	known_mRNA	1512	84.00	35.40
PA0032	known_mRNA	915	124.00	91.22
PA0032a	known_mRNA	378	27.00	60.24
PA0033	known_mRNA	366	16.00	37.39
PA0034	known_mRNA	624	28.00	32.35
PA0035	known_mRNA	807	146.00	124.15
PA0036	known_mRNA	1209	329.00	177.04
PA0037	known_mRNA	888	212.00	161.41
PA0038	known_mRNA	216	64.00	357.01
PA0039	known_mRNA	228	282.00	1421.83
PA0040	known_mRNA	1689	75.34	28.18
PA0041	known_mRNA	10608	548.15	30.77
PA0041a	known_mRNA	702	9.00	9.02
PA0042	known_mRNA	396	47.00	98.18
PA0043	known_mRNA	1383	137.00	63.61
PA0044	known_mRNA	1374	119.00	55.65
PA0045	known_mRNA	687	70.00	71.99
PA0046	known_mRNA	354	19.00	46.61
PA0047	known_mRNA	510	33.00	49.11
PA0048	known_mRNA	384	35.00	76.35
PA0049	known_mRNA	1662	108.00	41.11
PA0050	known_mRNA	141	5.00	68.27
PA0051	known_mRNA	1833	72.00	24.68
PA0052	known_mRNA	429	21.00	39.28
PA0054	known_mRNA	549	50.00	67.74
PA0055	known_mRNA	507	91.00	136.45
PA0056	known_mRNA	921	44.00	32.13
PA0057	known_mRNA	888	32.00	24.36
PA0058	known_mRNA	705	37.00	36.89
PA0059	known_mRNA	456	109.00	187.80
PA0060	known_mRNA	234	36.00	173.10
PA0061	known_mRNA	438	114.00	207.31
PA0062	known_mRNA	417	41.00	79.72
PA0063	known_mRNA	1128	100.00	58.11
PA0064	known_mRNA	984	99.00	67.05
PA0065	known_mRNA	666	44.00	46.97
PA0066	known_mRNA	543	89.00	122.26
PA0067	known_mRNA	2046	455.00	138.75
PA0068	known_mRNA	276	10.00	36.13
PA0069	known_mRNA	1059	54.00	33.67
PA0070	known_mRNA	915	144.00	105.94
PA0071	known_mRNA	1713	368.00	135.60
PA0072	known_mRNA	1200	52.00	28.21
PA0073	known_mRNA	720	34.00	33.06
PA0074	known_mRNA	3099	140.00	27.63
PA0075	known_mRNA	729	32.00	30.66
PA0076	known_mRNA	681	31.00	32.22
PA0077	known_mRNA	3306	170.00	31.38
PA0078	known_mRNA	1350	74.00	35.28
PA0079	known_mRNA	1335	109.00	52.60
PA0080	known_mRNA	465	15.00	25.18
PA0081	known_mRNA	1494	230.00	98.20
PA0082	known_mRNA	1035	260.00	166.35
PA0083	known_mRNA	519	37.00	53.84
PA0084	known_mRNA	1497	112.00	47.72
PA0085	known_mRNA	489	59.00	92.71
PA0086	known_mRNA	846	96.00	77.28
PA0087	known_mRNA	510	21.00	31.25
PA0088	known_mRNA	1860	52.00	17.55
PA0089	known_mRNA	1047	17.00	10.74
PA0090	known_mRNA	2709	170.00	38.59
PA0091	known_mRNA	1932	93.41	30.27
PA0092	known_mRNA	285	8.00	27.42
PA0093	known_mRNA	1293	141.00	70.47
PA0094	known_mRNA	435	46.00	84.43
PA0095	known_mRNA	2226	462.59	129.04
PA0096	known_mRNA	450	20.00	35.07
PA0097	known_mRNA	1200	29.00	15.73
PA0098	known_mRNA	1038	38.00	24.23
PA0099	known_mRNA	1161	41.00	23.07
PA0100	known_mRNA	921	106.00	77.40
PA0101	known_mRNA	1248	98.00	50.92
PA0102	known_mRNA	729	240.00	229.97
PA0103	known_mRNA	1572	67.00	27.08
PA0103a	known_mRNA	639	68.00	76.33
PA0105	known_mRNA	1125	333.00	194.08
PA0106	known_mRNA	1593	142.00	56.57
PA0107	known_mRNA	555	26.00	34.74
PA0108	known_mRNA	888	157.00	119.53
PA0109	known_mRNA	210	6.00	35.33
PA0110	known_mRNA	795	52.00	45.00
PA0111	known_mRNA	579	42.00	53.23
PA0112	known_mRNA	1074	62.00	38.06
PA0113	known_mRNA	915	146.00	107.41
PA0114	known_mRNA	636	97.00	109.51
PA0115	known_mRNA	453	20.00	34.76
PA0116	known_mRNA	474	83.00	135.86
PA0117	known_mRNA	729	67.00	64.20
PA0118	known_mRNA	588	25.00	31.08
PA0119	known_mRNA	1350	362.00	172.57
PA0120	known_mRNA	687	187.00	192.32
PA0121	known_mRNA	735	83.00	78.76
PA0122	known_mRNA	411	61.00	121.00
PA0123	known_mRNA	909	102.00	75.61
PA0124	known_mRNA	282	9.00	31.39
PA0125	known_mRNA	228	10.00	50.42
PA0126	known_mRNA	621	21.00	24.41
PA0127	known_mRNA	501	44.00	67.00
PA0128	known_mRNA	342	206.00	531.77
PA0129	known_mRNA	1428	143.00	64.12
PA0130	known_mRNA	1494	128.00	54.65
PA0131	known_mRNA	288	11.00	37.07
PA0132	known_mRNA	1347	67.00	32.02
PA0133	known_mRNA	918	148.00	108.47
PA0134	known_mRNA	1371	371.00	173.91
PA0136	known_mRNA	1572	69.00	27.88
PA0137	known_mRNA	1098	39.00	23.35
PA0138	known_mRNA	927	108.00	78.28
PA0139	known_mRNA	564	640.00	838.12
PA0140	known_mRNA	1566	246.00	99.82
PA0141	known_mRNA	897	378.00	284.48
PA0142	known_mRNA	1350	139.00	66.26
PA0143	known_mRNA	1053	113.00	70.91
PA0144	known_mRNA	627	49.00	56.29
PA0145	known_mRNA	519	37.00	53.84
PA0146	known_mRNA	1098	46.00	27.55
PA0147	known_mRNA	963	82.00	56.91
PA0148	known_mRNA	951	127.00	89.41
PA0149	known_mRNA	546	112.00	152.78
PA0150	known_mRNA	996	100.00	66.81
PA0151	known_mRNA	2388	110.00	28.50
PA0152	known_mRNA	828	162.00	133.70
PA0153	known_mRNA	720	40.00	38.90
PA0154	known_mRNA	606	57.00	68.27
PA0155	known_mRNA	840	54.00	43.83
PA0156	known_mRNA	1152	197.00	111.83
PA0157	known_mRNA	1071	103.00	63.42
PA0158	known_mRNA	3048	394.00	79.11
PA0159	known_mRNA	939	119.00	85.00
PA0160	known_mRNA	186	1.00	7.51
PA0162	known_mRNA	1335	66.00	31.85
PA0163	known_mRNA	798	58.00	49.97
PA0164	known_mRNA	1617	112.00	43.91
PA0165	known_mRNA	837	51.00	41.57
PA0166	known_mRNA	1407	113.00	51.49
PA0167	known_mRNA	666	41.00	43.77
PA0168	known_mRNA	591	50.00	61.77
PA0169	known_mRNA	708	44.00	43.65
PA0170	known_mRNA	381	7.00	15.44
PA0171	known_mRNA	543	24.00	32.97
PA0172	known_mRNA	1992	148.00	46.43
PA0173	known_mRNA	1050	86.00	54.14
PA0174	known_mRNA	603	30.00	36.15
PA0175	known_mRNA	843	62.00	50.12
PA0176	known_mRNA	2040	584.00	178.65
PA0177	known_mRNA	486	39.00	61.78
PA0178	known_mRNA	1920	293.00	95.59
PA0179	known_mRNA	366	184.00	429.98
PA0180	known_mRNA	1173	177.00	98.49
PA0181	known_mRNA	933	165.00	118.72
PA0182	known_mRNA	753	23.00	21.21
PA0183	known_mRNA	1611	44.00	17.32
PA0184	known_mRNA	840	32.00	25.97
PA0185	known_mRNA	1617	61.00	23.91
PA0186	known_mRNA	1062	57.00	35.43
PA0187	known_mRNA	816	31.00	26.02
PA0188	known_mRNA	882	14.00	10.74
PA0189	known_mRNA	1359	50.00	23.66
PA0190	known_mRNA	726	11.00	10.59
PA0191	known_mRNA	918	40.00	29.32
PA0192	known_mRNA	2373	62.00	16.17
PA0193	known_mRNA	903	7.00	5.23
PA0194	known_mRNA	900	18.00	13.49
PA0195	known_mRNA	1119	559.00	327.75
PA0195.1	known_mRNA	309	17.00	51.23
PA0196	known_mRNA	1437	342.00	152.31
PA0197	known_mRNA	813	15.00	12.65
PA0198	known_mRNA	720	44.00	42.79
PA0199	known_mRNA	402	8.00	16.36
PA0200	known_mRNA	213	18.00	103.13
PA0201	known_mRNA	582	600.00	755.52
PA0202	known_mRNA	1458	231.00	101.27
PA0203	known_mRNA	1035	62.00	39.67
PA0204	known_mRNA	810	69.00	58.42
PA0205	known_mRNA	921	61.00	44.54
PA0206	known_mRNA	1113	99.00	58.39
PA0207	known_mRNA	894	221.00	166.96
PA0208	known_mRNA	1665	227.00	86.23
PA0209	known_mRNA	882	97.00	74.43
PA0210	known_mRNA	300	14.00	44.20
PA0211	known_mRNA	864	98.00	77.00
PA0212	known_mRNA	807	121.00	102.89
PA0213	known_mRNA	693	114.00	116.03
PA0214	known_mRNA	933	179.00	128.79
PA0215	known_mRNA	405	51.00	103.25
PA0216	known_mRNA	765	67.00	60.65
PA0217	known_mRNA	930	57.00	41.16
PA0218	known_mRNA	921	112.00	81.78
PA0219	known_mRNA	1491	43.00	18.40
PA0220	known_mRNA	1434	59.00	26.34
PA0221	known_mRNA	1383	16.00	7.43
PA0222	known_mRNA	1059	16.00	9.98
PA0223	known_mRNA	882	19.00	14.58
PA0224	known_mRNA	783	58.00	51.09
PA0225	known_mRNA	540	23.00	31.82
PA0226	known_mRNA	852	31.00	24.75
PA0227	known_mRNA	783	31.00	27.31
PA0228	known_mRNA	1206	99.00	53.42
PA0229	known_mRNA	1299	36.00	17.90
PA0230	known_mRNA	1380	102.00	47.47
PA0231	known_mRNA	792	29.00	25.21
PA0232	known_mRNA	402	8.00	16.36
PA0233	known_mRNA	942	69.00	49.11
PA0234	known_mRNA	834	31.00	25.37
PA0235	known_mRNA	1347	23.00	10.99
PA0236	known_mRNA	780	75.00	66.36
PA0237	known_mRNA	1044	25.00	15.84
PA0238	known_mRNA	816	97.00	81.43
PA0239	known_mRNA	879	36.00	27.73
PA0240	known_mRNA	1266	37.00	18.92
PA0241	known_mRNA	1326	29.00	14.10
PA0242	known_mRNA	1905	115.00	37.83
PA0243	known_mRNA	669	46.00	48.84
PA0244	known_mRNA	855	64.00	50.90
PA0245	known_mRNA	447	133.00	235.34
PA0246	known_mRNA	1506	121.00	51.22
PA0247	known_mRNA	1185	47.00	25.86
PA0248	known_mRNA	867	113.00	88.43
PA0249	known_mRNA	447	33.00	58.39
PA0250	known_mRNA	435	91.00	167.03
PA0251	known_mRNA	642	22.00	24.55
PA0252	known_mRNA	288	4.00	13.48
PA0253	known_mRNA	477	59.00	95.78
PA0254	known_mRNA	1491	125.00	53.49
PA0255	known_mRNA	687	111.00	114.16
PA0256	known_mRNA	933	74.00	53.24
PA0257	known_mRNA	792	77.00	66.93
PA0258	known_mRNA	186	1.00	7.51
PA0259	known_mRNA	1443	414.00	183.55
PA0260	known_mRNA	2151	186.00	53.80
PA0261	known_mRNA	498	21.00	32.23
PA0262	known_mRNA	3060	133.28	26.65
PA0263	known_mRNA	519	16.39	23.85
PA0265	known_mRNA	1452	526.00	231.63
PA0266	known_mRNA	1281	454.00	229.23
PA0267	known_mRNA	1200	87.00	47.20
PA0268	known_mRNA	1422	94.00	42.34
PA0269	known_mRNA	438	17.00	30.92
PA0270	known_mRNA	408	9.00	18.03
PA0271	known_mRNA	285	13.00	44.56
PA0272	known_mRNA	933	77.00	55.40
PA0273	known_mRNA	1215	39.00	20.87
PA0274	known_mRNA	771	31.00	27.81
PA0275	known_mRNA	687	103.00	105.93
PA0276	known_mRNA	516	22.00	32.25
PA0277	known_mRNA	759	79.00	72.18
PA0278	known_mRNA	753	34.00	31.36
PA0279	known_mRNA	699	58.00	58.43
PA0280	known_mRNA	990	53.00	35.65
PA0281	known_mRNA	870	54.00	42.09
PA0282	known_mRNA	819	31.00	25.91
PA0283	known_mRNA	999	106.00	70.58
PA0284	known_mRNA	183	6.00	46.60
PA0285	known_mRNA	2283	342.00	92.90
PA0286	known_mRNA	1179	997.00	551.62
PA0287	known_mRNA	1386	47.00	21.77
PA0288	known_mRNA	957	27.00	18.87
PA0289	known_mRNA	963	142.00	98.56
PA0290	known_mRNA	972	166.00	114.01
PA0291	known_mRNA	1383	574.00	266.52
PA0292	known_mRNA	1107	237.00	140.64
PA0293	known_mRNA	879	23.00	17.72
PA0294	known_mRNA	666	65.00	69.39
PA0295	known_mRNA	1062	98.00	60.91
PA0296	known_mRNA	1377	389.22	181.58
PA0297	known_mRNA	753	145.00	133.72
PA0298	known_mRNA	1359	158.00	74.78
PA0299	known_mRNA	1371	508.00	238.12
PA0300	known_mRNA	1104	512.00	304.74
PA0301	known_mRNA	1098	218.00	130.55
PA0302	known_mRNA	1155	123.00	69.62
PA0303	known_mRNA	882	91.00	69.82
PA0304	known_mRNA	870	163.00	127.05
PA0305	known_mRNA	2388	176.00	45.60
PA0306	known_mRNA	1053	107.00	67.15
PA0306a	known_mRNA	504	173.00	261.40
PA0307	known_mRNA	612	134.00	158.57
PA0308	known_mRNA	1020	129.00	83.90
PA0309	known_mRNA	753	139.00	128.19
PA0310	known_mRNA	699	188.00	189.38
PA0311	known_mRNA	555	37.00	49.44
PA0312	known_mRNA	495	197.00	304.69
PA0313	known_mRNA	693	84.00	85.50
PA0314	known_mRNA	771	83.00	74.45
PA0315	known_mRNA	438	195.00	354.62
PA0316	known_mRNA	1230	759.00	400.74
PA0317	known_mRNA	1395	450.00	206.98
PA0318	known_mRNA	666	155.00	165.48
PA0319	known_mRNA	990	234.00	157.41
PA0320	known_mRNA	351	141.00	350.24
PA0321	known_mRNA	1035	31.00	19.83
PA0322	known_mRNA	1395	39.00	17.94
PA0323	known_mRNA	1044	40.00	25.34
PA0324	known_mRNA	789	22.00	19.21
PA0325	known_mRNA	930	68.00	49.11
PA0326	known_mRNA	1050	45.00	28.33
PA0327	known_mRNA	966	115.00	79.54
PA0328	known_mRNA	1944	190.00	61.17
PA0329	known_mRNA	333	583.00	1566.34
PA0330	known_mRNA	672	186.00	196.44
PA0331	known_mRNA	1515	205.00	86.21
PA0332	known_mRNA	468	167.00	277.98
PA0333	known_mRNA	1272	197.00	100.24
PA0334	known_mRNA	1239	163.00	85.37
PA0335	known_mRNA	654	81.00	88.40
PA0336	known_mRNA	480	365.00	587.65
PA0337	known_mRNA	2280	1091.00	296.75
PA0338	known_mRNA	1131	307.00	177.87
PA0339	known_mRNA	756	61.00	55.99
PA0340	known_mRNA	804	56.00	47.83
PA0341	known_mRNA	801	106.00	90.92
PA0342	known_mRNA	795	235.00	203.35
PA0343	known_mRNA	798	111.00	95.63
PA0344	known_mRNA	1380	110.00	51.20
PA0345	known_mRNA	1386	136.00	63.00
PA0346	known_mRNA	363	16.00	37.84
PA0347	known_mRNA	1152	31.00	17.60
PA0348	known_mRNA	1095	72.00	43.25
PA0349	known_mRNA	1041	62.00	39.41
PA0350	known_mRNA	507	73.00	109.46
PA0351	known_mRNA	474	56.00	91.66
PA0352	known_mRNA	1386	160.00	74.12
PA0353	known_mRNA	1839	346.00	118.18
PA0354	known_mRNA	1197	245.00	133.30
PA0355	known_mRNA	540	91.00	125.88
PA0356	known_mRNA	825	113.00	93.66
PA0357	known_mRNA	813	179.00	150.91
PA0358	known_mRNA	579	36.00	45.62
PA0359	known_mRNA	345	133.00	338.90
PA0360	known_mRNA	987	145.00	97.87
PA0361	known_mRNA	1734	319.00	116.02
PA0362	known_mRNA	252	20.00	84.32
PA0363	known_mRNA	480	112.00	180.32
PA0364	known_mRNA	1596	72.00	28.62
PA0365	known_mRNA	549	7.00	9.48
PA0366	known_mRNA	1431	50.00	22.37
PA0367	known_mRNA	648	60.00	66.21
PA0367a	known_mRNA	411	76.00	150.76
PA0368	known_mRNA	999	63.00	41.95
PA0370	known_mRNA	597	25.00	30.50
PA0371	known_mRNA	1488	183.00	78.48
PA0372	known_mRNA	1398	185.00	84.89
PA0373	known_mRNA	1368	553.00	259.84
PA0374	known_mRNA	672	181.00	191.16
PA0375	known_mRNA	1008	375.00	247.17
PA0376	known_mRNA	855	3946.00	3138.09
PA0377	known_mRNA	606	94.00	112.59
PA0378	known_mRNA	732	130.00	123.96
PA0379	known_mRNA	378	66.00	147.25
PA0380	known_mRNA	201	19.00	121.88
PA0381	known_mRNA	798	255.00	219.69
PA0382	known_mRNA	672	90.00	95.05
PA0383	known_mRNA	1347	138.00	65.95
PA0384	known_mRNA	258	4.00	16.19
PA0385	known_mRNA	324	17.00	47.61
PA0386	known_mRNA	1155	99.00	56.04
PA0387	known_mRNA	594	335.00	411.29
PA0388	known_mRNA	420	163.00	313.84
PA0389	known_mRNA	621	28.00	32.55
PA0390	known_mRNA	1140	206.00	118.31
PA0391	known_mRNA	1968	288.00	91.52
PA0392	known_mRNA	594	74.00	90.85
PA0393	known_mRNA	822	393.00	327.11
PA0394	known_mRNA	693	146.00	148.60
PA0395	known_mRNA	1035	250.00	159.95
PA0396	known_mRNA	1149	143.00	81.41
PA0397	known_mRNA	900	87.00	65.23
PA0398	known_mRNA	405	60.00	121.47
PA0399	known_mRNA	1374	188.00	87.92
PA0400	known_mRNA	1185	133.00	73.17
PA0401	known_mRNA	1272	314.00	159.77
PA0402	known_mRNA	1005	345.00	228.17
PA0403	known_mRNA	513	130.00	192.00
PA0404	known_mRNA	435	53.00	97.28
PA0405	known_mRNA	570	145.00	187.39
PA0406	known_mRNA	960	92.00	64.08
PA0407	known_mRNA	954	268.00	188.01
PA0408	known_mRNA	408	448.00	897.73
PA0409	known_mRNA	366	130.00	303.79
PA0410	known_mRNA	537	94.00	130.95
PA0411	known_mRNA	2049	606.00	184.51
PA0412	known_mRNA	876	147.00	113.68
PA0413	known_mRNA	7419	1629.00	131.36
PA0414	known_mRNA	1032	88.00	56.49
PA0415	known_mRNA	507	59.00	88.47
PA0416	known_mRNA	795	47.00	40.67
PA0417	known_mRNA	612	34.00	40.23
PA0418	known_mRNA	1416	80.00	36.20
PA0419	known_mRNA	723	83.00	80.32
PA0420	known_mRNA	1404	153.00	69.88
PA0421	known_mRNA	1491	329.00	140.78
PA0422	known_mRNA	570	93.00	120.19
PA0423	known_mRNA	576	443.00	565.07
PA0424	known_mRNA	444	442.00	789.20
PA0425	known_mRNA	1152	748.00	424.62
PA0426	known_mRNA	3141	1296.00	252.23
PA0427	known_mRNA	1458	562.00	246.38
PA0428	known_mRNA	1920	828.00	270.12
PA0429	known_mRNA	1071	449.00	276.46
PA0430	known_mRNA	873	161.00	125.00
PA0431	known_mRNA	555	92.00	122.94
PA0432	known_mRNA	1410	816.00	370.99
PA0433	known_mRNA	435	24.00	44.05
PA0434	known_mRNA	2193	86.00	24.37
PA0435	known_mRNA	1479	44.00	18.99
PA0436	known_mRNA	621	107.00	124.37
PA0437	known_mRNA	1272	158.00	80.40
PA0438	known_mRNA	1251	81.00	41.98
PA0439	known_mRNA	1278	57.00	28.85
PA0440	known_mRNA	1368	48.00	22.55
PA0441	known_mRNA	1440	84.00	37.33
PA0443	known_mRNA	1491	47.00	20.11
PA0444	known_mRNA	1284	101.00	50.86
PA0445	known_mRNA	1017	78.83	51.44
PA0446	known_mRNA	1224	344.00	182.61
PA0447	known_mRNA	1182	833.00	459.59
PA0448	known_mRNA	909	112.00	83.02
PA0449	known_mRNA	540	150.00	207.50
PA0450	known_mRNA	1623	65.00	25.38
PA0451	known_mRNA	1332	141.00	68.21
PA0451a	known_mRNA	732	25.00	23.84
PA0452	known_mRNA	795	18.00	15.58
PA0454	known_mRNA	2202	143.00	40.35
PA0455	known_mRNA	1377	231.00	107.77
PA0456	known_mRNA	210	194.00	1142.22
PA0457	known_mRNA	525	51.00	73.12
PA0457.1	known_mRNA	375	13.00	29.34
PA0458	known_mRNA	1434	93.00	41.51
PA0459	known_mRNA	2553	513.00	123.92
PA0460	known_mRNA	579	452.00	572.83
PA0461	known_mRNA	888	205.00	156.08
PA0462	known_mRNA	510	654.00	973.21
PA0463	known_mRNA	690	114.00	116.63
PA0464	known_mRNA	1425	143.00	64.27
PA0465	known_mRNA	1359	281.00	132.99
PA0466	known_mRNA	303	7.00	21.75
PA0467	known_mRNA	621	66.00	76.71
PA0468	known_mRNA	951	399.00	280.91
PA0469	known_mRNA	858	146.00	115.64
PA0470	known_mRNA	2409	273.00	70.08
PA0471	known_mRNA	972	168.00	115.38
PA0472	known_mRNA	519	279.00	405.95
PA0473	known_mRNA	750	54.00	50.03
PA0474	known_mRNA	405	2.00	4.05
PA0475	known_mRNA	570	28.00	36.19
PA0476	known_mRNA	1728	148.00	54.03
PA0477	known_mRNA	927	138.00	100.02
PA0478	known_mRNA	477	38.00	61.69
PA0479	known_mRNA	951	98.00	68.99
PA0480	known_mRNA	798	29.00	24.98
PA0481	known_mRNA	444	23.00	41.07
PA0482	known_mRNA	2178	2112.00	602.86
PA0483	known_mRNA	444	42.00	74.99
PA0484	known_mRNA	516	97.00	142.19
PA0485	known_mRNA	897	195.00	146.76
PA0486	known_mRNA	975	139.00	95.13
PA0487	known_mRNA	759	67.00	61.21
PA0488	known_mRNA	321	32.00	90.91
PA0489	known_mRNA	726	58.00	55.85
PA0490	known_mRNA	294	122.00	397.74
PA0491	known_mRNA	927	239.00	173.23
PA0492	known_mRNA	759	45.00	41.11
PA0493	known_mRNA	249	1.00	4.30
PA0494	known_mRNA	1377	64.00	29.86
PA0495	known_mRNA	879	67.00	51.61
PA0496	known_mRNA	978	52.00	35.47
PA0497	known_mRNA	1002	30.00	19.91
PA0498	known_mRNA	1008	60.00	39.55
PA0499	known_mRNA	702	56.00	56.12
PA0500	known_mRNA	1059	943.00	588.01
PA0501	known_mRNA	1206	202.00	109.00
PA0502	known_mRNA	723	92.00	89.02
PA0503	known_mRNA	825	50.00	41.44
PA0504	known_mRNA	687	74.00	76.11
PA0505	known_mRNA	231	127.00	625.16
PA0506	known_mRNA	1806	4777.00	1663.43
PA0507	known_mRNA	1797	63.00	22.05
PA0508	known_mRNA	1779	1771.00	626.69
PA0509	known_mRNA	1482	76.00	32.73
PA0510	known_mRNA	840	38.00	30.84
PA0511	known_mRNA	1164	43.00	24.13
PA0512	known_mRNA	516	29.00	42.51
PA0513	known_mRNA	444	8.00	14.28
PA0514	known_mRNA	525	6.00	8.60
PA0515	known_mRNA	453	24.00	41.72
PA0516	known_mRNA	1179	66.00	36.52
PA0517	known_mRNA	360	11.00	26.33
PA0518	known_mRNA	315	24.00	70.19
PA0519	known_mRNA	1707	782.00	289.23
PA0520	known_mRNA	783	73.00	64.30
PA0521	known_mRNA	528	16.00	22.77
PA0522	known_mRNA	258	1.00	4.05
PA0523	known_mRNA	441	9.00	16.22
PA0524	known_mRNA	1401	62.00	28.38
PA0525	known_mRNA	1839	190.00	64.90
PA0526	known_mRNA	195	3.00	20.45
PA0527	known_mRNA	684	265.00	273.98
PA0528	known_mRNA	879	44.00	33.89
PA0529	known_mRNA	702	66.00	66.15
PA0530	known_mRNA	1182	74.00	40.83
PA0531	known_mRNA	717	34.00	33.23
PA0532	known_mRNA	507	29.00	43.48
PA0533	known_mRNA	1491	117.00	50.06
PA0534	known_mRNA	1290	517.00	259.04
PA0535	known_mRNA	555	89.00	118.93
PA0536	known_mRNA	1026	282.00	182.21
PA0537	known_mRNA	609	448.00	533.35
PA0538	known_mRNA	510	35.00	52.08
PA0539	known_mRNA	831	91.00	74.79
PA0540	known_mRNA	387	55.00	118.67
PA0541	known_mRNA	459	124.00	211.79
PA0542	known_mRNA	420	73.00	140.55
PA0543	known_mRNA	969	131.00	90.29
PA0544	known_mRNA	744	86.00	80.44
PA0545	known_mRNA	1305	587.00	290.41
PA0546	known_mRNA	1191	1597.00	873.74
PA0547	known_mRNA	1002	1397.00	927.03
PA0548	known_mRNA	1998	1079.00	337.43
PA0549	known_mRNA	1065	101.00	62.58
PA0550	known_mRNA	798	32.00	27.57
PA0551	known_mRNA	1062	243.00	151.04
PA0552	known_mRNA	1164	461.00	258.71
PA0553	known_mRNA	201	29.00	186.03
PA0554	known_mRNA	342	57.00	147.14
PA0555	known_mRNA	1065	725.00	449.22
PA0556	known_mRNA	483	33.00	52.70
PA0557	known_mRNA	657	44.00	47.75
PA0558	known_mRNA	768	91.00	82.00
PA0559	known_mRNA	1179	96.00	53.11
PA0560	known_mRNA	489	21.00	33.00
PA0561	known_mRNA	1155	82.00	46.41
PA0562	known_mRNA	675	89.00	93.49
PA0563	known_mRNA	354	99.00	242.86
PA0564	known_mRNA	912	50.00	36.92
PA0565	known_mRNA	339	49.00	128.16
PA0566	known_mRNA	516	95.00	139.26
PA0567	known_mRNA	159	10.00	104.84
PA0568	known_mRNA	459	26.00	44.41
PA0569	known_mRNA	471	8.00	13.20
PA0570	known_mRNA	348	6.00	15.09
PA0571	known_mRNA	615	44.00	51.76
PA0572	known_mRNA	2772	123.00	27.26
PA0573	known_mRNA	336	25.00	66.27
PA0574	known_mRNA	1122	142.00	83.01
PA0575	known_mRNA	3738	180.00	29.26
PA0576	known_mRNA	1854	4700.00	1591.46
PA0577	known_mRNA	1995	494.00	154.73
PA0578	known_mRNA	450	220.00	385.81
PA0579	known_mRNA	216	617.00	3441.84
PA0580	known_mRNA	1026	442.00	285.58
PA0581	known_mRNA	570	160.00	206.77
PA0582	known_mRNA	354	30.00	73.59
PA0583	known_mRNA	543	60.00	82.42
PA0584	known_mRNA	1233	112.00	58.98
PA0585	known_mRNA	507	19.00	28.49
PA0586	known_mRNA	1554	202.00	82.65
PA0587	known_mRNA	1272	193.00	98.20
PA0588	known_mRNA	1923	896.00	291.82
PA0589	known_mRNA	333	49.00	131.65
PA0590	known_mRNA	852	131.00	104.60
PA0591	known_mRNA	381	83.00	183.10
PA0592	known_mRNA	807	157.00	133.50
PA0593	known_mRNA	987	125.00	84.37
PA0594	known_mRNA	1293	583.00	291.37
PA0595	known_mRNA	2775	2005.00	443.90
PA0596	known_mRNA	1017	409.00	266.90
PA0597	known_mRNA	675	107.00	112.40
PA0598	known_mRNA	759	76.00	69.44
PA0599	known_mRNA	1062	136.00	84.53
PA0600	known_mRNA	2394	342.00	88.37
PA0601	known_mRNA	633	83.00	94.24
PA0602	known_mRNA	1035	74.00	47.35
PA0603	known_mRNA	1110	104.00	61.53
PA0604	known_mRNA	1047	144.00	90.95
PA0605	known_mRNA	1248	94.00	48.84
PA0606	known_mRNA	831	44.00	36.16
PA0607	known_mRNA	675	178.00	186.98
PA0608	known_mRNA	819	121.00	101.14
PA0609	known_mRNA	1479	362.00	156.26
PA0610	known_mRNA	315	254.00	742.87
PA0611	known_mRNA	771	134.00	120.19
PA0612	known_mRNA	201	4.00	25.66
PA0613	known_mRNA	360	80.00	191.49
PA0614	known_mRNA	450	47.00	82.42
PA0615	known_mRNA	516	157.00	230.14
PA0616	known_mRNA	558	128.00	169.89
PA0617	known_mRNA	327	56.00	154.65
PA0618	known_mRNA	888	341.00	259.62
PA0619	known_mRNA	534	222.00	311.48
PA0620	known_mRNA	2076	864.00	259.45
PA0621	known_mRNA	459	121.00	206.66
PA0622	known_mRNA	1161	1624.00	913.97
PA0623	known_mRNA	504	418.00	631.59
PA0624	known_mRNA	345	206.00	524.91
PA0625	known_mRNA	2238	1207.00	334.80
PA0626	known_mRNA	873	372.00	288.82
PA0627	known_mRNA	207	1.00	6.05
PA0628	known_mRNA	990	266.00	178.93
PA0629	known_mRNA	630	153.00	174.74
PA0630	known_mRNA	363	36.00	85.14
PA0631	known_mRNA	258	5.00	20.24
PA0633	known_mRNA	495	248.00	383.57
PA0634	known_mRNA	348	121.00	304.39
PA0635	known_mRNA	255	47.00	194.12
PA0636	known_mRNA	1836	591.00	202.21
PA0637	known_mRNA	342	47.00	121.33
PA0638	known_mRNA	696	150.00	151.88
PA0639	known_mRNA	771	115.00	103.15
PA0640	known_mRNA	603	106.00	127.74
PA0641	known_mRNA	3615	1088.00	183.08
PA0643	known_mRNA	1092	270.00	162.68
PA0644	known_mRNA	336	21.00	55.66
PA0645	known_mRNA	231	11.00	54.15
PA0646	known_mRNA	1053	226.00	141.82
PA0647	known_mRNA	303	18.00	55.94
PA0648	known_mRNA	231	6.00	29.54
PA0649	known_mRNA	606	119.00	142.54
PA0650	known_mRNA	1050	249.00	156.76
PA0651	known_mRNA	837	139.00	113.29
PA0652	known_mRNA	645	302.00	335.16
PA0653	known_mRNA	423	122.00	232.62
PA0654	known_mRNA	795	245.00	212.01
PA0655	known_mRNA	648	366.00	403.91
PA0656	known_mRNA	339	21.00	54.93
PA0657	known_mRNA	1482	178.00	76.67
PA0658	known_mRNA	801	131.00	112.37
PA0659	known_mRNA	1077	145.00	88.72
PA0660	known_mRNA	969	202.00	139.22
PA0661	known_mRNA	423	68.00	129.66
PA0662	known_mRNA	1035	381.00	243.77
PA0663	known_mRNA	720	107.00	104.05
PA0664	known_mRNA	423	73.00	139.19
PA0665	known_mRNA	351	189.00	469.47
PA0666	known_mRNA	1092	359.00	216.30
PA0667	known_mRNA	1344	708.00	339.16
PA0668	known_mRNA	1200	1024.00	555.60
PA0669	known_mRNA	3096	175.00	34.57
PA0670	known_mRNA	1416	90.00	40.73
PA0671	known_mRNA	552	32.00	43.05
PA0672	known_mRNA	597	225.00	274.52
PA0673	known_mRNA	321	12.00	34.09
PA0674	known_mRNA	717	30.00	29.32
PA0675	known_mRNA	546	8.00	10.91
PA0676	known_mRNA	960	39.00	27.16
PA0677	known_mRNA	642	19.00	21.21
PA0678	known_mRNA	450	4.00	7.01
PA0679	known_mRNA	432	27.00	50.03
PA0680	known_mRNA	375	12.00	27.08
PA0681	known_mRNA	450	22.00	38.58
PA0682	known_mRNA	966	24.00	16.60
PA0683	known_mRNA	1146	22.00	12.56
PA0684	known_mRNA	594	12.00	14.73
PA0685	known_mRNA	2412	78.00	20.00
PA0686	known_mRNA	1410	56.00	25.46
PA0687	known_mRNA	1215	58.00	31.04
PA0688	known_mRNA	1107	66.00	39.16
PA0689	known_mRNA	1113	155.00	91.43
PA0690	known_mRNA	12543	1286.00	60.95
PA0691	known_mRNA	603	6.00	7.23
PA0692	known_mRNA	1635	38.00	14.72
PA0693	known_mRNA	1848	38.00	12.91
PA0694	known_mRNA	420	1.00	1.93
PA0695	known_mRNA	747	9.00	8.38
PA0696	known_mRNA	1707	30.00	11.10
PA0697	known_mRNA	663	2.00	2.15
PA0698	known_mRNA	480	2.00	3.22
PA0699	known_mRNA	945	11.00	7.80
PA0700	known_mRNA	426	7.00	13.22
PA0701	known_mRNA	987	40.00	27.00
PA0701a	known_mRNA	666	74.00	79.00
PA0702	known_mRNA	906	28.00	20.83
PA0703	known_mRNA	1317	37.00	18.12
PA0704	known_mRNA	1395	140.00	64.40
PA0705	known_mRNA	900	182.00	136.45
PA0706	known_mRNA	639	111.00	124.60
PA0707	known_mRNA	780	18.00	15.93
PA0708	known_mRNA	855	38.00	30.22
PA0709	known_mRNA	297	3.00	9.62
PA0710	known_mRNA	396	9.00	18.80
PA0711	known_mRNA	507	17.00	25.49
PA0712	known_mRNA	258	5.00	20.24
PA0713	known_mRNA	294	23.00	74.98
PA0714	known_mRNA	477	24.00	38.96
PA0715	known_mRNA	957	206.00	144.00
PA0716	known_mRNA	1326	80.00	38.89
PA0718	known_mRNA	291	9.00	29.83
PA0719	known_mRNA	378	16.00	35.70
PA0720	known_mRNA	435	11.00	20.19
PA0722	known_mRNA	252	4.00	16.86
PA0723	known_mRNA	249	20.00	86.09
PA0724	known_mRNA	1263	54.00	27.69
PA0725	known_mRNA	357	8.00	19.38
PA0726	known_mRNA	1275	48.00	24.36
PA0727	known_mRNA	1293	77.00	38.48
PA0728	known_mRNA	984	50.00	33.87
PA0729	known_mRNA	348	155.00	389.93
PA0730	known_mRNA	903	253.00	188.96
PA0731	known_mRNA	738	281.00	265.37
PA0732	known_mRNA	1044	223.00	141.30
PA0733	known_mRNA	693	90.00	91.60
PA0734	known_mRNA	273	33.00	121.42
PA0735	known_mRNA	816	41.00	34.42
PA0736	known_mRNA	1077	178.00	108.92
PA0736a	known_mRNA	180	28.00	225.14
PA0737	known_mRNA	456	173.00	298.07
PA0738	known_mRNA	246	5.00	21.99
PA0739	known_mRNA	915	56.00	41.20
PA0740	known_mRNA	1977	56.00	17.71
PA0741	known_mRNA	642	31.00	34.60
PA0742	known_mRNA	645	15.00	16.65
PA0743	known_mRNA	897	153.00	115.15
PA0744	known_mRNA	1104	109.00	64.88
PA0745	known_mRNA	819	196.00	163.83
PA0746	known_mRNA	1164	325.00	182.38
PA0747	known_mRNA	1509	288.00	121.64
PA0749	known_mRNA	822	62.00	51.60
PA0750	known_mRNA	696	99.00	100.24
PA0751	known_mRNA	1038	88.00	56.12
PA0752	known_mRNA	1518	53.00	22.24
PA0753	known_mRNA	471	13.00	21.46
PA0754	known_mRNA	984	46.00	31.16
PA0755	known_mRNA	1284	31.00	15.61
PA0756	known_mRNA	672	70.00	73.93
PA0757	known_mRNA	1383	167.00	77.54
PA0758	known_mRNA	837	396.00	322.76
PA0759	known_mRNA	945	198.00	140.40
PA0760	known_mRNA	255	69.00	284.99
PA0761	known_mRNA	1617	685.00	268.53
PA0762	known_mRNA	582	2766.00	3482.95
PA0763	known_mRNA	585	2724.00	3408.21
PA0764	known_mRNA	951	954.00	671.64
PA0765	known_mRNA	456	55.00	94.76
PA0766	known_mRNA	1425	1017.00	457.08
PA0767	known_mRNA	1800	904.00	315.91
PA0768	known_mRNA	855	355.00	282.32
PA0769	known_mRNA	378	155.00	345.80
PA0770	known_mRNA	690	196.00	200.53
PA0771	known_mRNA	918	206.00	150.98
PA0772	known_mRNA	702	42.00	42.09
PA0773	known_mRNA	747	220.00	204.81
PA0774	known_mRNA	969	155.00	106.83
PA0775	known_mRNA	741	113.00	106.21
PA0776	known_mRNA	573	15.00	19.26
PA0777	known_mRNA	753	66.00	60.87
PA0778	known_mRNA	405	45.00	91.10
PA0779	known_mRNA	2400	2094.00	539.67
PA0780	known_mRNA	753	207.00	190.90
PA0781	known_mRNA	2064	112.00	33.84
PA0782	known_mRNA	3183	1232.00	236.49
PA0783	known_mRNA	1521	258.00	108.04
PA0784	known_mRNA	930	166.00	119.88
PA0785	known_mRNA	639	30.00	33.67
PA0786	known_mRNA	306	5.00	15.30
PA0787	known_mRNA	1164	111.00	62.29
PA0788	known_mRNA	3126	259.00	50.66
PA0788a	known_mRNA	210	11.00	64.77
PA0789	known_mRNA	1416	200.00	90.51
PA0790	known_mRNA	816	25.00	20.99
PA0791	known_mRNA	789	112.00	97.78
PA0792	known_mRNA	1485	153.00	65.75
PA0793	known_mRNA	1188	98.00	53.77
PA0794	known_mRNA	2607	450.00	106.34
PA0795	known_mRNA	1128	367.00	213.27
PA0796	known_mRNA	897	219.00	164.82
PA0797	known_mRNA	723	80.00	77.41
PA0798	known_mRNA	651	105.00	115.23
PA0799	known_mRNA	1992	244.00	76.55
PA0800	known_mRNA	534	47.00	65.94
PA0801	known_mRNA	1521	255.00	106.79
PA0802	known_mRNA	324	15.00	42.01
PA0803	known_mRNA	441	49.00	88.29
PA0804	known_mRNA	822	171.00	142.33
PA0805	known_mRNA	228	183.00	922.68
PA0806	known_mRNA	396	9.00	18.80
PA0807	known_mRNA	768	108.00	97.32
PA0808	known_mRNA	474	30.00	49.10
PA0809	known_mRNA	1317	53.00	25.96
PA0810	known_mRNA	702	72.00	72.16
PA0811	known_mRNA	1248	102.00	53.00
PA0812	known_mRNA	1296	62.00	30.91
PA0813	known_mRNA	1248	76.00	39.49
PA0814	known_mRNA	435	9.00	16.52
PA0815	known_mRNA	954	147.00	103.12
PA0816	known_mRNA	885	143.00	109.30
PA0817	known_mRNA	426	12.00	22.66
PA0818	known_mRNA	273	1.00	3.68
PA0819	known_mRNA	294	1.00	3.26
PA0820	known_mRNA	813	179.00	150.91
PA0821	known_mRNA	1089	191.00	115.43
PA0823	known_mRNA	234	6.00	28.85
PA0824	known_mRNA	519	43.00	62.57
PA0825	known_mRNA	336	11.00	29.16
PA0826	known_mRNA	639	60.00	67.35
PA0826.2	known_mRNA	353	239242.00	589329.62
PA0827	known_mRNA	879	21.00	16.18
PA0828	known_mRNA	684	30.00	31.02
PA0829	known_mRNA	942	34.00	24.20
PA0830	known_mRNA	834	174.00	142.41
PA0831	known_mRNA	1020	110.00	71.54
PA0832	known_mRNA	642	116.00	129.47
PA0833	known_mRNA	714	1154.00	1133.43
PA0834	known_mRNA	915	142.00	104.47
PA0835	known_mRNA	2115	748.00	220.24
PA0836	known_mRNA	1185	777.00	427.49
PA0837	known_mRNA	486	1296.00	2052.94
PA0838	known_mRNA	483	150.00	239.54
PA0839	known_mRNA	591	22.00	27.18
PA0840	known_mRNA	1113	155.00	91.43
PA0841	known_mRNA	960	58.00	40.40
PA0842	known_mRNA	1221	53.00	28.21
PA0843	known_mRNA	624	74.00	85.51
PA0844	known_mRNA	2193	117.00	33.16
PA0845	known_mRNA	2013	128.00	39.71
PA0846	known_mRNA	741	129.00	121.24
PA0847	known_mRNA	2208	121.00	34.04
PA0848	known_mRNA	600	30.00	36.38
PA0849	known_mRNA	951	75.00	52.80
PA0850	known_mRNA	420	16.00	30.81
PA0851	known_mRNA	963	57.00	39.56
PA0852	known_mRNA	1170	107.00	59.71
PA0853	known_mRNA	624	95.00	109.77
PA0854	known_mRNA	1395	450.00	206.98
PA0855	known_mRNA	1020	73.00	47.48
PA0856	known_mRNA	549	264.00	357.64
PA0857	known_mRNA	306	35.00	107.10
PA0858	known_mRNA	939	219.00	156.43
PA0859	known_mRNA	603	99.00	119.31
PA0860	known_mRNA	1791	296.00	103.99
PA0861	known_mRNA	2457	687.00	172.75
PA0862	known_mRNA	783	146.00	128.61
PA0863	known_mRNA	960	44.00	30.65
PA0864	known_mRNA	789	59.00	51.51
PA0865	known_mRNA	1074	571.00	350.48
PA0866	known_mRNA	1419	479.00	216.27
PA0867	known_mRNA	384	92.00	200.70
PA0868	known_mRNA	414	49.00	96.23
PA0869	known_mRNA	933	198.00	142.46
PA0870	known_mRNA	1200	444.00	240.90
PA0871	known_mRNA	357	34.00	82.38
PA0872	known_mRNA	789	326.00	284.61
PA0873	known_mRNA	1560	160.00	65.20
PA0874	known_mRNA	267	19.00	72.56
PA0875	known_mRNA	2196	216.00	61.12
PA0876	known_mRNA	945	408.00	289.32
PA0877	known_mRNA	897	116.00	87.30
PA0878	known_mRNA	828	37.00	30.54
PA0879	known_mRNA	1161	39.00	21.95
PA0880	known_mRNA	381	1.00	2.21
PA0881	known_mRNA	1353	18.00	8.56
PA0882	known_mRNA	1203	16.00	8.66
PA0883	known_mRNA	828	18.00	14.86
PA0884	known_mRNA	996	50.00	33.41
PA0885	known_mRNA	639	9.00	10.10
PA0886	known_mRNA	1284	51.00	25.68
PA0887	known_mRNA	1956	539.00	172.40
PA0888	known_mRNA	780	505.00	446.84
PA0889	known_mRNA	690	62.00	63.43
PA0890	known_mRNA	699	83.00	83.61
PA0891	known_mRNA	1113	188.00	110.89
PA0892	known_mRNA	765	152.00	137.59
PA0893	known_mRNA	990	195.00	131.17
PA0894	known_mRNA	324	19.00	53.21
PA0895	known_mRNA	1221	370.00	196.94
PA0896	known_mRNA	1017	108.00	70.48
PA0897	known_mRNA	1023	85.00	55.10
PA0898	known_mRNA	1467	172.00	74.90
PA0899	known_mRNA	1347	205.00	97.96
PA0900	known_mRNA	291	43.00	142.52
PA0901	known_mRNA	999	214.00	142.49
PA0902	known_mRNA	1005	128.00	84.65
PA0903	known_mRNA	2625	994.00	233.22
PA0904	known_mRNA	1239	459.00	240.41
PA0905	known_mRNA	186	112.00	840.90
PA0906	known_mRNA	714	165.00	162.06
PA0907	known_mRNA	531	295.00	416.89
PA0908	known_mRNA	375	22.00	49.64
PA0909	known_mRNA	276	6.00	21.68
PA0910	known_mRNA	504	110.00	166.21
PA0911	known_mRNA	453	68.00	118.19
PA0912	known_mRNA	540	6.00	8.30
PA0913	known_mRNA	1449	717.00	316.45
PA0914	known_mRNA	393	41.00	86.57
PA0915	known_mRNA	462	31.00	52.49
PA0916	known_mRNA	1323	526.00	256.35
PA0917	known_mRNA	1905	268.00	88.16
PA0918	known_mRNA	549	56.00	75.86
PA0919	known_mRNA	1284	285.00	143.53
PA0920	known_mRNA	2646	324.00	75.39
PA0921	known_mRNA	360	254.00	607.97
PA0922	known_mRNA	315	226.00	660.98
PA0923	known_mRNA	1050	383.00	241.12
PA0924	known_mRNA	1929	196.00	63.62
PA0925	known_mRNA	408	58.00	116.22
PA0926	known_mRNA	426	66.00	124.64
PA0927	known_mRNA	990	79.00	53.14
PA0928	known_mRNA	2778	425.00	93.99
PA0929	known_mRNA	720	191.00	185.74
PA0930	known_mRNA	1338	137.00	65.95
PA0931	known_mRNA	2229	130.00	36.21
PA0932	known_mRNA	900	417.00	312.63
PA0933	known_mRNA	1353	463.00	220.18
PA0934	known_mRNA	2244	904.00	250.05
PA0935	known_mRNA	831	98.00	80.54
PA0936	known_mRNA	939	345.00	246.42
PA0937	known_mRNA	540	128.00	177.07
PA0938	known_mRNA	1329	688.00	333.65
PA0939	known_mRNA	327	36.00	99.42
PA0940	known_mRNA	255	8.00	33.04
PA0941	known_mRNA	234	12.00	57.70
PA0942	known_mRNA	561	882.00	1162.78
PA0943	known_mRNA	717	422.00	412.41
PA0944	known_mRNA	669	175.00	185.82
PA0945	known_mRNA	1062	501.00	311.41
PA0946	known_mRNA	1038	309.00	197.06
PA0947	known_mRNA	705	258.00	257.26
PA0948	known_mRNA	420	35.00	67.39
PA0949	known_mRNA	597	101.00	123.23
PA0950	known_mRNA	354	92.00	225.69
PA0951	known_mRNA	1236	204.00	107.13
PA0951a	known_mRNA	186	3.00	22.52
PA0952	known_mRNA	384	26.00	56.72
PA0953	known_mRNA	465	50.00	83.94
PA0954	known_mRNA	276	19.00	68.65
PA0955	known_mRNA	957	172.00	120.23
PA0956	known_mRNA	1716	940.00	345.72
PA0957	known_mRNA	408	62.00	124.24
PA0958	known_mRNA	1332	708.00	342.50
PA0959	known_mRNA	630	251.00	286.66
PA0960	known_mRNA	210	11.00	64.77
PA0961	known_mRNA	615	71.00	83.51
PA0962	known_mRNA	471	342.00	564.50
PA0963	known_mRNA	1776	1419.00	503.04
PA0964	known_mRNA	747	555.00	516.69
PA0965	known_mRNA	525	73.00	104.67
PA0966	known_mRNA	606	144.00	172.48
PA0967	known_mRNA	1059	271.00	168.98
PA0968	known_mRNA	447	298.00	527.30
PA0969	known_mRNA	696	444.00	449.57
PA0970	known_mRNA	441	126.00	227.04
PA0971	known_mRNA	1044	1074.00	680.50
PA0972	known_mRNA	1299	564.00	280.44
PA0973	known_mRNA	507	2548.00	3820.60
PA0974	known_mRNA	825	549.00	455.02
PA0975	known_mRNA	795	191.00	165.28
PA0976	known_mRNA	675	213.00	223.75
PA0978	known_mRNA	828	121.68	100.43
PA0979	known_mRNA	309	16.00	48.22
PA0981	known_mRNA	624	24.00	27.73
PA0982	known_mRNA	549	65.00	88.06
PA0983	known_mRNA	288	25.00	84.26
PA0984	known_mRNA	327	8.00	22.09
PA0985	known_mRNA	1497	65.00	27.69
PA0986	known_mRNA	264	5.00	19.46
PA0987	known_mRNA	843	49.00	39.61
PA0988	known_mRNA	405	71.00	143.74
PA0989	known_mRNA	561	23.00	30.32
PA0990	known_mRNA	639	43.00	48.27
PA0992	known_mRNA	618	76.00	88.86
PA0993	known_mRNA	714	8.00	7.86
PA0994	known_mRNA	2520	195.00	47.75
PA0995	known_mRNA	522	82.00	118.44
PA0996	known_mRNA	1554	924.00	378.07
PA0997	known_mRNA	852	430.00	343.35
PA0998	known_mRNA	1047	234.00	147.79
PA0999	known_mRNA	1014	453.00	296.60
PA1000	known_mRNA	906	292.00	217.26
PA1001	known_mRNA	1593	464.00	184.85
PA1002	known_mRNA	603	179.00	215.72
PA1003	known_mRNA	999	160.00	106.53
PA1004	known_mRNA	1059	369.00	230.09
PA1005	known_mRNA	1434	308.00	137.48
PA1006	known_mRNA	252	77.00	324.61
PA1007	known_mRNA	1074	150.00	92.07
PA1008	known_mRNA	474	121.00	198.06
PA1009	known_mRNA	558	91.00	120.78
PA1010	known_mRNA	879	928.00	714.84
PA1011	known_mRNA	1191	756.00	413.62
PA1012	known_mRNA	759	201.00	183.64
PA1013	known_mRNA	711	202.00	199.40
PA1014	known_mRNA	993	284.00	190.39
PA1015	known_mRNA	801	119.00	102.08
PA1016	known_mRNA	1152	70.00	39.74
PA1017	known_mRNA	2148	68.00	19.70
PA1018	known_mRNA	867	32.00	25.04
PA1019	known_mRNA	1356	31.00	14.71
PA1019a	known_mRNA	408	3.00	6.01
PA1020	known_mRNA	1113	21.00	12.39
PA1021	known_mRNA	762	19.00	17.28
PA1022	known_mRNA	1146	49.00	27.98
PA1023	known_mRNA	918	42.00	30.78
PA1024	known_mRNA	987	34.00	22.95
PA1025	known_mRNA	1251	29.00	15.03
PA1026	known_mRNA	477	33.00	53.57
PA1027	known_mRNA	1590	95.00	37.92
PA1028	known_mRNA	1287	53.00	26.62
PA1030	known_mRNA	756	517.00	474.56
PA1031	known_mRNA	1362	388.00	183.19
PA1032	known_mRNA	2544	427.00	103.52
PA1033	known_mRNA	642	45.00	50.23
PA1034	known_mRNA	201	10.00	64.15
PA1035	known_mRNA	495	351.00	542.88
PA1036	known_mRNA	561	163.00	214.89
PA1037	known_mRNA	621	74.00	86.01
PA1038	known_mRNA	318	9.00	25.94
PA1039	known_mRNA	474	33.00	54.02
PA1040	known_mRNA	498	78.00	119.70
PA1041	known_mRNA	633	419.00	475.76
PA1042	known_mRNA	300	17.00	53.67
PA1043	known_mRNA	810	78.00	66.04
PA1044	known_mRNA	465	40.00	67.15
PA1045	known_mRNA	2145	334.00	96.89
PA1046	known_mRNA	2274	230.00	62.73
PA1047	known_mRNA	1179	337.00	186.45
PA1048	known_mRNA	882	659.00	505.65
PA1049	known_mRNA	648	294.00	324.45
PA1050	known_mRNA	1113	223.00	131.53
PA1051	known_mRNA	1359	57.00	26.98
PA1052	known_mRNA	1146	201.00	114.77
PA1052a	known_mRNA	243	19.00	85.38
PA1053	known_mRNA	465	2550.00	4280.88
PA1054	known_mRNA	2802	491.00	107.61
PA1055	known_mRNA	339	24.00	62.77
PA1056	known_mRNA	1500	189.00	80.35
PA1057	known_mRNA	525	82.00	117.57
PA1058	known_mRNA	270	9.00	33.73
PA1059	known_mRNA	348	14.00	35.22
PA1060	known_mRNA	906	54.00	40.18
PA1061	known_mRNA	1098	54.00	32.34
PA1062	known_mRNA	522	39.00	56.33
PA1063	known_mRNA	252	4.00	16.86
PA1064	known_mRNA	666	104.00	111.03
PA1065	known_mRNA	474	48.00	78.57
PA1066	known_mRNA	657	42.00	45.58
PA1067	known_mRNA	915	33.00	24.28
PA1068	known_mRNA	1911	260.00	85.25
PA1069	known_mRNA	2295	249.00	67.26
PA1070	known_mRNA	702	48.00	48.11
PA1071	known_mRNA	768	61.00	54.97
PA1072	known_mRNA	1254	96.00	49.62
PA1073	known_mRNA	924	52.00	37.83
PA1074	known_mRNA	1122	458.00	267.73
PA1075	known_mRNA	318	56.00	161.40
PA1076	known_mRNA	363	216.00	510.81
PA1077	known_mRNA	408	53.00	106.20
PA1078	known_mRNA	441	37.00	66.67
PA1079	known_mRNA	714	114.00	111.97
PA1080	known_mRNA	1389	375.00	173.30
PA1081	known_mRNA	750	113.00	104.70
PA1082	known_mRNA	786	186.00	163.11
PA1083	known_mRNA	696	95.00	96.19
PA1084	known_mRNA	1110	124.00	73.36
PA1085	known_mRNA	1203	179.00	96.85
PA1086	known_mRNA	2052	319.00	96.98
PA1087	known_mRNA	1320	374.00	182.73
PA1088	known_mRNA	762	126.00	114.59
PA1089	known_mRNA	603	63.00	75.92
PA1090	known_mRNA	663	61.00	65.48
PA1091	known_mRNA	5085	850.00	100.73
PA1092	known_mRNA	1467	26327.00	11464.97
PA1093	known_mRNA	372	642.00	1465.49
PA1094	known_mRNA	1425	2816.00	1265.62
PA1095	known_mRNA	381	3534.00	7795.99
PA1096	known_mRNA	297	914.00	2931.89
PA1097	known_mRNA	1473	1695.00	734.88
PA1098	known_mRNA	1209	439.00	236.23
PA1099	known_mRNA	1422	417.00	187.85
PA1100	known_mRNA	330	158.00	430.34
PA1101	known_mRNA	1797	616.00	215.65
PA1102	known_mRNA	1017	375.00	244.71
PA1103	known_mRNA	807	254.00	215.99
PA1104	known_mRNA	1356	218.00	103.42
PA1105	known_mRNA	444	40.00	71.42
PA1106	known_mRNA	714	88.00	86.43
PA1107	known_mRNA	1197	99.00	53.86
PA1108	known_mRNA	1158	32.00	18.06
PA1109	known_mRNA	780	108.00	95.56
PA1110	known_mRNA	711	111.00	109.57
PA1111	known_mRNA	624	86.00	99.37
PA1112	known_mRNA	1149	210.00	119.56
PA1112a	known_mRNA	222	22.00	116.55
PA1112b	known_mRNA	192	177.00	1244.92
PA1113	known_mRNA	1767	162.00	57.74
PA1114	known_mRNA	336	83.00	220.01
PA1115	known_mRNA	2325	343.00	91.40
PA1116	known_mRNA	840	176.00	142.86
PA1117	known_mRNA	375	72.00	162.47
PA1118	known_mRNA	684	333.00	344.28
PA1119	known_mRNA	507	65.00	97.46
PA1120	known_mRNA	1308	98.00	48.36
PA1121	known_mRNA	573	129.00	165.62
PA1123	known_mRNA	321	45.00	127.84
PA1124	known_mRNA	1497	160.00	68.17
PA1125	known_mRNA	753	76.00	70.09
PA1126	known_mRNA	588	47.00	58.43
PA1127	known_mRNA	990	87.00	58.52
PA1128	known_mRNA	912	59.00	43.57
PA1129	known_mRNA	408	10.00	20.04
PA1130	known_mRNA	978	40.00	27.28
PA1131	known_mRNA	1269	49.00	25.00
PA1132	known_mRNA	690	98.00	100.26
PA1133	known_mRNA	351	19.00	47.20
PA1134	known_mRNA	522	24.00	34.66
PA1135	known_mRNA	876	68.00	52.59
PA1136	known_mRNA	732	122.00	116.33
PA1137	known_mRNA	987	943.00	636.52
PA1138	known_mRNA	876	116.00	89.71
PA1139	known_mRNA	849	183.00	146.72
PA1140	known_mRNA	837	132.00	107.59
PA1141	known_mRNA	903	101.00	75.43
PA1142	known_mRNA	717	63.00	61.57
PA1143	known_mRNA	654	11.00	12.00
PA1144	known_mRNA	1335	48.00	23.16
PA1145	known_mRNA	903	64.00	47.80
PA1146	known_mRNA	1182	58.00	32.00
PA1147	known_mRNA	1491	115.00	49.21
PA1148	known_mRNA	1917	71.00	23.20
PA1149	known_mRNA	369	8.00	18.48
PA1150	known_mRNA	2070	307.00	92.47
PA1151	known_mRNA	264	99.00	385.34
PA1153	known_mRNA	555	21.00	28.06
PA1154	known_mRNA	534	29.00	40.69
PA1155	known_mRNA	1248	432.00	224.47
PA1156	known_mRNA	2892	849.00	180.05
PA1157	known_mRNA	711	246.00	242.83
PA1158	known_mRNA	1359	131.00	62.00
PA1159	known_mRNA	210	63.00	370.93
PA1160	known_mRNA	384	129.00	281.42
PA1161	known_mRNA	804	57.00	48.68
PA1162	known_mRNA	1152	117.00	66.42
PA1163	known_mRNA	2610	228.00	53.82
PA1164	known_mRNA	813	270.00	227.62
PA1165	known_mRNA	729	110.00	105.40
PA1166	known_mRNA	789	119.00	103.89
PA1167	known_mRNA	672	72.00	76.04
PA1168	known_mRNA	321	8.00	22.73
PA1169	known_mRNA	2058	116.00	35.16
PA1170	known_mRNA	735	49.00	46.50
PA1171	known_mRNA	1197	155.00	84.33
PA1172	known_mRNA	597	23.00	28.06
PA1173	known_mRNA	492	10.00	15.59
PA1174	known_mRNA	2490	245.00	60.75
PA1175	known_mRNA	330	3.00	8.17
PA1176	known_mRNA	492	108.00	168.36
PA1177	known_mRNA	168	13.00	121.02
PA1178	known_mRNA	603	13497.00	16265.61
PA1179	known_mRNA	678	2400.00	2507.69
PA1180	known_mRNA	1347	963.00	460.19
PA1181	known_mRNA	3363	398.00	72.17
PA1182	known_mRNA	1002	43.00	28.53
PA1183	known_mRNA	1311	258.00	127.00
PA1184	known_mRNA	891	78.00	59.16
PA1185	known_mRNA	630	30.00	34.26
PA1186	known_mRNA	1020	33.00	21.46
PA1187	known_mRNA	1140	65.00	37.33
PA1188	known_mRNA	1182	110.00	60.69
PA1189	known_mRNA	498	16.00	24.55
PA1190	known_mRNA	600	59.00	71.54
PA1191	known_mRNA	594	38.00	46.65
PA1192	known_mRNA	825	314.00	260.25
PA1193	known_mRNA	672	151.00	159.47
PA1194	known_mRNA	1419	86.00	38.83
PA1195	known_mRNA	765	34.00	30.78
PA1196	known_mRNA	1401	409.00	187.25
PA1197	known_mRNA	771	200.00	179.39
PA1198	known_mRNA	618	930.00	1087.41
PA1199	known_mRNA	534	162.00	227.30
PA1200	known_mRNA	663	63.00	67.63
PA1201	known_mRNA	915	95.00	69.89
PA1202	known_mRNA	618	97.00	113.42
PA1203	known_mRNA	408	10.00	20.04
PA1204	known_mRNA	558	32.00	42.47
PA1205	known_mRNA	948	30.00	21.20
PA1206	known_mRNA	474	59.00	96.57
PA1207	known_mRNA	1842	171.00	58.30
PA1208	known_mRNA	1500	82.00	34.86
PA1209	known_mRNA	936	62.00	44.45
PA1210	known_mRNA	699	19.00	19.14
PA1211	known_mRNA	636	17.00	19.19
PA1212	known_mRNA	1230	16.00	8.45
PA1213	known_mRNA	960	11.00	7.66
PA1214	known_mRNA	1599	38.00	15.08
PA1215	known_mRNA	1287	30.00	15.07
PA1216	known_mRNA	747	11.00	10.24
PA1217	known_mRNA	1368	76.00	35.71
PA1218	known_mRNA	879	38.00	29.27
PA1219	known_mRNA	615	15.00	17.64
PA1220	known_mRNA	1263	20.00	10.26
PA1221	known_mRNA	1857	52.00	17.58
PA1222	known_mRNA	1158	157.00	88.61
PA1223	known_mRNA	894	133.00	100.48
PA1224	known_mRNA	780	35.00	30.97
PA1225	known_mRNA	627	17.00	19.53
PA1226	known_mRNA	609	44.00	52.38
PA1227	known_mRNA	849	49.00	39.29
PA1228	known_mRNA	351	11.00	27.32
PA1229	known_mRNA	807	117.00	99.49
PA1231	known_mRNA	909	7.00	5.19
PA1232	known_mRNA	2040	41.00	12.54
PA1233	known_mRNA	258	1.00	4.05
PA1234	known_mRNA	504	24.00	36.26
PA1235	known_mRNA	783	39.00	34.35
PA1236	known_mRNA	1512	22.00	9.27
PA1237	known_mRNA	1152	39.00	22.14
PA1238	known_mRNA	1449	30.00	13.24
PA1239	known_mRNA	885	35.00	26.75
PA1240	known_mRNA	798	59.00	50.83
PA1241	known_mRNA	561	138.00	181.93
PA1242	known_mRNA	1773	190.00	67.48
PA1243	known_mRNA	2577	204.00	48.80
PA1244	known_mRNA	342	103.00	265.89
PA1245	known_mRNA	1245	161.00	83.88
PA1246	known_mRNA	1782	124.00	43.80
PA1247	known_mRNA	1299	61.00	30.33
PA1248	known_mRNA	1446	66.00	29.20
PA1249	known_mRNA	1440	122.00	54.21
PA1250	known_mRNA	396	43.00	89.83
PA1251	known_mRNA	1626	98.00	38.19
PA1252	known_mRNA	1005	112.00	74.07
PA1253	known_mRNA	1581	104.00	41.77
PA1254	known_mRNA	918	37.00	27.12
PA1255	known_mRNA	1035	28.00	17.91
PA1256	known_mRNA	723	28.00	27.09
PA1257	known_mRNA	645	31.00	34.40
PA1258	known_mRNA	666	8.00	8.54
PA1259	known_mRNA	1743	91.00	32.91
PA1260	known_mRNA	822	50.00	41.62
PA1261	known_mRNA	675	51.00	53.57
PA1262	known_mRNA	1443	19.00	8.42
PA1263	known_mRNA	945	208.00	147.50
PA1264	known_mRNA	867	131.00	102.52
PA1265	known_mRNA	903	29.00	21.66
PA1266	known_mRNA	1254	61.00	31.53
PA1267	known_mRNA	1116	55.00	32.34
PA1268	known_mRNA	945	31.00	21.98
PA1269	known_mRNA	669	78.00	82.82
PA1270	known_mRNA	2040	69.00	21.11
PA1271	known_mRNA	1851	174.00	59.02
PA1272	known_mRNA	612	36.00	42.60
PA1273	known_mRNA	1308	73.00	36.02
PA1274	known_mRNA	657	14.00	15.19
PA1275	known_mRNA	939	41.00	29.29
PA1276	known_mRNA	996	37.00	24.72
PA1277	known_mRNA	1473	60.00	26.01
PA1278	known_mRNA	522	10.00	14.44
PA1279	known_mRNA	1056	90.00	56.30
PA1280	known_mRNA	585	22.00	27.53
PA1281	known_mRNA	738	35.00	33.05
PA1282	known_mRNA	1506	243.00	102.86
PA1283	known_mRNA	561	878.00	1157.51
PA1284	known_mRNA	1821	347.00	119.77
PA1285	known_mRNA	450	115.00	201.67
PA1286	known_mRNA	1200	59.00	32.01
PA1287	known_mRNA	555	111.00	148.33
PA1288	known_mRNA	1275	506.00	256.80
PA1289	known_mRNA	480	31.00	49.91
PA1290	known_mRNA	594	140.00	171.88
PA1291	known_mRNA	840	121.00	98.21
PA1292	known_mRNA	855	107.00	85.09
PA1293	known_mRNA	1062	77.00	47.86
PA1294	known_mRNA	1125	257.00	149.79
PA1295	known_mRNA	294	4.00	13.04
PA1296	known_mRNA	933	418.00	300.75
PA1297	known_mRNA	981	468.00	318.08
PA1298	known_mRNA	276	32.00	115.62
PA1299	known_mRNA	450	157.00	275.33
PA1300	known_mRNA	528	86.00	122.41
PA1301	known_mRNA	984	121.00	81.96
PA1302	known_mRNA	2556	185.00	44.63
PA1303	known_mRNA	540	20.00	27.67
PA1304	known_mRNA	2052	162.00	49.25
PA1305	known_mRNA	474	285.00	466.50
PA1306	known_mRNA	462	61.00	103.29
PA1307	known_mRNA	774	188.00	167.86
PA1308	known_mRNA	525	59.00	84.59
PA1309	known_mRNA	861	185.00	145.94
PA1310	known_mRNA	1116	23.00	13.53
PA1311	known_mRNA	828	17.00	14.03
PA1312	known_mRNA	912	97.00	71.63
PA1313	known_mRNA	1359	23.00	10.89
PA1314	known_mRNA	387	13.00	28.05
PA1315	known_mRNA	615	49.00	57.64
PA1316	known_mRNA	1542	96.00	39.61
PA1317	known_mRNA	996	49.00	32.74
PA1318	known_mRNA	1977	70.00	22.14
PA1319	known_mRNA	630	12.00	13.70
PA1320	known_mRNA	336	7.00	18.55
PA1321	known_mRNA	891	17.00	12.89
PA1322	known_mRNA	2199	74.00	20.91
PA1323	known_mRNA	333	159.00	427.18
PA1324	known_mRNA	513	69.00	101.91
PA1325	known_mRNA	408	18.00	36.07
PA1326	known_mRNA	1548	40.00	16.44
PA1327	known_mRNA	1971	218.00	69.16
PA1328	known_mRNA	909	105.00	77.83
PA1329	known_mRNA	432	3.00	5.56
PA1330	known_mRNA	780	32.00	28.31
PA1331	known_mRNA	1548	189.00	77.66
PA1332	known_mRNA	552	121.00	162.80
PA1333	known_mRNA	207	2.00	12.11
PA1334	known_mRNA	1113	49.00	28.90
PA1335	known_mRNA	1278	138.00	69.86
PA1336	known_mRNA	1902	238.00	78.42
PA1337	known_mRNA	1089	327.00	197.63
PA1338	known_mRNA	1674	214.00	80.82
PA1339	known_mRNA	735	146.00	138.55
PA1340	known_mRNA	669	103.00	109.37
PA1341	known_mRNA	747	120.00	111.72
PA1342	known_mRNA	909	416.00	308.35
PA1343	known_mRNA	459	193.00	329.63
PA1344	known_mRNA	795	338.00	292.48
PA1345	known_mRNA	1590	82.00	32.73
PA1346	known_mRNA	1548	32.00	13.15
PA1347	known_mRNA	693	23.00	23.41
PA1348	known_mRNA	708	126.00	125.00
PA1349	known_mRNA	351	5.00	12.42
PA1350	known_mRNA	750	54.00	50.03
PA1351	known_mRNA	1224	40.00	21.23
PA1352	known_mRNA	1212	24.00	12.88
PA1353	known_mRNA	414	16.00	31.42
PA1354	known_mRNA	426	34.00	64.21
PA1355	known_mRNA	381	8.00	17.65
PA1356	known_mRNA	1107	56.00	33.23
PA1357	known_mRNA	477	49.00	79.54
PA1358	known_mRNA	399	20.00	41.34
PA1359	known_mRNA	657	36.00	39.07
PA1360	known_mRNA	894	58.00	43.82
PA1361	known_mRNA	1434	217.00	96.86
PA1362	known_mRNA	324	2.00	5.60
PA1363	known_mRNA	741	98.00	92.11
PA1364	known_mRNA	843	50.00	40.42
PA1365	known_mRNA	2442	112.00	28.34
PA1366	known_mRNA	771	130.00	116.60
PA1367	known_mRNA	837	48.00	39.12
PA1368	known_mRNA	1425	101.00	45.39
PA1369	known_mRNA	753	16.00	14.76
PA1370	known_mRNA	1866	117.00	39.35
PA1371	known_mRNA	702	97.00	97.22
PA1372	known_mRNA	2136	525.00	152.97
PA1373	known_mRNA	1269	128.00	65.30
PA1374	known_mRNA	507	16.00	23.99
PA1375	known_mRNA	1143	346.00	198.13
PA1376	known_mRNA	1734	197.00	71.65
PA1377	known_mRNA	534	52.00	72.96
PA1378	known_mRNA	363	3.00	7.09
PA1379	known_mRNA	834	48.00	39.29
PA1380	known_mRNA	966	131.00	90.60
PA1381	known_mRNA	492	6.00	9.35
PA1382	known_mRNA	2280	603.00	164.02
PA1383	known_mRNA	1806	292.00	101.68
PA1384	known_mRNA	1014	66.00	43.21
PA1385	known_mRNA	1125	109.00	63.53
PA1386	known_mRNA	1269	64.00	32.65
PA1387	known_mRNA	1557	347.00	141.69
PA1388	known_mRNA	729	29.00	27.79
PA1389	known_mRNA	1485	77.00	33.09
PA1390	known_mRNA	1035	19.00	12.16
PA1391	known_mRNA	1776	56.00	19.85
PA1392	known_mRNA	1245	101.00	52.62
PA1393	known_mRNA	591	23.00	28.42
PA1394	known_mRNA	255	8.00	33.04
PA1395	known_mRNA	417	9.00	17.50
PA1396	known_mRNA	1623	60.00	23.43
PA1397	known_mRNA	633	54.00	61.32
PA1398	known_mRNA	342	34.00	87.77
PA1399	known_mRNA	921	54.00	39.43
PA1400	known_mRNA	3288	108.00	20.05
PA1401	known_mRNA	408	11.00	22.04
PA1402	known_mRNA	666	9.00	9.61
PA1403	known_mRNA	633	28.00	31.79
PA1404	known_mRNA	228	17.00	85.71
PA1405	known_mRNA	1593	85.00	33.86
PA1406	known_mRNA	759	32.00	29.24
PA1407	known_mRNA	942	51.00	36.30
PA1408	known_mRNA	2424	197.00	50.24
PA1409	known_mRNA	1041	72.00	45.77
PA1410	known_mRNA	1092	15.00	9.04
PA1411	known_mRNA	912	49.00	36.18
PA1412	known_mRNA	1194	26.00	14.19
PA1413	known_mRNA	873	300.00	232.92
PA1414	known_mRNA	234	532.00	2558.03
PA1415	known_mRNA	729	976.00	935.22
PA1416	known_mRNA	1383	731.00	339.42
PA1417	known_mRNA	1602	313.00	123.94
PA1418	known_mRNA	1392	127.00	58.55
PA1419	known_mRNA	1512	103.00	43.41
PA1420	known_mRNA	420	3.00	5.78
PA1421	known_mRNA	960	46.00	32.04
PA1422	known_mRNA	894	145.00	109.55
PA1423	known_mRNA	1254	575.00	297.20
PA1424	known_mRNA	612	59.00	69.82
PA1424a	known_mRNA	336	20.00	53.01
PA1425	known_mRNA	1617	116.00	45.47
PA1428	known_mRNA	432	41.00	75.97
PA1428a	known_mRNA	1590	56.00	22.35
PA1429	known_mRNA	2709	1421.00	322.61
PA1430	known_mRNA	720	610.00	593.19
PA1431	known_mRNA	243	30.00	134.81
PA1432	known_mRNA	606	952.00	1140.29
PA1433	known_mRNA	1953	300.00	96.11
PA1434	known_mRNA	714	58.00	56.97
PA1435	known_mRNA	1158	112.00	63.21
PA1436	known_mRNA	3111	271.00	53.27
PA1437	known_mRNA	690	62.00	63.43
PA1438	known_mRNA	1446	109.00	48.22
PA1439	known_mRNA	408	48.00	96.19
PA1440	known_mRNA	588	604.00	750.93
PA1441	known_mRNA	1284	298.00	150.08
PA1442	known_mRNA	522	172.00	248.43
PA1443	known_mRNA	972	256.00	175.82
PA1444	known_mRNA	474	102.00	166.96
PA1445	known_mRNA	453	79.00	137.31
PA1446	known_mRNA	768	63.00	56.77
PA1447	known_mRNA	270	6.00	22.49
PA1448	known_mRNA	777	39.00	34.66
PA1449	known_mRNA	1137	43.00	24.77
PA1450	known_mRNA	1260	82.00	42.16
PA1451	known_mRNA	1344	62.00	29.70
PA1452	known_mRNA	2124	507.00	148.61
PA1453	known_mRNA	1290	872.00	436.91
PA1454	known_mRNA	843	548.00	442.98
PA1455	known_mRNA	744	859.00	803.51
PA1456	known_mRNA	375	130.00	293.35
PA1457	known_mRNA	789	412.00	359.69
PA1458	known_mRNA	2262	2365.00	648.67
PA1459	known_mRNA	1107	524.00	310.94
PA1460	known_mRNA	741	191.00	179.52
PA1461	known_mRNA	891	159.00	120.59
PA1462	known_mRNA	789	210.00	183.34
PA1463	known_mRNA	891	650.00	492.96
PA1464	known_mRNA	480	447.00	719.68
PA1465	known_mRNA	408	177.00	354.68
PA1466	known_mRNA	687	49.00	50.39
PA1467	known_mRNA	972	142.00	97.52
PA1468	known_mRNA	417	14.00	27.22
PA1469	known_mRNA	723	90.00	87.09
PA1470	known_mRNA	738	45.00	42.50
PA1471	known_mRNA	297	103.00	330.40
PA1472	known_mRNA	555	31.00	41.42
PA1473	known_mRNA	336	18.00	47.71
PA1474	known_mRNA	1479	744.00	321.15
PA1475	known_mRNA	702	167.00	167.37
PA1476	known_mRNA	672	122.00	128.84
PA1477	known_mRNA	759	221.00	201.91
PA1478	known_mRNA	177	1.00	8.33
PA1479	known_mRNA	489	101.00	158.71
PA1480	known_mRNA	1974	418.00	132.40
PA1481	known_mRNA	543	56.00	76.92
PA1482	known_mRNA	468	69.00	114.85
PA1483	known_mRNA	1224	399.00	211.81
PA1483a	known_mRNA	417	116.00	225.55
PA1484	known_mRNA	807	75.00	63.78
PA1485	known_mRNA	1368	34.00	15.98
PA1486	known_mRNA	1101	26.00	15.52
PA1487	known_mRNA	1416	49.00	22.17
PA1488	known_mRNA	1239	40.00	20.95
PA1489	known_mRNA	1191	46.00	25.17
PA1490	known_mRNA	777	24.00	21.33
PA1491	known_mRNA	1236	103.00	54.09
PA1492	known_mRNA	357	16.00	38.77
PA1493	known_mRNA	999	243.00	161.80
PA1494	known_mRNA	1656	428.00	163.54
PA1495	known_mRNA	627	38.00	43.65
PA1496	known_mRNA	852	39.00	31.14
PA1497	known_mRNA	915	36.00	26.48
PA1498	known_mRNA	1434	30.00	13.39
PA1499	known_mRNA	1266	25.00	12.79
PA1500	known_mRNA	891	17.00	12.89
PA1501	known_mRNA	783	145.00	127.72
PA1502	known_mRNA	1776	96.00	34.03
PA1503	known_mRNA	432	8.00	14.82
PA1504	known_mRNA	651	52.00	57.07
PA1505	known_mRNA	996	221.00	147.65
PA1506	known_mRNA	330	11.00	29.96
PA1507	known_mRNA	1368	83.00	39.00
PA1508	known_mRNA	261	8.00	31.75
PA1509	known_mRNA	1143	155.00	88.76
PA1510	known_mRNA	1710	205.00	75.68
PA1511	known_mRNA	2529	359.72	87.75
PA1512	known_mRNA	519	17.90	26.05
PA1513	known_mRNA	1278	93.00	47.08
PA1514	known_mRNA	510	19.00	28.27
PA1515	known_mRNA	999	82.00	54.60
PA1516	known_mRNA	516	33.00	48.37
PA1517	known_mRNA	927	145.00	105.10
PA1518	known_mRNA	381	63.00	138.98
PA1519	known_mRNA	1350	40.00	19.07
PA1520	known_mRNA	780	282.00	249.52
PA1521	known_mRNA	1305	69.00	34.14
PA1522	known_mRNA	840	67.00	54.38
PA1523	known_mRNA	2400	85.00	21.91
PA1524	known_mRNA	1455	73.00	32.07
PA1525	known_mRNA	1134	48.00	27.73
PA1526	known_mRNA	660	135.00	145.71
PA1527	known_mRNA	3489	718.00	125.33
PA1528	known_mRNA	870	816.00	636.05
PA1529	known_mRNA	2385	275.00	71.34
PA1530	known_mRNA	378	53.00	118.24
PA1531	known_mRNA	867	9.00	7.04
PA1532	known_mRNA	2046	644.00	196.39
PA1533	known_mRNA	327	211.00	582.71
PA1534	known_mRNA	597	86.00	104.93
PA1535	known_mRNA	1149	101.00	57.50
PA1536	known_mRNA	540	41.00	56.72
PA1537	known_mRNA	888	18.00	13.70
PA1538	known_mRNA	1584	56.00	22.45
PA1539	known_mRNA	849	174.00	139.50
PA1540	known_mRNA	330	26.00	70.82
PA1541	known_mRNA	369	25.00	57.74
PA1542	known_mRNA	837	398.00	324.39
PA1543	known_mRNA	549	121.00	163.92
PA1544	known_mRNA	735	1169.00	1109.33
PA1545	known_mRNA	468	300.00	499.37
PA1546	known_mRNA	1383	1713.00	795.37
PA1547	known_mRNA	684	132.00	136.47
PA1548	known_mRNA	210	11.00	64.77
PA1549	known_mRNA	2436	534.00	135.49
PA1550	known_mRNA	540	215.00	297.42
PA1551	known_mRNA	1416	953.00	431.28
PA1552	known_mRNA	957	880.00	615.13
PA1552.1	known_mRNA	186	30.00	225.24
PA1553	known_mRNA	612	476.00	563.27
PA1554	known_mRNA	1428	1656.00	742.57
PA1555	known_mRNA	927	785.00	568.98
PA1555.1	known_mRNA	186	7.00	52.56
PA1556	known_mRNA	609	367.00	436.92
PA1557	known_mRNA	1428	1515.79	679.70
PA1558	known_mRNA	633	80.00	90.84
PA1561	known_mRNA	1566	1074.00	435.81
PA1562	known_mRNA	2733	1018.00	229.00
PA1563	known_mRNA	1059	190.00	118.47
PA1564	known_mRNA	240	18.00	82.70
PA1565	known_mRNA	1311	62.00	30.52
PA1566	known_mRNA	1365	36.00	16.96
PA1567	known_mRNA	1398	314.00	144.09
PA1568	known_mRNA	354	20.00	49.06
PA1569	known_mRNA	1371	78.00	36.56
PA1570	known_mRNA	882	193.00	148.09
PA1571	known_mRNA	180	12.00	96.49
PA1572	known_mRNA	1146	394.00	224.96
PA1573	known_mRNA	597	67.00	81.75
PA1574	known_mRNA	282	53.00	184.84
PA1575	known_mRNA	552	66.00	88.80
PA1576	known_mRNA	867	283.00	221.47
PA1577	known_mRNA	342	20.00	51.63
PA1578	known_mRNA	756	95.00	87.20
PA1578a	known_mRNA	255	8.00	33.04
PA1579	known_mRNA	609	475.00	565.50
PA1580	known_mRNA	1287	1121.00	563.11
PA1581	known_mRNA	387	794.00	1713.17
PA1582	known_mRNA	369	241.00	556.58
PA1583	known_mRNA	1773	2585.00	918.05
PA1584	known_mRNA	708	800.00	793.68
PA1585	known_mRNA	2832	2343.00	507.85
PA1586	known_mRNA	1230	1209.00	638.34
PA1587	known_mRNA	1437	1347.00	599.90
PA1588	known_mRNA	1167	1554.00	869.59
PA1589	known_mRNA	888	1245.00	947.87
PA1590	known_mRNA	1314	591.00	290.19
PA1591	known_mRNA	765	94.00	85.09
PA1592	known_mRNA	237	1176.00	5526.00
PA1593	known_mRNA	474	47.00	76.93
PA1594	known_mRNA	447	20.00	35.39
PA1595	known_mRNA	1230	126.00	66.53
PA1596	known_mRNA	1905	4034.00	1327.04
PA1597	known_mRNA	726	222.00	213.77
PA1598	known_mRNA	822	57.00	47.44
PA1599	known_mRNA	783	54.00	47.57
PA1600	known_mRNA	1302	30.00	14.88
PA1601	known_mRNA	2247	114.00	31.49
PA1602	known_mRNA	492	29.00	45.21
PA1603	known_mRNA	423	87.00	165.89
PA1604	known_mRNA	906	456.00	339.28
PA1605	known_mRNA	1035	103.00	65.90
PA1606	known_mRNA	477	26.00	42.21
PA1607	known_mRNA	441	46.00	82.89
PA1608	known_mRNA	1626	344.00	134.05
PA1609	known_mRNA	1218	820.00	437.66
PA1610	known_mRNA	516	706.00	1034.92
PA1611	known_mRNA	1956	176.00	56.29
PA1612	known_mRNA	759	43.00	39.29
PA1613	known_mRNA	2109	142.00	41.94
PA1614	known_mRNA	1023	282.00	182.81
PA1615	known_mRNA	342	35.00	90.35
PA1616	known_mRNA	465	66.00	110.80
PA1617	known_mRNA	1668	306.00	116.02
PA1618	known_mRNA	438	52.00	94.56
PA1619	known_mRNA	825	76.00	62.99
PA1620	known_mRNA	642	10.00	11.16
PA1621	known_mRNA	813	218.00	183.78
PA1622	known_mRNA	861	168.00	132.53
PA1623	known_mRNA	663	215.00	230.79
PA1624	known_mRNA	807	135.00	114.80
PA1625	known_mRNA	1068	101.00	62.38
PA1626	known_mRNA	1275	54.00	27.41
PA1627	known_mRNA	648	77.00	84.98
PA1628	known_mRNA	1530	60.00	24.97
PA1629	known_mRNA	786	62.00	54.37
PA1630	known_mRNA	867	238.00	186.25
PA1631	known_mRNA	1155	100.00	56.60
PA1633	known_mRNA	1695	343.00	127.83
PA1634	known_mRNA	2073	17.00	5.11
PA1635	known_mRNA	552	5.00	6.73
PA1636	known_mRNA	2658	190.00	44.00
PA1637	known_mRNA	693	39.00	39.69
PA1638	known_mRNA	909	46.00	34.10
PA1639	known_mRNA	606	145.00	173.68
PA1640	known_mRNA	1038	111.00	70.79
PA1641	known_mRNA	279	22.00	78.09
PA1642	known_mRNA	1035	248.00	158.67
PA1643	known_mRNA	1110	164.00	97.03
PA1643a	known_mRNA	348	27.00	67.92
PA1644	known_mRNA	609	58.00	69.05
PA1645	known_mRNA	408	49.00	98.19
PA1646	known_mRNA	1959	155.00	49.50
PA1647	known_mRNA	1722	125.00	45.80
PA1648	known_mRNA	1005	58.00	38.36
PA1649	known_mRNA	762	22.00	20.01
PA1650	known_mRNA	894	111.00	83.86
PA1651	known_mRNA	1197	154.00	83.79
PA1652	known_mRNA	636	100.00	112.89
PA1653	known_mRNA	477	28.00	45.45
PA1654	known_mRNA	1167	95.00	53.16
PA1655	known_mRNA	603	45.00	54.23
PA1656	known_mRNA	1557	313.00	127.80
PA1657	known_mRNA	507	20.00	29.99
PA1658	known_mRNA	1476	82.00	35.47
PA1659	known_mRNA	408	4.00	8.02
PA1660	known_mRNA	1581	33.00	13.25
PA1661	known_mRNA	1008	40.00	26.37
PA1662	known_mRNA	2634	146.00	34.13
PA1663	known_mRNA	1512	38.00	16.02
PA1665	known_mRNA	1194	28.00	15.28
PA1666	known_mRNA	507	6.00	9.00
PA1667	known_mRNA	1332	94.00	45.47
PA1668	known_mRNA	870	17.00	13.25
PA1669	known_mRNA	3528	111.00	19.15
PA1670	known_mRNA	729	22.00	21.08
PA1671	known_mRNA	990	107.00	71.98
PA1672	known_mRNA	381	24.00	52.94
PA1673	known_mRNA	462	537.00	909.27
PA1674	known_mRNA	546	309.00	421.51
PA1675	known_mRNA	558	109.00	144.67
PA1676	known_mRNA	321	69.00	196.02
PA1677	known_mRNA	597	235.00	286.72
PA1678	known_mRNA	915	347.00	255.28
PA1679	known_mRNA	780	557.00	492.85
PA1680	known_mRNA	984	78.00	52.83
PA1681	known_mRNA	1092	300.00	180.75
PA1682	known_mRNA	1152	52.00	29.52
PA1683	known_mRNA	618	64.00	74.83
PA1684	known_mRNA	546	128.00	174.61
PA1685	known_mRNA	750	102.00	94.51
PA1686	known_mRNA	894	113.00	85.37
PA1687	known_mRNA	861	137.00	108.07
PA1688	known_mRNA	870	94.00	73.27
PA1689	known_mRNA	2103	286.00	84.72
PA1690	known_mRNA	1050	13.00	8.18
PA1691	known_mRNA	789	7.00	6.11
PA1693	known_mRNA	654	90.00	98.22
PA1694	known_mRNA	930	6.00	4.33
PA1695	known_mRNA	1110	7.00	4.14
PA1696	known_mRNA	477	1.00	1.62
PA1697	known_mRNA	1323	15.00	7.31
PA1698	known_mRNA	867	7.00	5.48
PA1699	known_mRNA	279	1.00	3.55
PA1700	known_mRNA	372	14.00	31.96
PA1701	known_mRNA	366	2.00	4.67
PA1703	known_mRNA	2121	69.00	20.26
PA1704	known_mRNA	435	8.00	14.68
PA1705	known_mRNA	297	1.00	3.21
PA1706	known_mRNA	885	14.00	10.70
PA1707	known_mRNA	504	5.00	7.55
PA1708	known_mRNA	1173	48.00	26.71
PA1709	known_mRNA	888	17.00	12.94
PA1710	known_mRNA	438	15.00	27.28
PA1711	known_mRNA	246	9.00	39.58
PA1712	known_mRNA	414	12.00	23.57
PA1713	known_mRNA	837	80.00	65.20
PA1714	known_mRNA	831	70.00	57.53
PA1715	known_mRNA	423	10.00	19.07
PA1716	known_mRNA	1803	61.00	21.28
PA1717	known_mRNA	1299	38.00	18.90
PA1719	known_mRNA	258	3.00	12.14
PA1720	known_mRNA	348	18.00	45.28
PA1721	known_mRNA	432	23.00	42.62
PA1722	known_mRNA	339	4.00	10.46
PA1723	known_mRNA	747	12.00	11.17
PA1724	known_mRNA	627	11.00	12.64
PA1725	known_mRNA	645	8.00	8.88
PA1726	known_mRNA	2295	164.00	44.30
PA1727	known_mRNA	2058	376.00	113.95
PA1728	known_mRNA	342	175.00	451.75
PA1729	known_mRNA	648	293.00	323.35
PA1730	known_mRNA	1413	87.00	39.46
PA1731	known_mRNA	954	32.00	22.45
PA1732	known_mRNA	801	32.00	27.45
PA1733	known_mRNA	732	69.00	65.80
PA1734	known_mRNA	822	38.00	31.63
PA1735	known_mRNA	888	37.00	28.17
PA1736	known_mRNA	1206	299.00	161.34
PA1737	known_mRNA	2145	660.00	191.46
PA1738	known_mRNA	915	132.00	97.11
PA1739	known_mRNA	972	39.00	26.78
PA1740	known_mRNA	999	87.00	57.93
PA1741	known_mRNA	372	50.00	114.13
PA1742	known_mRNA	723	168.00	162.57
PA1743	known_mRNA	240	4.00	18.38
PA1744	known_mRNA	219	5.00	27.17
PA1745	known_mRNA	489	63.00	99.00
PA1746	known_mRNA	507	980.00	1469.46
PA1747	known_mRNA	189	6.00	43.58
PA1748	known_mRNA	690	363.00	371.39
PA1749	known_mRNA	486	273.00	432.45
PA1750	known_mRNA	1077	301.00	184.18
PA1751	known_mRNA	378	25.00	55.77
PA1752	known_mRNA	948	291.00	205.61
PA1753	known_mRNA	498	163.00	250.14
PA1754	known_mRNA	975	826.00	565.31
PA1755	known_mRNA	348	81.00	203.77
PA1756	known_mRNA	804	89.00	76.01
PA1757	known_mRNA	618	119.00	139.14
PA1758	known_mRNA	1362	115.00	54.30
PA1759	known_mRNA	2706	311.00	70.69
PA1760	known_mRNA	2724	314.00	70.88
PA1761	known_mRNA	438	56.00	101.84
PA1762	known_mRNA	762	48.00	43.65
PA1763	known_mRNA	1026	40.00	25.84
PA1764	known_mRNA	1599	58.00	23.01
PA1765	known_mRNA	1188	37.00	20.30
PA1766	known_mRNA	984	247.00	167.30
PA1767	known_mRNA	1527	482.00	200.99
PA1768	known_mRNA	540	70.00	96.83
PA1769	known_mRNA	825	593.00	491.49
PA1770	known_mRNA	2376	2621.00	682.65
PA1771	known_mRNA	1011	48.00	31.53
PA1772	known_mRNA	489	323.00	507.56
PA1773	known_mRNA	999	291.00	193.76
PA1774	known_mRNA	255	101.00	417.15
PA1775	known_mRNA	825	337.00	279.31
PA1776	known_mRNA	498	319.00	489.53
PA1777	known_mRNA	1053	17334.00	10877.72
PA1778	known_mRNA	738	56.00	52.89
PA1779	known_mRNA	2727	96.00	21.64
PA1780	known_mRNA	327	1.00	2.76
PA1781	known_mRNA	2451	89.00	22.44
PA1782	known_mRNA	1596	45.00	17.89
PA1783	known_mRNA	1212	17.00	9.12
PA1784	known_mRNA	696	31.00	31.39
PA1785	known_mRNA	579	17.00	21.54
PA1786	known_mRNA	1209	23.00	12.38
PA1787	known_mRNA	2610	2757.00	650.74
PA1788	known_mRNA	468	113.00	188.09
PA1789	known_mRNA	864	1277.00	1003.35
PA1790	known_mRNA	624	122.00	140.97
PA1791	known_mRNA	1332	68.00	32.90
PA1792	known_mRNA	723	47.00	45.48
PA1793	known_mRNA	498	280.00	429.68
PA1794	known_mRNA	1671	585.00	221.37
PA1795	known_mRNA	1383	518.00	240.52
PA1796	known_mRNA	855	263.00	209.15
PA1797	known_mRNA	1833	306.00	104.88
PA1797a	known_mRNA	222	24.00	127.14
PA1798	known_mRNA	1287	171.00	85.90
PA1799	known_mRNA	708	49.00	48.61
PA1800	known_mRNA	1311	4788.00	2356.90
PA1801	known_mRNA	642	759.00	847.13
PA1802	known_mRNA	1281	3565.00	1800.00
PA1803	known_mRNA	2397	2959.00	763.60
PA1804	known_mRNA	273	868.00	3193.67
PA1805	known_mRNA	1866	913.00	307.03
PA1806	known_mRNA	798	42.00	36.18
PA1807	known_mRNA	1611	69.00	27.16
PA1808	known_mRNA	1020	33.00	21.46
PA1809	known_mRNA	1083	54.00	32.84
PA1810	known_mRNA	1848	160.00	54.36
PA1811	known_mRNA	1830	128.00	43.95
PA1812	known_mRNA	1605	354.00	139.89
PA1813	known_mRNA	777	106.00	94.22
PA1814	known_mRNA	762	144.00	130.96
PA1815	known_mRNA	447	56.00	99.09
PA1816	known_mRNA	741	130.00	122.18
PA1817	known_mRNA	390	41.00	87.50
PA1818	known_mRNA	2256	204.00	56.11
PA1819	known_mRNA	1356	192.00	91.09
PA1820	known_mRNA	1503	100.00	42.42
PA1821	known_mRNA	813	254.00	214.13
PA1822	known_mRNA	1689	360.00	134.67
PA1823	known_mRNA	837	116.00	94.55
PA1824	known_mRNA	780	90.00	79.63
PA1825	known_mRNA	645	56.00	62.15
PA1826	known_mRNA	906	75.00	55.80
PA1827	known_mRNA	762	17.00	15.46
PA1828	known_mRNA	768	81.00	72.99
PA1829	known_mRNA	1071	72.00	44.33
PA1830	known_mRNA	315	330.00	965.15
PA1831	known_mRNA	711	205.00	202.36
PA1832	known_mRNA	1026	306.00	197.71
PA1833	known_mRNA	993	508.00	340.55
PA1833a	known_mRNA	876	62.00	47.95
PA1835	known_mRNA	438	47.00	85.47
PA1836	known_mRNA	582	73.00	91.92
PA1837	known_mRNA	498	73.00	112.02
PA1837a	known_mRNA	228	6.00	30.25
PA1838	known_mRNA	1659	246.00	93.81
PA1839	known_mRNA	1041	183.00	116.33
PA1840	known_mRNA	363	94.00	222.30
PA1841	known_mRNA	498	82.00	125.84
PA1842	known_mRNA	363	56.00	132.43
PA1843	known_mRNA	3705	359.00	58.89
PA1844	known_mRNA	465	13.00	21.82
PA1845	known_mRNA	519	7.00	10.19
PA1846	known_mRNA	2289	293.00	79.37
PA1847	known_mRNA	585	544.00	680.64
PA1848	known_mRNA	1170	30.00	16.74
PA1849	known_mRNA	243	1.00	4.49
PA1850	known_mRNA	1005	85.00	56.21
PA1851	known_mRNA	1206	171.00	92.27
PA1852	known_mRNA	276	388.00	1401.93
PA1853	known_mRNA	864	192.00	150.86
PA1854	known_mRNA	1158	74.00	41.77
PA1855	known_mRNA	222	4.00	21.19
PA1856	known_mRNA	1443	188.00	83.35
PA1857	known_mRNA	924	86.00	62.57
PA1858	known_mRNA	828	28.00	23.11
PA1859	known_mRNA	888	48.00	36.54
PA1860	known_mRNA	828	65.00	53.65
PA1861	known_mRNA	1086	94.00	56.99
PA1862	known_mRNA	687	38.00	39.08
PA1863	known_mRNA	756	113.00	103.72
PA1864	known_mRNA	651	140.00	153.64
PA1865	known_mRNA	1680	314.00	118.14
PA1866	known_mRNA	2277	321.00	87.43
PA1866a	known_mRNA	210	7.00	41.21
PA1867	known_mRNA	528	11.00	15.66
PA1868	known_mRNA	2331	62.00	16.48
PA1869	known_mRNA	240	2.00	9.19
PA1870	known_mRNA	426	8.00	15.11
PA1871	known_mRNA	1257	88.00	45.37
PA1872	known_mRNA	792	74.00	64.32
PA1873	known_mRNA	1023	101.00	65.47
PA1874	known_mRNA	7407	2913.00	235.29
PA1875	known_mRNA	1278	138.00	69.86
PA1876	known_mRNA	2172	311.00	89.03
PA1877	known_mRNA	1188	74.00	40.60
PA1878	known_mRNA	579	29.00	36.75
PA1879	known_mRNA	555	40.00	53.45
PA1880	known_mRNA	2196	248.00	70.18
PA1881	known_mRNA	462	35.00	59.26
PA1882	known_mRNA	324	8.00	22.41
PA1883	known_mRNA	399	15.00	31.01
PA1884	known_mRNA	552	71.00	95.53
PA1885	known_mRNA	534	49.00	68.75
PA1886	known_mRNA	2364	271.00	70.96
PA1887	known_mRNA	669	42.00	44.60
PA1888	known_mRNA	1410	108.00	49.10
PA1889	known_mRNA	984	275.00	186.26
PA1890	known_mRNA	624	109.00	125.95
PA1891	known_mRNA	390	23.00	49.09
PA1892	known_mRNA	738	107.00	101.05
PA1893	known_mRNA	2430	275.00	69.95
PA1894	known_mRNA	693	98.00	99.74
PA1895	known_mRNA	1275	246.00	124.85
PA1896	known_mRNA	1170	147.00	82.03
PA1897	known_mRNA	768	65.00	58.57
PA1898	known_mRNA	714	49.00	48.13
PA1899	known_mRNA	489	8.15	12.80
PA1900	known_mRNA	489	14.00	22.00
PA1901	known_mRNA	1218	219.42	117.11
PA1902	known_mRNA	624	6.00	6.93
PA1903	known_mRNA	1884	36.50	12.15
PA1904	known_mRNA	837	9.50	7.74
PA1905	known_mRNA	648	0.64	0.71
PA1906	known_mRNA	537	43.00	59.90
PA1907	known_mRNA	1641	56.00	21.61
PA1908	known_mRNA	1212	36.00	19.32
PA1909	known_mRNA	1152	20.00	11.35
PA1910	known_mRNA	2415	71.00	18.18
PA1911	known_mRNA	951	83.00	58.43
PA1912	known_mRNA	507	43.00	64.48
PA1913	known_mRNA	681	136.00	141.35
PA1914	known_mRNA	1227	30.00	15.88
PA1915	known_mRNA	1548	152.00	62.45
PA1916	known_mRNA	1233	66.00	34.75
PA1917	known_mRNA	348	1.00	2.52
PA1918	known_mRNA	1401	33.00	15.11
PA1919	known_mRNA	699	103.00	103.76
PA1920	known_mRNA	2028	262.00	80.65
PA1921	known_mRNA	810	50.00	42.33
PA1922	known_mRNA	1962	17.00	5.42
PA1923	known_mRNA	3846	57.00	9.00
PA1924	known_mRNA	477	12.00	19.48
PA1926	known_mRNA	1851	269.00	91.24
PA1927	known_mRNA	2301	75.00	20.20
PA1928	known_mRNA	570	24.00	31.02
PA1929	known_mRNA	297	13.00	41.70
PA1930	known_mRNA	1296	139.00	69.29
PA1931	known_mRNA	513	58.00	85.66
PA1932	known_mRNA	990	174.00	117.05
PA1933	known_mRNA	2205	948.00	267.11
PA1934	known_mRNA	381	13.00	28.68
PA1937	known_mRNA	309	8.00	24.11
PA1938	known_mRNA	822	76.32	63.52
PA1939	known_mRNA	1998	355.00	111.02
PA1940	known_mRNA	1140	176.00	101.08
PA1941	known_mRNA	1896	205.00	67.78
PA1942	known_mRNA	231	10.00	49.23
PA1943	known_mRNA	1098	71.00	42.52
PA1944	known_mRNA	1488	192.00	82.33
PA1945	known_mRNA	1329	114.00	55.29
PA1946	known_mRNA	960	863.00	601.11
PA1947	known_mRNA	1533	732.00	303.94
PA1948	known_mRNA	999	136.00	90.55
PA1949	known_mRNA	1014	226.00	147.97
PA1950	known_mRNA	927	439.00	318.19
PA1951	known_mRNA	1266	148.00	75.70
PA1952	known_mRNA	753	30.00	27.67
PA1953	known_mRNA	681	25.00	25.98
PA1954	known_mRNA	1023	35.00	22.69
PA1955	known_mRNA	570	5.00	6.46
PA1956	known_mRNA	489	12.00	18.86
PA1957	known_mRNA	528	27.00	38.43
PA1958	known_mRNA	576	48.00	61.23
PA1959	known_mRNA	834	201.00	164.51
PA1960	known_mRNA	723	92.00	89.02
PA1961	known_mRNA	936	145.00	103.95
PA1962	known_mRNA	609	9.00	10.71
PA1963	known_mRNA	267	19.00	72.56
PA1964	known_mRNA	1566	473.00	191.94
PA1965	known_mRNA	336	48.00	127.23
PA1966	known_mRNA	372	34.00	77.61
PA1967	known_mRNA	501	5.00	7.61
PA1968	known_mRNA	258	43.00	174.06
PA1969	known_mRNA	393	83.00	175.24
PA1970	known_mRNA	240	11.00	50.54
PA1971	known_mRNA	1314	60.00	29.46
PA1972	known_mRNA	1704	34.00	12.60
PA1973	known_mRNA	2328	87.00	23.15
PA1974	known_mRNA	1200	41.00	22.25
PA1975	known_mRNA	1164	83.00	46.58
PA1976	known_mRNA	2646	141.00	32.81
PA1977	known_mRNA	864	41.00	32.21
PA1978	known_mRNA	666	27.00	28.82
PA1979	known_mRNA	651	51.00	55.97
PA1980	known_mRNA	678	32.00	33.44
PA1981	known_mRNA	648	41.00	45.25
PA1982	known_mRNA	1872	248.00	83.11
PA1983	known_mRNA	438	71.00	129.12
PA1984	known_mRNA	1521	406.78	170.35
PA1986	known_mRNA	915	58.00	42.67
PA1987	known_mRNA	753	76.00	70.09
PA1988	known_mRNA	279	6.00	21.30
PA1989	known_mRNA	1146	102.00	58.24
PA1990	known_mRNA	1827	174.00	59.85
PA1991	known_mRNA	1164	114.00	63.97
PA1992	known_mRNA	1695	118.00	43.97
PA1993	known_mRNA	1209	101.00	54.35
PA1994	known_mRNA	564	53.00	69.41
PA1995	known_mRNA	357	134.00	324.68
PA1996	known_mRNA	279	13.00	46.14
PA1997	known_mRNA	1956	202.00	64.61
PA1998	known_mRNA	921	91.00	66.45
PA1999	known_mRNA	699	192.00	193.41
PA2000	known_mRNA	657	205.00	222.48
PA2001	known_mRNA	1182	754.00	416.00
PA2002	known_mRNA	1425	131.00	58.88
PA2003	known_mRNA	771	70.00	62.79
PA2004	known_mRNA	1392	85.00	39.19
PA2005	known_mRNA	1446	155.00	68.56
PA2006	known_mRNA	1353	53.00	25.20
[truncated: 3,535 more rows]
