# Supplementary material for: Efficacy of levofloxacin against biofilms of Pseudomonas aeruginosa isolated from patients with respiratory tract infections in vitro
Source: Microbiologyopen. 2018 Sep 5;8(5):e00720. doi: 10.1002/mbo3.720 (PMC6528602; doi:10.1002/mbo3.720)
Supplement: Supplementary file 2 [file MBO3-8-e00720-s002.xls]

gene_id	type	length	expected_count	FPKM
PA0001	known_mRNA	1545	1138	492.44
PA0002	known_mRNA	1104	778	486.87
PA0003	known_mRNA	1110	635	394.98
PA0004	known_mRNA	2421	1661	445.64
PA0005	known_mRNA	774	149	139.97
PA0006	known_mRNA	537	109	159.92
PA0007	known_mRNA	1707	185	71.91
PA0008	known_mRNA	2055	553	176.37
PA0009	known_mRNA	948	220	163.47
PA0010	known_mRNA	552	33	46.76
PA0011	known_mRNA	888	460	368.35
PA0012	known_mRNA	267	23	92.8
PA0013	known_mRNA	654	91	104.52
PA0014	known_mRNA	273	15	58.31
PA0015	known_mRNA	318	69	209.99
PA0016	known_mRNA	1374	203	99.78
PA0017	known_mRNA	1305	123	63.97
PA0018	known_mRNA	945	81	60.41
PA0019	known_mRNA	507	333	525.97
PA0020	known_mRNA	1026	237	161.02
PA0021	known_mRNA	1089	18	11.44
PA0022	known_mRNA	558	207	289.31
PA0023	known_mRNA	978	90	64.55
PA0024	known_mRNA	918	251	193.48
PA0025	known_mRNA	825	140	122.06
PA0026	known_mRNA	987	44	31.23
PA0027	known_mRNA	1287	52	27.46
PA0028	known_mRNA	603	14	17.76
PA0029	known_mRNA	1554	41	17.63
PA0030	known_mRNA	924	19	14.54
PA0031	known_mRNA	1512	65	28.79
PA0032	known_mRNA	915	60	46.42
PA0032a	known_mRNA	378	39	91.78
PA0033	known_mRNA	366	19	46.84
PA0034	known_mRNA	624	24	29.19
PA0035	known_mRNA	807	174	155.65
PA0036	known_mRNA	1209	447	252.87
PA0037	known_mRNA	888	207	165.76
PA0038	known_mRNA	216	61	359.06
PA0039	known_mRNA	228	330	1756.83
PA0040	known_mRNA	1689	72.9	28.66
PA0041	known_mRNA	10608	362.52	21.37
PA0041a	known_mRNA	702	10	10.55
PA0042	known_mRNA	396	24	52.87
PA0043	known_mRNA	1383	111	54.17
PA0044	known_mRNA	1374	86	42.27
PA0045	known_mRNA	687	51	55.2
PA0046	known_mRNA	354	8	20.71
PA0047	known_mRNA	510	35	54.86
PA0048	known_mRNA	384	12	27.61
PA0049	known_mRNA	1662	68	27.2
PA0050	known_mRNA	141	7	98.18
PA0051	known_mRNA	1833	36	12.97
PA0052	known_mRNA	429	13	25.63
PA0054	known_mRNA	549	41	58.49
PA0055	known_mRNA	507	96	151.63
PA0056	known_mRNA	921	28	21.5
PA0057	known_mRNA	888	21	16.82
PA0058	known_mRNA	705	21	22.03
PA0059	known_mRNA	456	98	177.94
PA0060	known_mRNA	234	22	111.72
PA0061	known_mRNA	438	78	149.51
PA0062	known_mRNA	417	26	53.3
PA0063	known_mRNA	1128	141	86.15
PA0064	known_mRNA	984	79	56.27
PA0065	known_mRNA	666	28	31.46
PA0066	known_mRNA	543	58	83.9
PA0067	known_mRNA	2046	480	153.8
PA0068	known_mRNA	276	11	41.99
PA0069	known_mRNA	1059	37	24.26
PA0070	known_mRNA	915	111	85.88
PA0071	known_mRNA	1713	349	135.14
PA0072	known_mRNA	1200	31	17.68
PA0073	known_mRNA	720	6	6.14
PA0074	known_mRNA	3099	68	14.1
PA0075	known_mRNA	729	13	13.11
PA0076	known_mRNA	681	12	13.13
PA0077	known_mRNA	3306	73	14.15
PA0078	known_mRNA	1350	45	22.55
PA0079	known_mRNA	1335	45	22.83
PA0080	known_mRNA	465	11	19.46
PA0081	known_mRNA	1494	115	51.6
PA0082	known_mRNA	1035	148	99.57
PA0083	known_mRNA	519	21	32.18
PA0084	known_mRNA	1497	59	26.42
PA0085	known_mRNA	489	35	57.94
PA0086	known_mRNA	846	55	46.57
PA0087	known_mRNA	510	8	12.54
PA0088	known_mRNA	1860	23	8.16
PA0089	known_mRNA	1047	12	7.97
PA0090	known_mRNA	2709	88	20.99
PA0091	known_mRNA	1932	48.87	16.64
PA0092	known_mRNA	285	9	32.59
PA0093	known_mRNA	1293	75	39.4
PA0094	known_mRNA	435	31	59.98
PA0095	known_mRNA	2226	396.55	116.23
PA0096	known_mRNA	450	3	5.54
PA0097	known_mRNA	1200	9	5.13
PA0098	known_mRNA	1038	23	15.42
PA0099	known_mRNA	1161	28	16.57
PA0100	known_mRNA	921	55	42.24
PA0101	known_mRNA	1248	50	27.31
PA0102	known_mRNA	729	165	166.36
PA0103	known_mRNA	1572	36	15.29
PA0103a	known_mRNA	639	56	66.16
PA0105	known_mRNA	1125	356	218.15
PA0106	known_mRNA	1593	193	80.8
PA0107	known_mRNA	555	32	45.03
PA0108	known_mRNA	888	174	139.33
PA0109	known_mRNA	210	7	43.47
PA0110	known_mRNA	795	55	50.07
PA0111	known_mRNA	579	8	10.67
PA0112	known_mRNA	1074	44	28.4
PA0113	known_mRNA	915	52	40.23
PA0114	known_mRNA	636	99	117.64
PA0115	known_mRNA	453	30	54.95
PA0116	known_mRNA	474	52	89.68
PA0117	known_mRNA	729	27	27.22
PA0118	known_mRNA	588	9	11.78
PA0119	known_mRNA	1350	334	167.36
PA0120	known_mRNA	687	126	136.37
PA0121	known_mRNA	735	78	77.88
PA0122	known_mRNA	411	59	123.4
PA0123	known_mRNA	909	63	49.11
PA0124	known_mRNA	282	7	25.79
PA0125	known_mRNA	228	4	21.29
PA0126	known_mRNA	621	15	18.35
PA0127	known_mRNA	501	29	46.52
PA0128	known_mRNA	342	242	659.35
PA0129	known_mRNA	1428	149	70.22
PA0130	known_mRNA	1494	198	88.85
PA0131	known_mRNA	288	9	32.04
PA0132	known_mRNA	1347	82	41.19
PA0133	known_mRNA	918	118	90.96
PA0134	known_mRNA	1371	234	115.29
PA0136	known_mRNA	1572	47	19.96
PA0137	known_mRNA	1098	25	15.74
PA0138	known_mRNA	927	43	32.78
PA0139	known_mRNA	564	935	1289.31
PA0140	known_mRNA	1566	201	85.72
PA0141	known_mRNA	897	173	136.94
PA0142	known_mRNA	1350	118	59.13
PA0143	known_mRNA	1053	127	83.8
PA0144	known_mRNA	627	33	39.9
PA0145	known_mRNA	519	28	42.91
PA0146	known_mRNA	1098	20	12.59
PA0147	known_mRNA	963	44	32.12
PA0148	known_mRNA	951	82	60.71
PA0149	known_mRNA	546	136	195.37
PA0150	known_mRNA	996	80	56.2
PA0151	known_mRNA	2388	61	16.6
PA0152	known_mRNA	828	114	98.97
PA0153	known_mRNA	720	29	29.67
PA0154	known_mRNA	606	55	69.35
PA0155	known_mRNA	840	48	40.98
PA0156	known_mRNA	1152	181	108.02
PA0157	known_mRNA	1071	89	57.62
PA0158	known_mRNA	3048	280	59.06
PA0159	known_mRNA	939	91	68.36
PA0162	known_mRNA	1335	47	23.84
PA0163	known_mRNA	798	61	55.29
PA0164	known_mRNA	1617	100	41.2
PA0165	known_mRNA	837	28	24.01
PA0166	known_mRNA	1407	31	14.85
PA0167	known_mRNA	666	55	61.8
PA0168	known_mRNA	591	34	44.22
PA0169	known_mRNA	708	34	35.5
PA0170	known_mRNA	381	12	27.92
PA0171	known_mRNA	543	28	40.51
PA0172	known_mRNA	1992	171	56.37
PA0173	known_mRNA	1050	40	26.48
PA0174	known_mRNA	603	13	16.49
PA0175	known_mRNA	843	19	16.16
PA0176	known_mRNA	2040	383	123.1
PA0177	known_mRNA	486	72	120.16
PA0178	known_mRNA	1920	328	112.44
PA0179	known_mRNA	366	205	505.42
PA0180	known_mRNA	1173	228	133.37
PA0181	known_mRNA	933	77	58.26
PA0182	known_mRNA	753	12	11.64
PA0183	known_mRNA	1611	42	17.37
PA0184	known_mRNA	840	18	15.37
PA0185	known_mRNA	1617	45	18.54
PA0186	known_mRNA	1062	39	25.49
PA0187	known_mRNA	816	16	14.13
PA0188	known_mRNA	882	9	7.26
PA0189	known_mRNA	1359	40	19.9
PA0190	known_mRNA	726	8	8.11
PA0191	known_mRNA	918	24	18.5
PA0192	known_mRNA	2373	26	7.12
PA0193	known_mRNA	903	12	9.43
PA0194	known_mRNA	900	6	4.73
PA0195	known_mRNA	1119	580	357.53
PA0195.1	known_mRNA	309	20	63.65
PA0196	known_mRNA	1437	483	226.09
PA0197	known_mRNA	813	7	6.21
PA0198	known_mRNA	720	27	27.63
PA0199	known_mRNA	402	6	12.94
PA0200	known_mRNA	213	59	356.6
PA0201	known_mRNA	582	392	519.71
PA0202	known_mRNA	1458	178	82.02
PA0203	known_mRNA	1035	43	28.93
PA0204	known_mRNA	810	79	70.36
PA0205	known_mRNA	921	74	56.83
PA0206	known_mRNA	1113	54	33.49
PA0207	known_mRNA	894	109	86.61
PA0208	known_mRNA	1665	266	106.19
PA0209	known_mRNA	882	94	75.86
PA0210	known_mRNA	300	9	30.01
PA0211	known_mRNA	864	112	92.56
PA0212	known_mRNA	807	123	110.03
PA0213	known_mRNA	693	47	50.34
PA0214	known_mRNA	933	105	79.45
PA0215	known_mRNA	405	15	32.02
PA0216	known_mRNA	765	46	43.81
PA0217	known_mRNA	930	51	38.73
PA0218	known_mRNA	921	57	43.77
PA0219	known_mRNA	1491	30	13.49
PA0220	known_mRNA	1434	42	19.7
PA0221	known_mRNA	1383	4	1.95
PA0222	known_mRNA	1059	16	10.49
PA0223	known_mRNA	882	14	11.3
PA0224	known_mRNA	783	23	21.31
PA0225	known_mRNA	540	31	45.16
PA0226	known_mRNA	852	27	22.68
PA0227	known_mRNA	783	15	13.9
PA0228	known_mRNA	1206	40	22.69
PA0229	known_mRNA	1299	40	20.91
PA0230	known_mRNA	1380	67	32.78
PA0231	known_mRNA	792	25	22.86
PA0232	known_mRNA	402	2	4.31
PA0233	known_mRNA	942	51	38.17
PA0234	known_mRNA	834	34	29.27
PA0235	known_mRNA	1347	14	7.03
PA0236	known_mRNA	780	44	40.96
PA0237	known_mRNA	1044	14	9.33
PA0238	known_mRNA	816	51	45.04
PA0239	known_mRNA	879	30	24.31
PA0240	known_mRNA	1266	46	24.73
PA0241	known_mRNA	1326	22	11.24
PA0242	known_mRNA	1905	49	16.94
PA0243	known_mRNA	669	46	51.41
PA0244	known_mRNA	855	26	21.75
PA0245	known_mRNA	447	56	104.43
PA0246	known_mRNA	1506	91	40.48
PA0247	known_mRNA	1185	50	28.92
PA0248	known_mRNA	867	84	69.14
PA0249	known_mRNA	447	33	61.54
PA0250	known_mRNA	435	92	178
PA0251	known_mRNA	642	19	22.32
PA0252	known_mRNA	288	2	7.12
PA0253	known_mRNA	477	39	66.71
PA0254	known_mRNA	1491	72	32.38
PA0255	known_mRNA	687	67	72.52
PA0256	known_mRNA	933	110	83.24
PA0257	known_mRNA	792	87	79.55
PA0259	known_mRNA	1443	353	164.49
PA0260	known_mRNA	2151	159	48.32
PA0261	known_mRNA	498	29	46.88
PA0262	known_mRNA	3060	121.84	25.59
PA0263	known_mRNA	519	15.68	24.02
PA0265	known_mRNA	1452	704	325.84
PA0266	known_mRNA	1281	776	411.86
PA0267	known_mRNA	1200	67	38.22
PA0268	known_mRNA	1422	44	20.83
PA0269	known_mRNA	438	6	11.5
PA0270	known_mRNA	408	6	12.68
PA0271	known_mRNA	285	10	36.21
PA0272	known_mRNA	933	32	24.21
PA0273	known_mRNA	1215	16	9
PA0274	known_mRNA	771	47	44.35
PA0275	known_mRNA	687	49	53.03
PA0276	known_mRNA	516	25	38.6
PA0277	known_mRNA	759	41	39.41
PA0278	known_mRNA	753	15	14.55
PA0279	known_mRNA	699	36	38.16
PA0280	known_mRNA	990	52	36.78
PA0281	known_mRNA	870	36	29.52
PA0282	known_mRNA	819	21	18.47
PA0283	known_mRNA	999	92	64.42
PA0284	known_mRNA	183	4	32.64
PA0285	known_mRNA	2283	207	59.07
PA0286	known_mRNA	1179	2181	1268.6
PA0287	known_mRNA	1386	42	20.45
PA0288	known_mRNA	957	25	18.38
PA0289	known_mRNA	963	86	62.77
PA0290	known_mRNA	972	149	107.61
PA0291	known_mRNA	1383	601	293.31
PA0292	known_mRNA	1107	200	124.78
PA0293	known_mRNA	879	14	11.34
PA0294	known_mRNA	666	35	39.33
PA0295	known_mRNA	1062	87	56.86
PA0296	known_mRNA	1377	518.13	254.07
PA0297	known_mRNA	753	158	153.31
PA0298	known_mRNA	1359	229	113.92
PA0299	known_mRNA	1371	1244	612.92
PA0300	known_mRNA	1104	753	471.22
PA0301	known_mRNA	1098	219	137.89
PA0302	known_mRNA	1155	195	116.04
PA0303	known_mRNA	882	177	142.84
PA0304	known_mRNA	870	184	150.86
PA0305	known_mRNA	2388	131	35.66
PA0306	known_mRNA	1053	71	46.85
PA0306a	known_mRNA	504	202	321.52
PA0307	known_mRNA	612	127	158.21
PA0308	known_mRNA	1020	127	86.86
PA0309	known_mRNA	753	149	144.57
PA0310	known_mRNA	699	156	165.37
PA0311	known_mRNA	555	27	37.99
PA0312	known_mRNA	495	230	374.76
PA0313	known_mRNA	693	112	119.96
PA0314	known_mRNA	771	93	87.76
PA0315	known_mRNA	438	278	532.88
PA0316	known_mRNA	1230	948	526.18
PA0317	known_mRNA	1395	628	303.61
PA0318	known_mRNA	666	142	159.55
PA0319	known_mRNA	990	272	192.4
PA0320	known_mRNA	351	188	492.82
PA0321	known_mRNA	1035	19	12.78
PA0322	known_mRNA	1395	50	24.17
PA0323	known_mRNA	1044	20	13.32
PA0324	known_mRNA	789	17	15.61
PA0325	known_mRNA	930	60	45.57
PA0326	known_mRNA	1050	26	17.21
PA0327	known_mRNA	966	112	81.46
PA0328	known_mRNA	1944	110	37.21
PA0329	known_mRNA	333	481	1364.17
PA0330	known_mRNA	672	223	247.86
PA0331	known_mRNA	1515	233	102.99
PA0332	known_mRNA	468	111	194.69
PA0333	known_mRNA	1272	132	70.6
PA0334	known_mRNA	1239	109	60.01
PA0335	known_mRNA	654	68	78.11
PA0336	known_mRNA	480	300	508.9
PA0337	known_mRNA	2280	825	235.76
PA0338	known_mRNA	1131	280	170.56
PA0339	known_mRNA	756	64	61.81
PA0340	known_mRNA	804	72	64.69
PA0341	known_mRNA	801	114	102.87
PA0342	known_mRNA	795	282	256.72
PA0343	known_mRNA	798	119	107.85
PA0344	known_mRNA	1380	102	49.9
PA0345	known_mRNA	1386	133	64.76
PA0346	known_mRNA	363	7	17.47
PA0347	known_mRNA	1152	19	11.34
PA0348	known_mRNA	1095	45	28.42
PA0349	known_mRNA	1041	34	22.73
PA0350	known_mRNA	507	58	91.61
PA0351	known_mRNA	474	33	56.91
PA0352	known_mRNA	1386	134	65.24
PA0353	known_mRNA	1839	308	110.54
PA0354	known_mRNA	1197	280	160.15
PA0355	known_mRNA	540	88	128.2
PA0356	known_mRNA	825	110	95.9
PA0357	known_mRNA	813	242	214.62
PA0358	known_mRNA	579	29	38.7
PA0359	known_mRNA	345	85	228.59
PA0360	known_mRNA	987	116	82.34
PA0361	known_mRNA	1734	307	117.33
PA0362	known_mRNA	252	23	102.44
PA0363	known_mRNA	480	128	217.13
PA0364	known_mRNA	1596	55	22.98
PA0365	known_mRNA	549	19	27.11
PA0366	known_mRNA	1431	50	23.51
PA0367	known_mRNA	648	59	68.53
PA0367a	known_mRNA	411	35	73.2
PA0368	known_mRNA	999	103	72.12
PA0370	known_mRNA	597	63	80.92
PA0371	known_mRNA	1488	174	78.42
PA0372	known_mRNA	1398	163	78.62
PA0373	known_mRNA	1368	664	327.94
PA0374	known_mRNA	672	204	226.74
PA0375	known_mRNA	1008	373	258.53
PA0376	known_mRNA	855	3597	3008.86
PA0377	known_mRNA	606	104	131.14
PA0378	known_mRNA	732	94	94.31
PA0379	known_mRNA	378	63	148.26
PA0380	known_mRNA	201	14	94.63
PA0381	known_mRNA	798	287	260.12
PA0382	known_mRNA	672	141	156.72
PA0383	known_mRNA	1347	80	40.18
PA0384	known_mRNA	258	4	17.11
PA0385	known_mRNA	324	20	59.14
PA0386	known_mRNA	1155	82	48.8
PA0387	known_mRNA	594	250	323.14
PA0388	known_mRNA	420	98	198.93
PA0389	known_mRNA	621	48	58.73
PA0390	known_mRNA	1140	151	91.17
PA0391	known_mRNA	1968	354	118.2
PA0392	known_mRNA	594	73	94.36
PA0393	known_mRNA	822	278	243.4
PA0394	known_mRNA	693	152	162.8
PA0395	known_mRNA	1035	279	187.7
PA0396	known_mRNA	1149	155	92.77
PA0397	known_mRNA	900	69	54.41
PA0398	known_mRNA	405	66	140.89
PA0399	known_mRNA	1374	147	72.25
PA0400	known_mRNA	1185	97	56.1
PA0401	known_mRNA	1272	254	135.86
PA0402	known_mRNA	1005	232	161.34
PA0403	known_mRNA	513	88	136.9
PA0404	known_mRNA	435	71	137.37
PA0405	known_mRNA	570	146	198.67
PA0406	known_mRNA	960	76	55.67
PA0407	known_mRNA	954	285	210.26
PA0408	known_mRNA	408	400	845.16
PA0409	known_mRNA	366	93	229.29
PA0410	known_mRNA	537	46	67.49
PA0411	known_mRNA	2049	472	151
PA0412	known_mRNA	876	64	52.06
PA0413	known_mRNA	7419	738	62.5
PA0414	known_mRNA	1032	45	30.37
PA0415	known_mRNA	507	41	64.76
PA0416	known_mRNA	795	19	17.3
PA0417	known_mRNA	612	32	39.86
PA0418	known_mRNA	1416	62	29.49
PA0419	known_mRNA	723	81	82.47
PA0420	known_mRNA	1404	117	56.17
PA0421	known_mRNA	1491	358	161
PA0422	known_mRNA	570	118	160.57
PA0423	known_mRNA	576	502	674.21
PA0424	known_mRNA	444	339	637.97
PA0425	known_mRNA	1152	823	491.18
PA0426	known_mRNA	3141	1339	273.75
PA0427	known_mRNA	1458	416	191.68
PA0428	known_mRNA	1920	1270	435.35
PA0429	known_mRNA	1071	573	370.96
PA0430	known_mRNA	873	127	103.71
PA0431	known_mRNA	555	122	171.67
PA0432	known_mRNA	1410	822	392.8
PA0433	known_mRNA	435	26	50.3
PA0434	known_mRNA	2193	41	12.21
PA0435	known_mRNA	1479	18	8.17
PA0436	known_mRNA	621	123	150.5
PA0437	known_mRNA	1272	115	61.51
PA0438	known_mRNA	1251	79	43.04
PA0439	known_mRNA	1278	27	14.37
PA0440	known_mRNA	1368	31	15.31
PA0441	known_mRNA	1440	43	20.08
PA0443	known_mRNA	1491	10	4.5
PA0444	known_mRNA	1284	68	36
PA0445	known_mRNA	1017	67.83	46.55
PA0446	known_mRNA	1224	559	311.95
PA0447	known_mRNA	1182	1617	937.9
PA0448	known_mRNA	909	80	62.37
PA0449	known_mRNA	540	151	219.98
PA0450	known_mRNA	1623	47	19.29
PA0451	known_mRNA	1332	166	84.41
PA0451a	known_mRNA	732	39	39.13
PA0452	known_mRNA	795	24	21.85
PA0454	known_mRNA	2202	142	42.1
PA0455	known_mRNA	1377	335	164.27
PA0456	known_mRNA	210	495	3073.86
PA0457	known_mRNA	525	41	61.92
PA0457.1	known_mRNA	375	12	28.57
PA0458	known_mRNA	1434	59	27.68
PA0459	known_mRNA	2553	316	80.19
PA0460	known_mRNA	579	322	429.66
PA0461	known_mRNA	888	176	140.93
PA0462	known_mRNA	510	478	749.27
PA0463	known_mRNA	690	94	101.21
PA0464	known_mRNA	1425	112	52.91
PA0465	known_mRNA	1359	129	64.17
PA0466	known_mRNA	303	3	9.85
PA0467	known_mRNA	621	59	72.19
PA0468	known_mRNA	951	185	136.97
PA0469	known_mRNA	858	125	104.14
PA0470	known_mRNA	2409	261	70.39
PA0471	known_mRNA	972	174	125.67
PA0472	known_mRNA	519	270	413.8
PA0473	known_mRNA	750	66	64.34
PA0474	known_mRNA	405	6	12.81
PA0475	known_mRNA	570	25	34.02
PA0476	known_mRNA	1728	111	42.58
PA0477	known_mRNA	927	67	51.07
PA0478	known_mRNA	477	40	68.42
PA0479	known_mRNA	951	60	44.42
PA0480	known_mRNA	798	22	19.94
PA0481	known_mRNA	444	15	28.23
PA0482	known_mRNA	2178	2816	844.54
PA0483	known_mRNA	444	75	141.14
PA0484	known_mRNA	516	116	179.11
PA0485	known_mRNA	897	271	214.51
PA0486	known_mRNA	975	124	89.24
PA0487	known_mRNA	759	74	71.13
PA0488	known_mRNA	321	18	53.99
PA0489	known_mRNA	726	41	41.54
PA0490	known_mRNA	294	61	210.06
PA0491	known_mRNA	927	102	77.75
PA0492	known_mRNA	759	104	99.97
PA0493	known_mRNA	249	11	50.03
PA0494	known_mRNA	1377	124	60.8
PA0495	known_mRNA	879	123	99.65
PA0496	known_mRNA	978	115	82.48
PA0497	known_mRNA	1002	47	32.8
PA0498	known_mRNA	1008	51	35.35
PA0499	known_mRNA	702	57	60.11
PA0500	known_mRNA	1059	494	323.89
PA0501	known_mRNA	1206	142	80.55
PA0502	known_mRNA	723	111	113.02
PA0503	known_mRNA	825	61	53.18
PA0504	known_mRNA	687	76	82.26
PA0505	known_mRNA	231	200	1039.65
PA0506	known_mRNA	1806	4399	1609.65
PA0507	known_mRNA	1797	99	36.42
PA0508	known_mRNA	1779	2049	761.92
PA0509	known_mRNA	1482	29	13.13
PA0510	known_mRNA	840	11	9.39
PA0511	known_mRNA	1164	16	9.44
PA0512	known_mRNA	516	13	20.07
PA0513	known_mRNA	444	2	3.76
PA0514	known_mRNA	525	5	7.55
PA0515	known_mRNA	453	8	14.65
PA0516	known_mRNA	1179	28	16.29
PA0517	known_mRNA	360	5	12.63
PA0518	known_mRNA	315	8	24.71
PA0519	known_mRNA	1707	237	92.12
PA0520	known_mRNA	783	27	25.02
PA0521	known_mRNA	528	4	6
PA0523	known_mRNA	441	8	15.19
PA0524	known_mRNA	1401	30	14.44
PA0525	known_mRNA	1839	80	28.71
PA0526	known_mRNA	195	1	7.18
PA0527	known_mRNA	684	380	413.45
PA0528	known_mRNA	879	31	25.12
PA0529	known_mRNA	702	63	66.44
PA0530	known_mRNA	1182	63	36.54
PA0531	known_mRNA	717	32	32.91
PA0532	known_mRNA	507	15	23.69
PA0533	known_mRNA	1491	61	27.43
PA0534	known_mRNA	1290	320	168.54
PA0535	known_mRNA	555	62	87.24
PA0536	known_mRNA	1026	230	156.26
PA0537	known_mRNA	609	338	423.61
PA0538	known_mRNA	510	34	53.3
PA0539	known_mRNA	831	68	58.79
PA0540	known_mRNA	387	56	127.44
PA0541	known_mRNA	459	120	215.99
PA0542	known_mRNA	420	91	184.72
PA0543	known_mRNA	969	103	74.65
PA0544	known_mRNA	744	106	104.32
PA0545	known_mRNA	1305	279	145.09
PA0546	known_mRNA	1191	1112	639.59
PA0547	known_mRNA	1002	1182	824.79
PA0548	known_mRNA	1998	965	317.09
PA0549	known_mRNA	1065	105	68.41
PA0550	known_mRNA	798	26	23.56
PA0551	known_mRNA	1062	166	108.49
PA0552	known_mRNA	1164	353	208.26
PA0553	known_mRNA	201	12	81.11
PA0554	known_mRNA	342	52	141.68
PA0555	known_mRNA	1065	574	373.96
PA0556	known_mRNA	483	27	45.43
PA0557	known_mRNA	657	31	35.41
PA0558	known_mRNA	768	148	140.3
PA0559	known_mRNA	1179	98	57
PA0560	known_mRNA	489	47	77.81
PA0561	known_mRNA	1155	140	83.31
PA0562	known_mRNA	675	69	76.28
PA0563	known_mRNA	354	140	362.41
PA0564	known_mRNA	912	32	24.85
PA0565	known_mRNA	339	95	262.27
PA0566	known_mRNA	516	164	253.22
PA0568	known_mRNA	459	18	32.4
PA0569	known_mRNA	471	12	20.87
PA0570	known_mRNA	348	2	5.31
PA0571	known_mRNA	615	37	45.82
PA0572	known_mRNA	2772	85	19.79
PA0573	known_mRNA	336	16	44.77
PA0574	known_mRNA	1122	122	74.98
PA0575	known_mRNA	3738	180	30.73
PA0576	known_mRNA	1854	4368	1554.17
PA0577	known_mRNA	1995	400	131.65
PA0578	known_mRNA	450	190	351.16
PA0579	known_mRNA	216	606	3567.05
PA0580	known_mRNA	1026	421	286.03
PA0581	known_mRNA	570	174	236.77
PA0582	known_mRNA	354	21	54.36
PA0583	known_mRNA	543	73	105.6
PA0584	known_mRNA	1233	96	53.14
PA0585	known_mRNA	507	20	31.59
PA0586	known_mRNA	1554	245	105.35
PA0587	known_mRNA	1272	270	144.42
PA0588	known_mRNA	1923	1347	460.98
PA0589	known_mRNA	333	39	110.61
PA0590	known_mRNA	852	136	114.23
PA0591	known_mRNA	381	90	209.42
PA0592	known_mRNA	807	123	110.03
PA0593	known_mRNA	987	93	66.01
PA0594	known_mRNA	1293	482	253.22
PA0595	known_mRNA	2775	2518	585.64
PA0596	known_mRNA	1017	182	124.89
PA0597	known_mRNA	675	47	51.96
PA0598	known_mRNA	759	50	48.06
PA0599	known_mRNA	1062	94	61.43
PA0600	known_mRNA	2394	342	92.84
PA0601	known_mRNA	633	85	101.59
PA0602	known_mRNA	1035	58	39.02
PA0603	known_mRNA	1110	436	271.2
PA0604	known_mRNA	1047	312	207.19
PA0605	known_mRNA	1248	170	92.86
PA0606	known_mRNA	831	115	99.42
PA0607	known_mRNA	675	127	140.4
PA0608	known_mRNA	819	128	112.55
PA0609	known_mRNA	1479	253	114.78
PA0610	known_mRNA	315	136	420.01
PA0611	known_mRNA	771	123	116.07
PA0612	known_mRNA	201	6	40.56
PA0613	known_mRNA	360	59	149.01
PA0614	known_mRNA	450	29	53.6
PA0615	known_mRNA	516	107	165.21
PA0616	known_mRNA	558	101	141.16
PA0617	known_mRNA	327	28	81.64
PA0618	known_mRNA	888	187	149.74
PA0619	known_mRNA	534	124	183.24
PA0620	known_mRNA	2076	644	203.19
PA0621	known_mRNA	459	66	118.79
PA0622	known_mRNA	1161	1018	602.32
PA0623	known_mRNA	504	260	413.84
PA0624	known_mRNA	345	107	287.75
PA0625	known_mRNA	2238	760	221.49
PA0626	known_mRNA	873	213	173.94
PA0627	known_mRNA	207	4	25.54
PA0628	known_mRNA	990	177	125.2
PA0629	known_mRNA	630	96	115.41
PA0630	known_mRNA	363	25	62.38
PA0631	known_mRNA	258	9	38.49
PA0633	known_mRNA	495	165	268.85
PA0634	known_mRNA	348	57	151.33
PA0635	known_mRNA	255	20	87.27
PA0636	known_mRNA	1836	452	162.51
PA0637	known_mRNA	342	31	84.46
PA0638	known_mRNA	696	113	120.41
PA0639	known_mRNA	771	107	100.97
PA0640	known_mRNA	603	78	98.96
PA0641	known_mRNA	3615	805	142.28
PA0643	known_mRNA	1092	181	114.66
PA0644	known_mRNA	336	18	50.36
PA0645	known_mRNA	231	7	36.39
PA0646	known_mRNA	1053	154	101.61
PA0647	known_mRNA	303	12	39.39
PA0648	known_mRNA	231	11	57.18
PA0649	known_mRNA	606	110	138.7
PA0650	known_mRNA	1050	291	192.63
PA0651	known_mRNA	837	197	168.9
PA0652	known_mRNA	645	341	398.33
PA0653	known_mRNA	423	178	357.8
PA0654	known_mRNA	795	242	220.3
PA0655	known_mRNA	648	409	475.07
PA0656	known_mRNA	339	39	107.67
PA0657	known_mRNA	1482	104	47.08
PA0658	known_mRNA	801	109	98.36
PA0659	known_mRNA	1077	133	85.57
PA0660	known_mRNA	969	255	184.82
PA0661	known_mRNA	423	98	196.99
PA0662	known_mRNA	1035	276	185.68
PA0663	known_mRNA	720	110	112.56
PA0664	known_mRNA	423	66	132.67
PA0665	known_mRNA	351	156	408.93
PA0666	known_mRNA	1092	384	243.26
PA0667	known_mRNA	1344	1015	511.09
PA0668	known_mRNA	1200	1254	715.28
PA0669	known_mRNA	3096	182	37.77
PA0670	known_mRNA	1416	43	20.45
PA0671	known_mRNA	552	45	63.76
PA0672	known_mRNA	597	269	345.53
PA0673	known_mRNA	321	12	35.99
PA0674	known_mRNA	717	32	32.91
PA0675	known_mRNA	546	5	7.18
PA0676	known_mRNA	960	29	21.24
PA0677	known_mRNA	642	7	8.22
PA0678	known_mRNA	450	4	7.39
PA0679	known_mRNA	432	16	31.25
PA0680	known_mRNA	375	6	14.28
PA0681	known_mRNA	450	13	24.03
PA0682	known_mRNA	966	11	8
PA0683	known_mRNA	1146	12	7.2
PA0684	known_mRNA	594	7	9.05
PA0685	known_mRNA	2412	50	13.47
PA0686	known_mRNA	1410	19	9.08
PA0687	known_mRNA	1215	26	14.63
PA0688	known_mRNA	1107	49	30.57
PA0689	known_mRNA	1113	147	91.16
PA0690	known_mRNA	12543	686	34.14
PA0692	known_mRNA	1635	21	8.55
PA0693	known_mRNA	1848	16	5.71
PA0694	known_mRNA	420	4	8.12
PA0695	known_mRNA	747	4	3.92
PA0696	known_mRNA	1707	43	16.71
PA0697	known_mRNA	663	3	3.39
PA0698	known_mRNA	480	2	3.39
PA0699	known_mRNA	945	6	4.47
PA0700	known_mRNA	426	11	21.9
PA0701	known_mRNA	987	12	8.52
PA0701a	known_mRNA	666	23	25.84
PA0702	known_mRNA	906	30	23.48
PA0703	known_mRNA	1317	34	17.5
PA0704	known_mRNA	1395	116	56.08
PA0705	known_mRNA	900	143	112.76
PA0706	known_mRNA	639	158	186.68
PA0707	known_mRNA	780	24	22.34
PA0708	known_mRNA	855	31	25.93
PA0709	known_mRNA	297	10	33.88
PA0710	known_mRNA	396	6	13.22
PA0711	known_mRNA	507	10	15.8
PA0712	known_mRNA	258	13	55.6
PA0713	known_mRNA	294	9	30.99
PA0714	known_mRNA	477	10	17.1
PA0715	known_mRNA	957	570	419.01
PA0716	known_mRNA	1326	285	145.64
PA0718	known_mRNA	291	6	21.01
PA0719	known_mRNA	378	11	25.89
PA0720	known_mRNA	435	14	27.09
PA0722	known_mRNA	252	12	53.45
PA0723	known_mRNA	249	20	90.96
PA0724	known_mRNA	1263	38	20.49
PA0725	known_mRNA	357	5	12.78
PA0726	known_mRNA	1275	56	29.88
PA0727	known_mRNA	1293	52	27.32
PA0728	known_mRNA	984	25	17.81
PA0729	known_mRNA	348	202	536.29
PA0730	known_mRNA	903	175	137.46
PA0731	known_mRNA	738	251	249.41
PA0732	known_mRNA	1044	174	115.92
PA0733	known_mRNA	693	95	101.75
PA0734	known_mRNA	273	54	209.91
PA0735	known_mRNA	816	39	34.44
PA0736	known_mRNA	1077	110	70.77
PA0736a	known_mRNA	180	38	320.81
PA0737	known_mRNA	456	116	210.62
PA0738	known_mRNA	246	10	46.45
PA0739	known_mRNA	915	46	35.59
PA0740	known_mRNA	1977	30	9.97
PA0741	known_mRNA	642	25	29.37
PA0742	known_mRNA	645	11	12.85
PA0743	known_mRNA	897	126	99.73
PA0744	known_mRNA	1104	96	60.08
PA0745	known_mRNA	819	202	177.62
PA0746	known_mRNA	1164	184	108.56
PA0747	known_mRNA	1509	300	133.17
PA0749	known_mRNA	822	40	35.02
PA0750	known_mRNA	696	52	55.41
PA0751	known_mRNA	1038	42	28.16
PA0752	known_mRNA	1518	29	12.79
PA0753	known_mRNA	471	10	17.39
PA0754	known_mRNA	984	19	13.53
PA0755	known_mRNA	1284	34	18
PA0756	known_mRNA	672	91	101.14
PA0757	known_mRNA	1383	192	93.7
PA0758	known_mRNA	837	603	516.99
PA0759	known_mRNA	945	123	91.73
PA0760	known_mRNA	255	66	288
PA0761	known_mRNA	1617	643	264.9
PA0762	known_mRNA	582	2976	3945.52
PA0763	known_mRNA	585	2143	2823
PA0764	known_mRNA	951	968	716.69
PA0765	known_mRNA	456	82	148.89
PA0766	known_mRNA	1425	879	415.23
PA0767	known_mRNA	1800	831	305.16
PA0768	known_mRNA	855	297	248.44
PA0769	known_mRNA	378	136	320.06
PA0770	known_mRNA	690	191	205.64
PA0771	known_mRNA	918	172	132.58
PA0772	known_mRNA	702	32	33.75
PA0773	known_mRNA	747	165	161.62
PA0774	known_mRNA	969	89	64.5
PA0775	known_mRNA	741	54	53.4
PA0776	known_mRNA	573	12	16.22
PA0777	known_mRNA	753	82	79.56
PA0778	known_mRNA	405	36	76.85
PA0779	known_mRNA	2400	2106	570.23
PA0780	known_mRNA	753	305	295.94
PA0781	known_mRNA	2064	76	24.13
PA0782	known_mRNA	3183	1341	270.4
PA0783	known_mRNA	1521	240	105.63
PA0784	known_mRNA	930	153	116.2
PA0785	known_mRNA	639	8	9.45
PA0786	known_mRNA	306	2	6.46
PA0787	known_mRNA	1164	74	43.66
PA0788	known_mRNA	3126	190	39.04
PA0788a	known_mRNA	210	16	99.36
PA0789	known_mRNA	1416	162	77.06
PA0790	known_mRNA	816	26	22.96
PA0791	known_mRNA	789	71	65.21
PA0792	known_mRNA	1485	75	33.88
PA0793	known_mRNA	1188	73	42.1
PA0794	known_mRNA	2607	449	111.47
PA0795	known_mRNA	1128	558	340.92
PA0796	known_mRNA	897	438	346.7
PA0797	known_mRNA	723	211	214.84
PA0798	known_mRNA	651	162	187.12
PA0799	known_mRNA	1992	202	66.59
PA0800	known_mRNA	534	46	67.97
PA0801	known_mRNA	1521	191	84.06
PA0802	known_mRNA	324	7	20.7
PA0803	known_mRNA	441	40	75.97
PA0804	known_mRNA	822	178	155.85
PA0805	known_mRNA	228	366	1948.48
PA0806	known_mRNA	396	13	28.64
PA0807	known_mRNA	768	55	52.14
PA0808	known_mRNA	474	33	56.91
PA0809	known_mRNA	1317	58	29.86
PA0810	known_mRNA	702	69	72.77
PA0811	known_mRNA	1248	63	34.41
PA0812	known_mRNA	1296	43	22.53
PA0813	known_mRNA	1248	44	24.03
PA0814	known_mRNA	435	9	17.41
PA0815	known_mRNA	954	91	67.13
PA0816	known_mRNA	885	61	49.04
PA0817	known_mRNA	426	5	9.95
PA0818	known_mRNA	273	2	7.77
PA0819	known_mRNA	294	3	10.33
PA0820	known_mRNA	813	164	145.44
PA0821	known_mRNA	1089	126	80.06
PA0823	known_mRNA	234	7	35.55
PA0824	known_mRNA	519	19	29.12
PA0825	known_mRNA	336	5	13.99
PA0826	known_mRNA	639	70	82.71
PA0826.2	known_mRNA	353	263884	685954.99
PA0827	known_mRNA	879	26	21.07
PA0828	known_mRNA	684	19	20.67
PA0829	known_mRNA	942	36	26.94
PA0830	known_mRNA	834	133	114.5
PA0831	known_mRNA	1020	97	66.34
PA0832	known_mRNA	642	98	115.13
PA0833	known_mRNA	714	1050	1085.18
PA0834	known_mRNA	915	92	71.18
PA0835	known_mRNA	2115	518	160.25
PA0836	known_mRNA	1185	379	219.21
PA0837	known_mRNA	486	2056	3431.28
PA0838	known_mRNA	483	252	423.99
PA0839	known_mRNA	591	375	487.76
PA0840	known_mRNA	1113	471	292.09
PA0841	known_mRNA	960	53	38.82
PA0842	known_mRNA	1221	34	19.03
PA0843	known_mRNA	624	47	57.17
PA0844	known_mRNA	2193	70	20.84
PA0845	known_mRNA	2013	77	25.1
PA0846	known_mRNA	741	129	127.57
PA0847	known_mRNA	2208	124	36.66
PA0848	known_mRNA	600	13	16.6
PA0849	known_mRNA	951	78	57.75
PA0850	known_mRNA	420	10	20.3
PA0851	known_mRNA	963	81	59.12
PA0852	known_mRNA	1170	81	47.52
PA0853	known_mRNA	624	41	49.87
PA0854	known_mRNA	1395	316	152.77
PA0855	known_mRNA	1020	49	33.51
PA0856	known_mRNA	549	287	409.44
PA0857	known_mRNA	306	36	116.33
PA0858	known_mRNA	939	166	124.7
PA0859	known_mRNA	603	86	109.11
PA0860	known_mRNA	1791	205	75.68
PA0861	known_mRNA	2457	403	106.46
PA0862	known_mRNA	783	139	128.81
PA0863	known_mRNA	960	40	29.3
PA0864	known_mRNA	789	46	42.25
PA0865	known_mRNA	1074	951	613.76
PA0866	known_mRNA	1419	278	131.93
PA0867	known_mRNA	384	124	285.33
PA0868	known_mRNA	414	65	134.59
PA0869	known_mRNA	933	184	139.23
PA0870	known_mRNA	1200	581	331.4
PA0871	known_mRNA	357	46	117.61
PA0872	known_mRNA	789	352	323.29
PA0873	known_mRNA	1560	164	70.23
PA0874	known_mRNA	267	7	28.24
PA0875	known_mRNA	2196	85	25.27
PA0876	known_mRNA	945	179	133.49
PA0877	known_mRNA	897	98	77.57
PA0878	known_mRNA	828	24	20.84
PA0879	known_mRNA	1161	36	21.3
PA0880	known_mRNA	381	1	2.33
PA0881	known_mRNA	1353	26	13
PA0882	known_mRNA	1203	23	13.08
PA0883	known_mRNA	828	21	18.23
PA0884	known_mRNA	996	39	27.4
PA0885	known_mRNA	639	8	9.45
PA0886	known_mRNA	1284	35	18.53
PA0887	known_mRNA	1956	432	145.19
PA0888	known_mRNA	780	499	464.51
PA0889	known_mRNA	690	64	68.91
PA0890	known_mRNA	699	92	97.53
PA0891	known_mRNA	1113	164	101.7
PA0892	known_mRNA	765	101	96.19
PA0893	known_mRNA	990	170	120.25
PA0894	known_mRNA	324	13	38.44
PA0895	known_mRNA	1221	203	113.59
PA0896	known_mRNA	1017	96	65.87
PA0897	known_mRNA	1023	61	41.58
PA0898	known_mRNA	1467	88	40.28
PA0899	known_mRNA	1347	162	81.37
PA0900	known_mRNA	291	29	101.53
PA0901	known_mRNA	999	131	91.72
PA0902	known_mRNA	1005	128	89.02
PA0903	known_mRNA	2625	954	235.15
PA0904	known_mRNA	1239	393	216.38
PA0905	known_mRNA	186	200	1578.73
PA0906	known_mRNA	714	147	151.93
PA0907	known_mRNA	531	107	159.25
PA0908	known_mRNA	375	23	54.75
PA0909	known_mRNA	276	3	11.45
PA0910	known_mRNA	504	52	82.77
PA0911	known_mRNA	453	44	80.6
PA0912	known_mRNA	540	3	4.37
PA0913	known_mRNA	1449	605	280.65
PA0914	known_mRNA	393	36	80.16
PA0915	known_mRNA	462	27	48.18
PA0916	known_mRNA	1323	284	145.49
PA0917	known_mRNA	1905	209	72.24
PA0918	known_mRNA	549	53	75.61
PA0919	known_mRNA	1284	186	98.47
PA0920	known_mRNA	2646	243	59.4
PA0921	known_mRNA	360	95	239.93
PA0922	known_mRNA	315	279	861.64
PA0923	known_mRNA	1050	287	189.98
PA0924	known_mRNA	1929	160	54.57
PA0925	known_mRNA	408	34	71.84
PA0926	known_mRNA	426	56	111.48
PA0927	known_mRNA	990	84	59.42
PA0928	known_mRNA	2778	382	88.75
PA0929	known_mRNA	720	307	314.14
PA0930	known_mRNA	1338	138	69.83
PA0931	known_mRNA	2229	117	34.24
PA0932	known_mRNA	900	552	435.26
PA0933	known_mRNA	1353	564	281.93
PA0934	known_mRNA	2244	972	282.47
PA0935	known_mRNA	831	110	95.1
PA0936	known_mRNA	939	377	283.19
PA0937	known_mRNA	540	171	249.12
PA0938	known_mRNA	1329	634	323.19
PA0939	known_mRNA	327	23	67.06
PA0940	known_mRNA	255	5	21.82
PA0941	known_mRNA	234	4	20.31
PA0942	known_mRNA	561	380	527.52
PA0943	known_mRNA	717	304	312.62
PA0944	known_mRNA	669	176	196.68
PA0945	known_mRNA	1062	424	277.11
PA0946	known_mRNA	1038	317	212.57
PA0947	known_mRNA	705	242	253.93
PA0948	known_mRNA	420	27	54.81
PA0949	known_mRNA	597	121	155.43
PA0950	known_mRNA	354	85	220.03
PA0951	known_mRNA	1236	216	119.25
PA0951a	known_mRNA	186	6	47.36
PA0952	known_mRNA	384	39	89.74
PA0953	known_mRNA	465	69	122.06
PA0954	known_mRNA	276	10	38.17
PA0955	known_mRNA	957	209	153.64
PA0956	known_mRNA	1716	1030	398.09
PA0957	known_mRNA	408	99	209.18
PA0958	known_mRNA	1332	718	365.1
PA0959	known_mRNA	630	274	329.39
PA0960	known_mRNA	210	9	55.89
PA0961	known_mRNA	615	68	84.2
PA0962	known_mRNA	471	457	794.82
PA0963	known_mRNA	1776	1289	480.18
PA0964	known_mRNA	747	466	456.46
PA0965	known_mRNA	525	90	135.91
PA0966	known_mRNA	606	161	203.01
PA0967	known_mRNA	1059	192	125.88
PA0968	known_mRNA	447	306	570.66
PA0969	known_mRNA	696	354	377.2
PA0970	known_mRNA	441	96	182.32
PA0971	known_mRNA	1044	760	506.34
PA0972	known_mRNA	1299	488	255.07
PA0973	known_mRNA	507	1972	3114.78
PA0974	known_mRNA	825	527	459.47
PA0975	known_mRNA	795	271	246.7
PA0976	known_mRNA	675	286	316.18
PA0978	known_mRNA	828	98.37	85.4
PA0979	known_mRNA	309	19	60.46
PA0981	known_mRNA	624	37	45
PA0982	known_mRNA	549	78	111.28
PA0983	known_mRNA	288	16	56.96
PA0984	known_mRNA	327	17	49.56
PA0985	known_mRNA	1497	77	34.48
PA0986	known_mRNA	264	4	16.45
PA0987	known_mRNA	843	37	31.46
PA0988	known_mRNA	405	82	175.05
PA0989	known_mRNA	561	25	34.71
PA0990	known_mRNA	639	31	36.63
PA0992	known_mRNA	618	43	52.93
PA0993	known_mRNA	714	15	15.5
PA0994	known_mRNA	2520	171	43.99
PA0995	known_mRNA	522	129	196.25
PA0996	known_mRNA	1554	576	247.69
PA0997	known_mRNA	852	182	152.86
PA0998	known_mRNA	1047	81	53.79
PA0999	known_mRNA	1014	139	95.7
PA1000	known_mRNA	906	101	79.04
PA1001	known_mRNA	1593	132	55.26
PA1002	known_mRNA	603	87	110.38
PA1003	known_mRNA	999	161	112.73
PA1004	known_mRNA	1059	291	190.79
PA1005	known_mRNA	1434	332	155.76
PA1006	known_mRNA	252	81	360.77
PA1007	known_mRNA	1074	165	106.49
PA1008	known_mRNA	474	173	298.37
PA1009	known_mRNA	558	75	104.82
PA1010	known_mRNA	879	976	790.76
PA1011	known_mRNA	1191	790	454.38
PA1012	known_mRNA	759	146	140.34
PA1013	known_mRNA	711	193	200.47
PA1014	known_mRNA	993	313	220.65
PA1015	known_mRNA	801	68	61.36
PA1016	known_mRNA	1152	56	33.42
PA1017	known_mRNA	2148	39	11.87
PA1018	known_mRNA	867	19	15.64
PA1019	known_mRNA	1356	18	8.98
PA1019a	known_mRNA	408	1	2.11
PA1020	known_mRNA	1113	29	17.98
PA1021	known_mRNA	762	13	12.44
PA1022	known_mRNA	1146	28	16.81
PA1023	known_mRNA	918	17	13.1
PA1024	known_mRNA	987	25	17.75
PA1025	known_mRNA	1251	11	5.99
PA1026	known_mRNA	477	42	71.84
PA1027	known_mRNA	1590	107	44.89
PA1028	known_mRNA	1287	63	33.27
PA1030	known_mRNA	756	241	232.75
PA1031	known_mRNA	1362	271	134.49
PA1032	known_mRNA	2544	342	87.11
PA1033	known_mRNA	642	55	64.61
PA1034	known_mRNA	201	19	128.43
PA1035	known_mRNA	495	376	612.65
PA1036	known_mRNA	561	101	140.21
PA1037	known_mRNA	621	71	86.87
PA1038	known_mRNA	318	5	15.22
PA1039	known_mRNA	474	45	77.61
PA1040	known_mRNA	498	75	121.25
PA1041	known_mRNA	633	595	711.14
PA1042	known_mRNA	300	20	66.69
PA1043	known_mRNA	810	76	67.69
PA1044	known_mRNA	465	23	40.69
PA1045	known_mRNA	2145	364	110.94
PA1046	known_mRNA	2274	200	57.31
PA1047	known_mRNA	1179	281	163.45
PA1048	known_mRNA	882	999	806.22
PA1049	known_mRNA	648	284	329.88
PA1050	known_mRNA	1113	164	101.7
PA1051	known_mRNA	1359	108	53.73
PA1052	known_mRNA	1146	204	122.46
PA1052a	known_mRNA	243	24	113.93
PA1053	known_mRNA	465	1378	2437.73
PA1054	known_mRNA	2802	626	144.13
PA1055	known_mRNA	339	21	57.98
PA1056	known_mRNA	1500	209	93.38
PA1057	known_mRNA	525	82	123.83
PA1058	known_mRNA	270	9	35.64
PA1059	known_mRNA	348	10	26.55
PA1060	known_mRNA	906	77	60.25
PA1061	known_mRNA	1098	67	42.18
PA1062	known_mRNA	522	24	36.51
PA1063	known_mRNA	252	4	17.82
PA1064	known_mRNA	666	94	105.62
PA1065	known_mRNA	474	36	62.09
PA1066	known_mRNA	657	32	36.55
PA1067	known_mRNA	915	39	30.18
PA1068	known_mRNA	1911	293	100.94
PA1069	known_mRNA	2295	251	71.24
PA1070	known_mRNA	702	62	65.39
PA1071	known_mRNA	768	37	35.08
PA1072	known_mRNA	1254	61	33.14
PA1073	known_mRNA	924	47	35.96
PA1074	known_mRNA	1122	348	213.88
PA1075	known_mRNA	318	48	146.08
PA1076	known_mRNA	363	200	499.03
PA1077	known_mRNA	408	52	109.87
PA1078	known_mRNA	441	29	55.08
PA1079	known_mRNA	714	158	163.29
PA1080	known_mRNA	1389	608	295.33
PA1081	known_mRNA	750	146	142.33
PA1082	known_mRNA	786	245	226.03
PA1083	known_mRNA	696	114	121.47
PA1084	known_mRNA	1110	172	106.99
PA1085	known_mRNA	1203	319	181.45
PA1086	known_mRNA	2052	412	131.6
PA1087	known_mRNA	1320	474	243.43
PA1088	known_mRNA	762	160	153.09
PA1089	known_mRNA	603	57	72.32
PA1090	known_mRNA	663	48	54.23
PA1091	known_mRNA	5085	511	63.6
PA1092	known_mRNA	1467	46212	21151.42
PA1093	known_mRNA	372	879	2116.74
PA1094	known_mRNA	1425	4201	1984.49
PA1095	known_mRNA	381	4051	9426.29
PA1096	known_mRNA	297	1310	4438.49
PA1097	known_mRNA	1473	1432	652.54
PA1098	known_mRNA	1209	346	195.73
PA1099	known_mRNA	1422	448	212.11
PA1100	known_mRNA	330	159	457.17
PA1101	known_mRNA	1797	718	264.13
PA1102	known_mRNA	1017	463	317.7
PA1103	known_mRNA	807	313	279.99
PA1104	known_mRNA	1356	254	126.66
PA1105	known_mRNA	444	27	50.81
PA1106	known_mRNA	714	90	93.02
PA1107	known_mRNA	1197	81	46.33
PA1108	known_mRNA	1158	29	17.21
PA1109	known_mRNA	780	102	94.95
PA1110	known_mRNA	711	141	146.46
PA1111	known_mRNA	624	52	63.25
PA1112	known_mRNA	1149	261	156.22
PA1112a	known_mRNA	222	36	201.31
PA1112b	known_mRNA	192	309	2287.36
PA1113	known_mRNA	1767	125	46.82
PA1114	known_mRNA	336	56	156.69
PA1115	known_mRNA	2325	258	72.23
PA1116	known_mRNA	840	144	122.95
PA1117	known_mRNA	375	59	140.45
PA1118	known_mRNA	684	252	274.18
PA1119	known_mRNA	507	62	97.93
PA1120	known_mRNA	1308	86	44.61
PA1121	known_mRNA	573	89	120.31
PA1123	known_mRNA	321	39	116.98
PA1124	known_mRNA	1497	154	68.96
PA1125	known_mRNA	753	69	66.95
PA1126	known_mRNA	588	66	86.39
PA1127	known_mRNA	990	50	35.37
PA1128	known_mRNA	912	46	35.73
PA1129	known_mRNA	408	7	14.79
PA1130	known_mRNA	978	66	47.34
PA1131	known_mRNA	1269	43	23.06
PA1132	known_mRNA	690	94	101.21
PA1133	known_mRNA	351	9	23.59
PA1134	known_mRNA	522	10	15.21
PA1135	known_mRNA	876	64	52.06
PA1136	known_mRNA	732	126	126.42
PA1137	known_mRNA	987	512	363.42
PA1138	known_mRNA	876	48	39.04
PA1139	known_mRNA	849	128	107.95
PA1140	known_mRNA	837	106	90.88
PA1141	known_mRNA	903	63	49.49
PA1142	known_mRNA	717	29	29.82
PA1143	known_mRNA	654	3	3.45
PA1144	known_mRNA	1335	32	16.23
PA1145	known_mRNA	903	72	56.56
PA1146	known_mRNA	1182	38	22.04
PA1147	known_mRNA	1491	80	35.98
PA1148	known_mRNA	1917	65	22.32
PA1149	known_mRNA	369	5	12.18
PA1150	known_mRNA	2070	269	85.13
PA1151	known_mRNA	264	104	427.69
PA1153	known_mRNA	555	15	21.11
PA1154	known_mRNA	534	18	26.6
PA1155	known_mRNA	1248	304	166.05
PA1156	known_mRNA	2892	715	159.29
PA1157	known_mRNA	711	161	167.23
PA1158	known_mRNA	1359	106	52.73
PA1159	known_mRNA	210	59	366.38
PA1160	known_mRNA	384	112	257.71
PA1161	known_mRNA	804	74	66.48
PA1162	known_mRNA	1152	138	82.36
PA1163	known_mRNA	2610	225	55.79
PA1164	known_mRNA	813	151	133.91
PA1165	known_mRNA	729	79	79.65
PA1166	known_mRNA	789	75	68.88
PA1167	known_mRNA	672	92	102.26
PA1168	known_mRNA	321	7	21
PA1169	known_mRNA	2058	62	19.74
PA1170	known_mRNA	735	85	84.87
PA1171	known_mRNA	1197	130	74.36
PA1172	known_mRNA	597	26	33.4
PA1173	known_mRNA	492	14	22.99
PA1174	known_mRNA	2490	314	81.8
PA1175	known_mRNA	330	4	11.5
PA1176	known_mRNA	492	98	160.95
PA1177	known_mRNA	168	19	184.97
PA1178	known_mRNA	603	7315	9280.58
PA1179	known_mRNA	678	1079	1186.5
PA1180	known_mRNA	1347	562	282.3
PA1181	known_mRNA	3363	328	62.47
PA1182	known_mRNA	1002	68	47.45
PA1183	known_mRNA	1311	116	60.02
PA1184	known_mRNA	891	68	54.24
PA1185	known_mRNA	630	15	18.03
PA1186	known_mRNA	1020	19	12.99
PA1187	known_mRNA	1140	77	46.49
PA1188	known_mRNA	1182	158	91.64
PA1189	known_mRNA	498	39	63.05
PA1190	known_mRNA	600	44	56.17
PA1191	known_mRNA	594	71	91.77
PA1192	known_mRNA	825	367	319.97
PA1193	known_mRNA	672	125	138.93
PA1194	known_mRNA	1419	40	18.98
PA1195	known_mRNA	765	25	23.81
PA1196	known_mRNA	1401	189	90.95
PA1197	known_mRNA	771	113	106.63
PA1198	known_mRNA	618	821	1010.53
PA1199	known_mRNA	534	202	298.5
PA1200	known_mRNA	663	65	73.43
PA1201	known_mRNA	915	86	66.54
PA1202	known_mRNA	618	108	132.93
PA1203	known_mRNA	408	3	6.34
PA1204	known_mRNA	558	41	57.3
PA1205	known_mRNA	948	58	43.1
PA1206	known_mRNA	474	26	44.84
PA1207	known_mRNA	1842	124	44.43
PA1208	known_mRNA	1500	57	25.47
PA1209	known_mRNA	936	50	37.7
PA1210	known_mRNA	699	27	28.62
PA1211	known_mRNA	636	10	11.88
PA1212	known_mRNA	1230	10	5.55
PA1213	known_mRNA	960	7	5.13
PA1214	known_mRNA	1599	19	7.92
PA1215	known_mRNA	1287	42	22.18
PA1216	known_mRNA	747	11	10.77
PA1217	known_mRNA	1368	71	35.07
PA1218	known_mRNA	879	19	15.39
PA1219	known_mRNA	615	14	17.34
PA1220	known_mRNA	1263	23	12.4
PA1221	known_mRNA	1857	16	5.68
PA1222	known_mRNA	1158	125	74.17
PA1223	known_mRNA	894	94	74.69
PA1224	known_mRNA	780	16	14.89
PA1225	known_mRNA	627	14	16.93
PA1226	known_mRNA	609	23	28.83
PA1227	known_mRNA	849	38	32.05
PA1228	known_mRNA	351	4	10.49
PA1229	known_mRNA	807	36	32.2
PA1231	known_mRNA	909	5	3.9
PA1232	known_mRNA	2040	36	11.57
PA1233	known_mRNA	258	4	17.11
PA1234	known_mRNA	504	14	22.28
PA1235	known_mRNA	783	32	29.65
PA1236	known_mRNA	1512	11	4.87
PA1237	known_mRNA	1152	22	13.13
PA1238	known_mRNA	1449	25	11.6
PA1239	known_mRNA	885	19	15.27
PA1240	known_mRNA	798	61	55.29
PA1241	known_mRNA	561	179	248.49
PA1242	known_mRNA	1773	136	50.75
PA1243	known_mRNA	2577	151	37.94
PA1244	known_mRNA	342	86	234.31
PA1245	known_mRNA	1245	79	43.27
PA1246	known_mRNA	1782	67	24.87
PA1247	known_mRNA	1299	34	17.77
PA1248	known_mRNA	1446	28	13.02
PA1249	known_mRNA	1440	35	16.35
PA1250	known_mRNA	396	37	81.51
PA1251	known_mRNA	1626	60	24.57
PA1252	known_mRNA	1005	64	44.51
PA1253	known_mRNA	1581	44	18.57
PA1254	known_mRNA	918	39	30.06
PA1255	known_mRNA	1035	23	15.47
PA1256	known_mRNA	723	7	7.13
PA1257	known_mRNA	645	8	9.35
PA1258	known_mRNA	666	7	7.87
PA1259	known_mRNA	1743	86	32.69
PA1260	known_mRNA	822	19	16.64
PA1261	known_mRNA	675	35	38.69
PA1262	known_mRNA	1443	26	12.12
PA1263	known_mRNA	945	110	82.03
PA1264	known_mRNA	867	79	65.03
PA1265	known_mRNA	903	17	13.35
PA1266	known_mRNA	1254	47	25.54
PA1267	known_mRNA	1116	32	19.79
PA1268	known_mRNA	945	16	11.93
PA1269	known_mRNA	669	69	77.11
PA1270	known_mRNA	2040	41	13.18
PA1271	known_mRNA	1851	114	40.63
PA1272	known_mRNA	612	38	47.34
PA1273	known_mRNA	1308	36	18.67
PA1274	known_mRNA	657	12	13.71
PA1275	known_mRNA	939	14	10.52
PA1276	known_mRNA	996	24	16.86
PA1277	known_mRNA	1473	32	14.58
PA1278	known_mRNA	522	6	9.13
PA1279	known_mRNA	1056	36	23.68
PA1280	known_mRNA	585	6	7.9
PA1281	known_mRNA	738	16	15.9
PA1282	known_mRNA	1506	195	86.75
PA1283	known_mRNA	561	357	495.6
PA1284	known_mRNA	1821	165	59.84
PA1285	known_mRNA	450	55	101.65
PA1286	known_mRNA	1200	26	14.83
PA1287	known_mRNA	555	156	219.52
PA1288	known_mRNA	1275	509	271.55
PA1289	known_mRNA	480	34	57.68
PA1290	known_mRNA	594	75	96.94
PA1291	known_mRNA	840	69	58.91
PA1292	known_mRNA	855	102	85.32
PA1293	known_mRNA	1062	131	85.62
PA1294	known_mRNA	1125	219	134.2
PA1295	known_mRNA	294	10	34.44
PA1296	known_mRNA	933	230	174.04
PA1297	known_mRNA	981	194	138.66
PA1298	known_mRNA	276	28	106.89
PA1299	known_mRNA	450	92	170.04
PA1300	known_mRNA	528	112	167.91
PA1301	known_mRNA	984	132	94.02
PA1302	known_mRNA	2556	156	39.54
PA1303	known_mRNA	540	23	33.51
PA1304	known_mRNA	2052	140	44.72
PA1305	known_mRNA	474	355	612.27
PA1306	known_mRNA	462	87	155.24
PA1307	known_mRNA	774	178	167.21
PA1308	known_mRNA	525	80	120.81
PA1309	known_mRNA	861	123	102.06
PA1310	known_mRNA	1116	17	10.51
PA1311	known_mRNA	828	23	19.97
PA1312	known_mRNA	912	83	64.46
PA1313	known_mRNA	1359	18	8.95
PA1314	known_mRNA	387	9	20.48
PA1315	known_mRNA	615	64	79.25
PA1316	known_mRNA	1542	70	30.35
PA1317	known_mRNA	996	39	27.4
PA1318	known_mRNA	1977	78	25.92
PA1319	known_mRNA	630	4	4.81
PA1321	known_mRNA	891	18	14.36
PA1322	known_mRNA	2199	44	13.06
PA1323	known_mRNA	333	147	416.91
PA1324	known_mRNA	513	77	119.79
PA1325	known_mRNA	408	7	14.79
PA1326	known_mRNA	1548	45	19.43
PA1327	known_mRNA	1971	190	63.34
PA1328	known_mRNA	909	85	66.26
PA1329	known_mRNA	432	6	11.72
PA1330	known_mRNA	780	29	27
PA1331	known_mRNA	1548	181	78.16
PA1332	known_mRNA	552	92	130.35
PA1333	known_mRNA	207	10	63.84
PA1334	known_mRNA	1113	32	19.84
PA1335	known_mRNA	1278	110	58.53
PA1336	known_mRNA	1902	300	103.87
PA1337	known_mRNA	1089	194	123.27
PA1338	known_mRNA	1674	203	80.57
PA1339	known_mRNA	735	205	204.69
PA1340	known_mRNA	669	167	186.62
PA1341	known_mRNA	747	163	159.66
PA1342	known_mRNA	909	516	402.26
PA1343	known_mRNA	459	95	170.99
PA1344	known_mRNA	795	191	173.88
PA1345	known_mRNA	1590	61	25.59
PA1346	known_mRNA	1548	42	18.14
PA1347	known_mRNA	693	11	11.78
PA1348	known_mRNA	708	88	91.87
PA1349	known_mRNA	351	8	20.97
PA1350	known_mRNA	750	49	47.77
PA1351	known_mRNA	1224	54	30.13
PA1352	known_mRNA	1212	13	7.33
PA1353	known_mRNA	414	27	55.91
PA1354	known_mRNA	426	40	79.63
PA1355	known_mRNA	381	14	32.58
PA1356	known_mRNA	1107	59	36.81
PA1357	known_mRNA	477	47	80.39
PA1358	known_mRNA	399	39	85.01
PA1359	known_mRNA	657	43	49.12
PA1360	known_mRNA	894	43	34.17
PA1361	known_mRNA	1434	186	87.26
PA1362	known_mRNA	324	2	5.91
PA1363	known_mRNA	741	109	107.79
PA1364	known_mRNA	843	48	40.81
PA1365	known_mRNA	2442	95	25.26
PA1366	known_mRNA	771	193	182.13
PA1367	known_mRNA	837	32	27.44
PA1368	known_mRNA	1425	70	33.07
PA1369	known_mRNA	753	42	40.75
PA1370	known_mRNA	1866	135	47.7
PA1371	known_mRNA	702	219	230.97
PA1372	known_mRNA	2136	1010	309.21
PA1373	known_mRNA	1269	100	53.63
PA1374	known_mRNA	507	14	22.11
PA1375	known_mRNA	1143	341	205.3
PA1376	known_mRNA	1734	294	112.36
PA1377	known_mRNA	534	45	66.5
PA1378	known_mRNA	363	7	17.47
PA1379	known_mRNA	834	31	26.69
PA1380	known_mRNA	966	87	63.28
PA1381	known_mRNA	492	11	18.07
PA1382	known_mRNA	2280	447	127.74
PA1383	known_mRNA	1806	245	89.65
PA1384	known_mRNA	1014	23	15.83
PA1385	known_mRNA	1125	64	39.22
PA1386	known_mRNA	1269	49	26.28
PA1387	known_mRNA	1557	167	71.66
PA1388	known_mRNA	729	28	28.23
PA1389	known_mRNA	1485	89	40.2
PA1390	known_mRNA	1035	22	14.8
PA1391	known_mRNA	1776	30	11.18
PA1392	known_mRNA	1245	60	32.86
PA1393	known_mRNA	591	33	42.92
PA1394	known_mRNA	255	9	39.27
PA1395	known_mRNA	417	9	18.45
PA1396	known_mRNA	1623	111	45.55
PA1397	known_mRNA	633	79	94.42
PA1398	known_mRNA	342	41	111.71
PA1399	known_mRNA	921	79	60.67
PA1400	known_mRNA	3288	91	17.74
PA1401	known_mRNA	408	10	21.13
PA1402	known_mRNA	666	24	26.97
PA1403	known_mRNA	633	10	11.95
PA1404	known_mRNA	228	5	26.62
PA1405	known_mRNA	1593	82	34.33
PA1406	known_mRNA	759	27	25.95
PA1407	known_mRNA	942	33	24.7
PA1408	known_mRNA	2424	112	30.01
PA1409	known_mRNA	1041	25	16.71
PA1410	known_mRNA	1092	11	6.97
PA1411	known_mRNA	912	41	31.84
PA1412	known_mRNA	1194	24	13.77
PA1413	known_mRNA	873	317	258.87
PA1414	known_mRNA	234	431	2188.69
PA1415	known_mRNA	729	388	391.2
PA1416	known_mRNA	1383	315	153.73
PA1417	known_mRNA	1602	149	62
PA1418	known_mRNA	1392	65	31.5
PA1419	known_mRNA	1512	56	24.81
PA1420	known_mRNA	420	7	14.21
PA1421	known_mRNA	960	35	25.64
PA1422	known_mRNA	894	148	117.6
PA1423	known_mRNA	1254	575	312.42
PA1424	known_mRNA	612	65	80.97
PA1424a	known_mRNA	336	15	41.97
PA1425	known_mRNA	1617	76	31.31
PA1428	known_mRNA	432	65	126.95
PA1428a	known_mRNA	1590	60	25.17
PA1429	known_mRNA	2709	784	186.98
PA1430	known_mRNA	720	768	785.86
PA1431	known_mRNA	243	59	280.07
PA1432	known_mRNA	606	939	1184.03
PA1433	known_mRNA	1953	264	88.87
PA1434	known_mRNA	714	70	72.35
PA1435	known_mRNA	1158	70	41.54
PA1436	known_mRNA	3111	147	30.35
PA1437	known_mRNA	690	53	57.06
PA1438	known_mRNA	1446	82	38.12
PA1439	known_mRNA	408	37	78.18
PA1440	known_mRNA	588	660	863.91
PA1441	known_mRNA	1284	424	224.46
PA1442	known_mRNA	522	150	228.19
PA1443	known_mRNA	972	269	194.28
PA1444	known_mRNA	474	137	236.28
PA1445	known_mRNA	453	70	128.23
PA1446	known_mRNA	768	73	69.2
PA1447	known_mRNA	270	2	7.92
PA1448	known_mRNA	777	35	32.73
PA1449	known_mRNA	1137	33	19.98
PA1450	known_mRNA	1260	70	37.83
PA1451	known_mRNA	1344	49	24.67
PA1452	known_mRNA	2124	621	191.25
PA1453	known_mRNA	1290	868	457.16
PA1454	known_mRNA	843	535	454.9
PA1455	known_mRNA	744	713	701.73
PA1456	known_mRNA	375	151	359.45
PA1457	known_mRNA	789	518	475.76
PA1458	known_mRNA	2262	3104	894.48
PA1459	known_mRNA	1107	591	368.72
PA1460	known_mRNA	741	169	167.13
PA1461	known_mRNA	891	129	102.9
PA1462	known_mRNA	789	181	166.24
PA1463	known_mRNA	891	849	677.22
PA1464	known_mRNA	480	626	1061.91
PA1465	known_mRNA	408	186	393
PA1466	known_mRNA	687	64	69.27
PA1467	known_mRNA	972	86	62.11
PA1468	known_mRNA	417	6	12.3
PA1469	known_mRNA	723	102	103.86
PA1470	known_mRNA	738	38	37.76
PA1471	known_mRNA	297	77	260.89
PA1472	known_mRNA	555	29	40.81
PA1473	known_mRNA	336	36	100.73
PA1474	known_mRNA	1479	1063	482.26
PA1475	known_mRNA	702	160	168.74
PA1476	known_mRNA	672	191	212.29
PA1477	known_mRNA	759	252	242.24
PA1478	known_mRNA	177	2	17.48
PA1479	known_mRNA	489	132	218.53
PA1480	known_mRNA	1974	426	141.79
PA1481	known_mRNA	543	72	104.16
PA1482	known_mRNA	468	52	91.21
PA1483	known_mRNA	1224	223	124.44
PA1483a	known_mRNA	417	66	135.3
PA1484	known_mRNA	807	52	46.52
PA1485	known_mRNA	1368	31	15.31
PA1486	known_mRNA	1101	28	17.58
PA1487	known_mRNA	1416	31	14.75
PA1488	known_mRNA	1239	37	20.37
PA1489	known_mRNA	1191	38	21.86
PA1490	known_mRNA	777	14	13.09
PA1491	known_mRNA	1236	91	50.24
PA1492	known_mRNA	357	6	15.34
PA1493	known_mRNA	999	268	187.64
PA1494	known_mRNA	1656	373	149.78
PA1495	known_mRNA	627	32	38.69
PA1496	known_mRNA	852	47	39.48
PA1497	known_mRNA	915	21	16.25
PA1498	known_mRNA	1434	32	15.01
PA1499	known_mRNA	1266	16	8.6
PA1500	known_mRNA	891	7	5.58
PA1501	known_mRNA	783	67	62.09
PA1502	known_mRNA	1776	65	24.21
PA1503	known_mRNA	432	16	31.25
PA1504	known_mRNA	651	57	65.84
PA1505	known_mRNA	996	225	158.07
PA1506	known_mRNA	330	6	17.25
PA1507	known_mRNA	1368	42	20.74
PA1508	known_mRNA	261	6	25.16
PA1509	known_mRNA	1143	148	89.1
PA1510	known_mRNA	1710	110	42.67
PA1511	known_mRNA	2529	437.16	112.04
PA1512	known_mRNA	519	12.64	19.38
PA1513	known_mRNA	1278	93	49.49
PA1514	known_mRNA	510	28	43.89
PA1515	known_mRNA	999	78	54.61
PA1516	known_mRNA	516	13	20.07
PA1517	known_mRNA	927	78	59.46
PA1518	known_mRNA	381	50	116.35
PA1519	known_mRNA	1350	29	14.53
PA1520	known_mRNA	780	304	282.99
PA1521	known_mRNA	1305	88	45.76
PA1522	known_mRNA	840	81	69.16
PA1523	known_mRNA	2400	87	23.56
PA1524	known_mRNA	1455	51	23.55
PA1525	known_mRNA	1134	63	38.26
PA1526	known_mRNA	660	181	205.61
PA1527	known_mRNA	3489	849	155.66
PA1528	known_mRNA	870	767	628.84
PA1529	known_mRNA	2385	300	81.77
PA1530	known_mRNA	378	52	122.38
PA1531	known_mRNA	867	11	9.05
PA1532	known_mRNA	2046	723	231.66
PA1533	known_mRNA	327	151	440.25
PA1534	known_mRNA	597	106	136.16
PA1535	known_mRNA	1149	63	37.71
PA1536	known_mRNA	540	40	58.27
PA1537	known_mRNA	888	46	36.84
PA1538	known_mRNA	1584	183	77.09
PA1539	known_mRNA	849	374	315.41
PA1540	known_mRNA	330	28	80.51
PA1541	known_mRNA	369	36	87.71
PA1542	known_mRNA	837	150	128.6
PA1543	known_mRNA	549	155	221.13
PA1544	known_mRNA	735	1315	1313.01
PA1545	known_mRNA	468	438	768.25
PA1546	known_mRNA	1383	2195	1071.25
PA1547	known_mRNA	684	115	125.12
PA1548	known_mRNA	210	10	62.1
PA1549	known_mRNA	2436	463	123.42
PA1550	known_mRNA	540	174	253.49
PA1551	known_mRNA	1416	941	447.59
PA1552	known_mRNA	957	1088	799.8
PA1552.1	known_mRNA	186	16	126.3
PA1553	known_mRNA	612	582	725.01
PA1554	known_mRNA	1428	1894.71	892.99
PA1555	known_mRNA	927	230	175.32
PA1556	known_mRNA	609	112	140.37
PA1557	known_mRNA	1428	1000.81	471.69
PA1558	known_mRNA	633	48	57.37
PA1561	known_mRNA	1566	1532	653.34
PA1562	known_mRNA	2733	1041	246
PA1563	known_mRNA	1059	141	92.45
PA1564	known_mRNA	240	17	82.5
PA1565	known_mRNA	1311	75	38.81
PA1566	known_mRNA	1365	47	23.27
PA1567	known_mRNA	1398	114	54.99
PA1568	known_mRNA	354	5	12.94
PA1569	known_mRNA	1371	39	19.22
PA1570	known_mRNA	882	192	154.95
PA1571	known_mRNA	180	13	109.75
PA1572	known_mRNA	1146	433	259.92
PA1573	known_mRNA	597	78	100.19
PA1574	known_mRNA	282	77	283.7
PA1575	known_mRNA	552	60	85.01
PA1576	known_mRNA	867	372	306.21
PA1577	known_mRNA	342	20	54.49
PA1578	known_mRNA	756	99	95.61
PA1578a	known_mRNA	255	11	48
PA1579	known_mRNA	609	393	492.54
PA1580	known_mRNA	1287	1320	697.01
PA1581	known_mRNA	387	824	1875.18
PA1582	known_mRNA	369	230	560.39
PA1583	known_mRNA	1773	2501	933.37
PA1584	known_mRNA	708	880	918.69
PA1585	known_mRNA	2832	2301	523.94
PA1586	known_mRNA	1230	920	510.64
PA1587	known_mRNA	1437	984	460.61
PA1588	known_mRNA	1167	1000	588.3
PA1589	known_mRNA	888	856	685.45
PA1590	known_mRNA	1314	871	449.56
PA1591	known_mRNA	765	62	59.05
PA1592	known_mRNA	237	1162	5767.14
PA1593	known_mRNA	474	59	101.76
PA1594	known_mRNA	447	21	39.16
PA1595	known_mRNA	1230	114	63.27
PA1596	known_mRNA	1905	3261	1127.22
PA1597	known_mRNA	726	163	165.15
PA1598	known_mRNA	822	52	45.53
PA1599	known_mRNA	783	42	38.92
PA1600	known_mRNA	1302	31	16.16
PA1601	known_mRNA	2247	106	30.76
PA1602	known_mRNA	492	10	16.42
PA1603	known_mRNA	423	60	120.61
PA1604	known_mRNA	906	225	176.07
PA1605	known_mRNA	1035	82	55.17
PA1606	known_mRNA	477	27	46.18
PA1607	known_mRNA	441	41	77.87
PA1608	known_mRNA	1626	451	184.69
PA1609	known_mRNA	1218	1303	731.09
PA1610	known_mRNA	516	728	1124.07
PA1611	known_mRNA	1956	185	62.18
PA1612	known_mRNA	759	34	32.68
PA1613	known_mRNA	2109	107	33.2
PA1614	known_mRNA	1023	213	145.19
PA1615	known_mRNA	342	42	114.43
PA1616	known_mRNA	465	60	106.14
PA1617	known_mRNA	1668	348	138.66
PA1618	known_mRNA	438	61	116.93
PA1619	known_mRNA	825	74	64.52
PA1620	known_mRNA	642	5	5.87
PA1621	known_mRNA	813	367	325.47
PA1622	known_mRNA	861	292	242.29
PA1623	known_mRNA	663	332	375.07
PA1624	known_mRNA	807	233	208.43
PA1625	known_mRNA	1068	105	68.19
PA1626	known_mRNA	1275	84	44.81
PA1627	known_mRNA	648	65	75.5
PA1628	known_mRNA	1530	70	30.61
PA1629	known_mRNA	786	37	34.13
PA1630	known_mRNA	867	189	155.57
PA1631	known_mRNA	1155	61	36.3
PA1633	known_mRNA	1695	181	70.88
PA1634	known_mRNA	2073	12	3.79
PA1636	known_mRNA	2658	148	36.01
PA1637	known_mRNA	693	38	40.7
PA1638	known_mRNA	909	29	22.61
PA1639	known_mRNA	606	252	317.76
PA1640	known_mRNA	1038	134	89.86
PA1641	known_mRNA	279	10	37.5
PA1642	known_mRNA	1035	181	121.77
PA1643	known_mRNA	1110	157	97.66
PA1643a	known_mRNA	348	35	92.92
PA1644	known_mRNA	609	41	51.38
PA1645	known_mRNA	408	41	86.63
PA1646	known_mRNA	1959	105	35.23
PA1647	known_mRNA	1722	119	45.82
PA1648	known_mRNA	1005	86	59.81
PA1649	known_mRNA	762	81	77.5
PA1650	known_mRNA	894	133	105.68
PA1651	known_mRNA	1197	114	65.21
PA1652	known_mRNA	636	71	84.37
PA1653	known_mRNA	477	45	76.97
PA1654	known_mRNA	1167	93	54.71
PA1655	known_mRNA	603	45	57.09
PA1656	known_mRNA	1557	135	57.93
PA1657	known_mRNA	507	10	15.8
PA1658	known_mRNA	1476	47	21.37
PA1659	known_mRNA	408	2	4.23
PA1660	known_mRNA	1581	42	17.73
PA1661	known_mRNA	1008	21	14.56
PA1662	known_mRNA	2634	102	25.05
PA1663	known_mRNA	1512	15	6.64
PA1664	known_mRNA	141	1	14.03
PA1665	known_mRNA	1194	15	8.6
PA1666	known_mRNA	507	10	15.8
PA1667	known_mRNA	1332	59	30
PA1668	known_mRNA	870	7	5.74
PA1669	known_mRNA	3528	83	15.04
PA1670	known_mRNA	729	19	19.16
PA1671	known_mRNA	990	50	35.37
PA1672	known_mRNA	381	27	62.83
PA1673	known_mRNA	462	640	1141.97
PA1674	known_mRNA	546	342	491.3
PA1675	known_mRNA	558	79	110.41
PA1676	known_mRNA	321	22	65.99
PA1677	known_mRNA	597	210	269.75
PA1678	known_mRNA	915	378	292.47
PA1679	known_mRNA	780	843	784.74
PA1680	known_mRNA	984	54	38.46
PA1681	known_mRNA	1092	407	257.83
PA1682	known_mRNA	1152	69	41.18
PA1683	known_mRNA	618	83	102.16
PA1684	known_mRNA	546	82	117.8
PA1685	known_mRNA	750	91	88.71
PA1686	known_mRNA	894	141	112.04
PA1687	known_mRNA	861	103	85.47
PA1688	known_mRNA	870	157	128.72
PA1689	known_mRNA	2103	678	211.01
PA1690	known_mRNA	1050	17	11.25
PA1691	known_mRNA	789	8	7.35
PA1692	known_mRNA	267	1	4.03
PA1693	known_mRNA	654	80	91.89
PA1694	known_mRNA	930	7	5.32
PA1695	known_mRNA	1110	3	1.87
PA1696	known_mRNA	477	2	3.42
PA1697	known_mRNA	1323	17	8.71
PA1698	known_mRNA	867	2	1.65
PA1699	known_mRNA	279	1	3.75
PA1700	known_mRNA	372	3	7.22
PA1702	known_mRNA	330	4	11.5
PA1703	known_mRNA	2121	48	14.8
PA1704	known_mRNA	435	9	17.41
PA1705	known_mRNA	297	6	20.33
PA1706	known_mRNA	885	15	12.06
PA1707	known_mRNA	504	1	1.59
PA1708	known_mRNA	1173	20	11.7
PA1709	known_mRNA	888	16	12.81
PA1710	known_mRNA	438	26	49.84
PA1711	known_mRNA	246	2	9.29
PA1712	known_mRNA	414	10	20.71
PA1713	known_mRNA	837	51	43.73
PA1714	known_mRNA	831	63	54.47
PA1715	known_mRNA	423	1	2.01
PA1716	known_mRNA	1803	24	8.8
PA1717	known_mRNA	1299	16	8.36
PA1719	known_mRNA	258	1	4.28
PA1720	known_mRNA	348	8	21.24
PA1721	known_mRNA	432	11	21.48
PA1722	known_mRNA	339	3	8.28
PA1723	known_mRNA	747	6	5.88
PA1724	known_mRNA	627	3	3.63
PA1725	known_mRNA	645	5	5.84
PA1726	known_mRNA	2295	142	40.3
PA1727	known_mRNA	2058	376	119.73
PA1728	known_mRNA	342	365	994.47
PA1729	known_mRNA	648	258	299.68
PA1730	known_mRNA	1413	99	47.2
PA1731	known_mRNA	954	39	28.77
PA1732	known_mRNA	801	70	63.17
PA1733	known_mRNA	732	66	66.22
PA1734	known_mRNA	822	47	41.15
PA1735	known_mRNA	888	75	60.06
PA1736	known_mRNA	1206	498	282.49
PA1737	known_mRNA	2145	1021	311.19
PA1738	known_mRNA	915	88	68.09
PA1739	known_mRNA	972	26	18.78
PA1740	known_mRNA	999	71	49.71
PA1741	known_mRNA	372	84	202.28
PA1742	known_mRNA	723	140	142.55
PA1743	known_mRNA	240	2	9.71
PA1745	known_mRNA	489	43	71.19
PA1746	known_mRNA	507	589	930.33
PA1747	known_mRNA	189	2	15.28
PA1748	known_mRNA	690	409	440.36
PA1749	known_mRNA	486	468	781.05
PA1750	known_mRNA	1077	423	272.14
PA1751	known_mRNA	378	34	80.01
PA1752	known_mRNA	948	338	251.15
PA1753	known_mRNA	498	212	342.72
PA1754	known_mRNA	975	750	539.79
PA1755	known_mRNA	348	61	161.95
PA1756	known_mRNA	804	81	72.77
PA1757	known_mRNA	618	117	144.01
PA1758	known_mRNA	1362	124	61.54
PA1759	known_mRNA	2706	349	83.33
PA1760	known_mRNA	2724	228	54.07
PA1761	known_mRNA	438	28	53.67
PA1762	known_mRNA	762	36	34.44
PA1763	known_mRNA	1026	34	23.1
PA1764	known_mRNA	1599	50	20.85
PA1765	known_mRNA	1188	35	20.19
PA1766	known_mRNA	984	242	172.37
PA1767	known_mRNA	1527	495	216.93
PA1768	known_mRNA	540	69	100.52
PA1769	known_mRNA	825	521	454.24
PA1770	known_mRNA	2376	2721	744.57
PA1771	known_mRNA	1011	49	33.85
PA1772	known_mRNA	489	342	566.19
PA1773	known_mRNA	999	204	142.83
PA1774	known_mRNA	255	100	436.36
PA1775	known_mRNA	825	517	450.75
PA1776	known_mRNA	498	528	853.58
PA1777	known_mRNA	1053	13629	8992.91
PA1778	known_mRNA	738	49	48.69
PA1779	known_mRNA	2727	84	19.9
PA1780	known_mRNA	327	1	2.92
PA1781	known_mRNA	2451	46	12.18
PA1782	known_mRNA	1596	29	12.12
PA1783	known_mRNA	1212	16	9.03
PA1784	known_mRNA	696	27	28.77
PA1785	known_mRNA	579	17	22.68
PA1786	known_mRNA	1209	26	14.71
PA1787	known_mRNA	2610	2403	595.86
PA1788	known_mRNA	468	166	291.16
PA1789	known_mRNA	864	1081	893.38
PA1790	known_mRNA	624	122	148.39
PA1791	known_mRNA	1332	38	19.32
PA1792	known_mRNA	723	58	59.06
PA1793	known_mRNA	498	364	588.45
PA1794	known_mRNA	1671	615	244.57
PA1795	known_mRNA	1383	567	276.72
PA1796	known_mRNA	855	211	176.5
PA1797	known_mRNA	1833	217	78.15
PA1797a	known_mRNA	222	16	89.47
PA1798	known_mRNA	1287	169	89.24
PA1799	known_mRNA	708	54	56.37
PA1800	known_mRNA	1311	4780	2473.33
PA1801	known_mRNA	642	1067	1253.49
PA1802	known_mRNA	1281	4857	2577.87
PA1803	known_mRNA	2397	3804	1031.33
PA1804	known_mRNA	273	970	3770.64
PA1805	known_mRNA	1866	814	287.64
PA1806	known_mRNA	798	19	17.22
PA1807	known_mRNA	1611	43	17.79
PA1808	known_mRNA	1020	27	18.47
PA1809	known_mRNA	1083	49	31.33
PA1810	known_mRNA	1848	149	53.2
PA1811	known_mRNA	1830	109	39.33
PA1812	known_mRNA	1605	280	116.28
PA1813	known_mRNA	777	103	96.32
PA1814	known_mRNA	762	154	147.35
PA1815	known_mRNA	447	80	149.19
PA1816	known_mRNA	741	152	150.31
PA1817	known_mRNA	390	60	135.06
PA1818	known_mRNA	2256	160	46.24
PA1819	known_mRNA	1356	202	100.73
PA1820	known_mRNA	1503	85	37.9
PA1821	known_mRNA	813	268	237.68
PA1822	known_mRNA	1689	425	167.08
PA1823	known_mRNA	837	118	101.17
PA1824	known_mRNA	780	52	48.41
PA1825	known_mRNA	645	52	60.74
PA1826	known_mRNA	906	75	58.69
PA1827	known_mRNA	762	15	14.35
PA1828	known_mRNA	768	123	116.6
PA1829	known_mRNA	1071	128	82.87
PA1830	known_mRNA	315	395	1219.88
PA1831	known_mRNA	711	342	355.24
PA1832	known_mRNA	1026	347	235.75
PA1833	known_mRNA	993	445	313.7
PA1833a	known_mRNA	876	70	56.94
PA1835	known_mRNA	438	33	63.26
PA1836	known_mRNA	582	31	41.1
PA1837	known_mRNA	498	75	121.25
PA1837a	known_mRNA	228	34	181.01
PA1838	known_mRNA	1659	202	80.95
PA1839	known_mRNA	1041	220	147.05
PA1840	known_mRNA	363	126	314.39
PA1841	known_mRNA	498	95	153.58
PA1842	known_mRNA	363	48	119.77
PA1843	known_mRNA	3705	432	74.44
PA1844	known_mRNA	465	12	21.23
PA1845	known_mRNA	519	9	13.79
PA1846	known_mRNA	2289	302	85.95
PA1847	known_mRNA	585	1126	1483.29
PA1848	known_mRNA	1170	18	10.56
PA1850	known_mRNA	1005	93	64.68
PA1851	known_mRNA	1206	128	72.61
PA1852	known_mRNA	276	438	1671.99
PA1853	known_mRNA	864	251	207.44
PA1854	known_mRNA	1158	64	37.98
PA1855	known_mRNA	222	1	5.59
PA1856	known_mRNA	1443	119.29	55.59
PA1857	known_mRNA	924	50	38.26
PA1858	known_mRNA	828	24	20.84
PA1859	known_mRNA	888	36	28.83
PA1860	known_mRNA	828	86	74.66
PA1861	known_mRNA	1086	107	68.2
PA1862	known_mRNA	687	34	36.8
PA1863	known_mRNA	756	72	69.53
PA1864	known_mRNA	651	45	51.98
PA1865	known_mRNA	1680	274	108.34
PA1866	known_mRNA	2277	266	76.12
PA1866a	known_mRNA	210	5	31.05
PA1867	known_mRNA	528	7	10.49
PA1868	known_mRNA	2331	29	8.1
PA1869	known_mRNA	240	12	58.23
PA1870	known_mRNA	426	14	27.87
PA1871	known_mRNA	1257	66	35.77
PA1872	known_mRNA	792	76	69.49
PA1873	known_mRNA	1023	63	42.94
PA1874	known_mRNA	7407	1906	161.68
PA1875	known_mRNA	1278	98	52.15
PA1876	known_mRNA	2172	214	64.37
PA1877	known_mRNA	1188	49	28.26
PA1878	known_mRNA	579	30	40.03
PA1879	known_mRNA	555	30	42.21
PA1880	known_mRNA	2196	213	63.33
PA1881	known_mRNA	462	38	67.8
PA1882	known_mRNA	324	33	97.58
PA1883	known_mRNA	399	10	21.8
PA1884	known_mRNA	552	55	77.93
PA1885	known_mRNA	534	46	67.97
PA1886	known_mRNA	2364	233	64.1
PA1887	known_mRNA	669	31	34.64
PA1888	known_mRNA	1410	57	27.24
PA1889	known_mRNA	984	191	136.04
PA1890	known_mRNA	624	112	136.23
PA1891	known_mRNA	390	19	42.77
PA1892	known_mRNA	738	34	33.78
PA1893	known_mRNA	2430	164	43.83
PA1894	known_mRNA	693	64	68.55
PA1895	known_mRNA	1275	152	81.09
PA1896	known_mRNA	1170	104	61.01
PA1897	known_mRNA	768	73	69.2
PA1898	known_mRNA	714	45	46.51
PA1899	known_mRNA	489	5.97	9.88
PA1900	known_mRNA	489	16	26.49
PA1901	known_mRNA	1218	138.18	77.53
PA1902	known_mRNA	624	4	4.87
PA1903	known_mRNA	1884	38	13.29
PA1904	known_mRNA	837	8	6.86
PA1905	known_mRNA	648	0.64	0.75
PA1906	known_mRNA	537	33	48.42
PA1907	known_mRNA	1641	26	10.54
PA1908	known_mRNA	1212	13	7.33
PA1909	known_mRNA	1152	14	8.36
PA1910	known_mRNA	2415	46	12.37
PA1911	known_mRNA	951	98	72.56
PA1912	known_mRNA	507	54	85.29
PA1913	known_mRNA	681	185	202.35
PA1914	known_mRNA	1227	31	17.25
PA1915	known_mRNA	1548	130	56.14
PA1916	known_mRNA	1233	28	15.5
PA1917	known_mRNA	348	3	7.96
PA1918	known_mRNA	1401	24	11.55
PA1919	known_mRNA	699	50	53
PA1920	known_mRNA	2028	146	47.22
PA1921	known_mRNA	810	30	26.72
PA1922	known_mRNA	1962	25	8.37
PA1923	known_mRNA	3846	115	19.07
PA1924	known_mRNA	477	3	5.13
PA1925	known_mRNA	327	3	8.75
PA1926	known_mRNA	1851	273	97.3
PA1927	known_mRNA	2301	110	31.13
PA1928	known_mRNA	570	25	34.02
PA1929	known_mRNA	297	11	37.27
PA1930	known_mRNA	1296	134	70.22
PA1931	known_mRNA	513	43	66.89
PA1932	known_mRNA	990	147	103.98
PA1933	known_mRNA	2205	930	275.31
PA1934	known_mRNA	381	2	4.65
PA1937	known_mRNA	309	4	12.73
PA1938	known_mRNA	822	33.63	29.44
PA1939	known_mRNA	1998	413	135.71
PA1940	known_mRNA	1140	126	76.08
PA1941	known_mRNA	1896	90	31.27
PA1942	known_mRNA	231	1	5.2
PA1943	known_mRNA	1098	62	39.04
PA1944	known_mRNA	1488	149	67.15
PA1945	known_mRNA	1329	78	39.76
PA1946	known_mRNA	960	457	334.75
PA1947	known_mRNA	1533	370	161.46
PA1948	known_mRNA	999	98	68.62
PA1949	known_mRNA	1014	123	84.68
PA1950	known_mRNA	927	322	245.45
PA1951	known_mRNA	1266	127	68.28
PA1952	known_mRNA	753	28	27.17
PA1953	known_mRNA	681	23	25.16
PA1954	known_mRNA	1023	19	12.95
PA1955	known_mRNA	570	7	9.53
PA1956	known_mRNA	489	12	19.87
PA1957	known_mRNA	528	22	32.98
PA1958	known_mRNA	576	76	102.07
PA1959	known_mRNA	834	154	132.58
PA1960	known_mRNA	723	53	53.96
PA1961	known_mRNA	936	111	83.69
PA1962	known_mRNA	609	14	17.55
PA1963	known_mRNA	267	22	88.76
PA1964	known_mRNA	1566	509	217.07
PA1965	known_mRNA	336	34	95.13
PA1966	known_mRNA	372	29	69.84
PA1967	known_mRNA	501	18	28.87
PA1968	known_mRNA	258	13	55.6
PA1969	known_mRNA	393	109	242.71
PA1970	known_mRNA	240	6	29.12
PA1971	known_mRNA	1314	57	29.42
PA1972	known_mRNA	1704	21	8.18
PA1973	known_mRNA	2328	84	23.48
PA1974	known_mRNA	1200	57	32.51
PA1975	known_mRNA	1164	182	107.38
PA1976	known_mRNA	2646	228	55.73
PA1977	known_mRNA	864	36	29.75
PA1978	known_mRNA	666	25	28.09
PA1979	known_mRNA	651	134	154.78
PA1980	known_mRNA	678	69	75.87
PA1981	known_mRNA	648	45	52.27
PA1982	known_mRNA	1872	340	119.74
PA1983	known_mRNA	438	130	249.19
PA1984	known_mRNA	1521	398.73	175.49
PA1986	known_mRNA	915	109	84.34
PA1987	known_mRNA	753	148	143.6
PA1988	known_mRNA	279	8	30
PA1989	known_mRNA	1146	137	82.24
PA1990	known_mRNA	1827	91	32.89
PA1991	known_mRNA	1164	113	66.67
PA1992	known_mRNA	1695	138	54.04
PA1993	known_mRNA	1209	85	48.08
PA1994	known_mRNA	564	42	57.92
PA1995	known_mRNA	357	104	265.9
PA1996	known_mRNA	279	9	33.75
PA1997	known_mRNA	1956	150	50.41
PA1998	known_mRNA	921	167	128.25
PA1999	known_mRNA	699	569	603.18
PA2000	known_mRNA	657	493	563.13
PA2001	known_mRNA	1182	1273	738.37
PA2002	known_mRNA	1425	127	59.99
PA2003	known_mRNA	771	61	57.56
PA2004	known_mRNA	1392	36	17.45
PA2005	known_mRNA	1446	187	86.94
PA2006	known_mRNA	1353	45	22.49
PA2007	known_mRNA	639	86	101.61
PA2008	known_mRNA	1299	153	79.97
PA2009	known_mRNA	1299	139	72.65
PA2010	known_mRNA	804	85	76.37
PA2011	known_mRNA	903	94	73.84
PA2012	known_mRNA	1968	389	129.89
PA2013	known_mRNA	798	96	87.01
[truncated: 3,531 more rows]
