# Supplementary material for: Efficacy of levofloxacin against biofilms of Pseudomonas aeruginosa isolated from patients with respiratory tract infections in vitro
Source: Microbiologyopen. 2018 Sep 5;8(5):e00720. doi: 10.1002/mbo3.720 (PMC6528602; doi:10.1002/mbo3.720)
Supplement: Supplementary file 3 [file MBO3-8-e00720-s003.xls]

gene_id	type	length	expected_count	FPKM
PA0001	known_mRNA	1545	1089.00	448.64
PA0002	known_mRNA	1104	739.00	438.14
PA0003	known_mRNA	1110	768.00	452.63
PA0004	known_mRNA	2421	1626.00	417.06
PA0005	known_mRNA	774	169.00	149.22
PA0006	known_mRNA	537	97.00	132.03
PA0007	known_mRNA	1707	174.00	64.46
PA0008	known_mRNA	2055	678.00	206.46
PA0009	known_mRNA	948	232.00	162.84
PA0010	known_mRNA	552	28.00	36.85
PA0011	known_mRNA	888	383.00	289.29
PA0012	known_mRNA	267	33.00	116.37
PA0013	known_mRNA	654	77.00	82.70
PA0014	known_mRNA	273	9.00	30.67
PA0015	known_mRNA	318	70.00	190.30
PA0016	known_mRNA	1374	278.00	129.90
PA0017	known_mRNA	1305	206.00	101.77
PA0018	known_mRNA	945	82.00	57.76
PA0019	known_mRNA	507	328.00	479.29
PA0020	known_mRNA	1026	261.00	167.77
PA0021	known_mRNA	1089	15.00	9.03
PA0022	known_mRNA	558	224.00	290.94
PA0023	known_mRNA	978	73.00	49.49
PA0024	known_mRNA	918	273.00	198.64
PA0025	known_mRNA	825	165.00	135.45
PA0026	known_mRNA	987	50.00	33.55
PA0027	known_mRNA	1287	57.00	28.59
PA0028	known_mRNA	603	10.00	11.83
PA0029	known_mRNA	1554	29.00	11.87
PA0030	known_mRNA	924	14.00	10.11
PA0031	known_mRNA	1512	44.00	18.55
PA0032	known_mRNA	915	40.00	29.21
PA0032a	known_mRNA	378	31.00	66.23
PA0033	known_mRNA	366	13.00	29.02
PA0034	known_mRNA	624	21.00	23.84
PA0035	known_mRNA	807	109.00	91.76
PA0036	known_mRNA	1209	258.00	138.48
PA0037	known_mRNA	888	154.00	116.32
PA0038	known_mRNA	216	93.00	461.18
PA0039	known_mRNA	228	655.00	2969.27
PA0040	known_mRNA	1689	44.53	16.68
PA0041	known_mRNA	10608	347.72	19.70
PA0041a	known_mRNA	702	7.00	6.92
PA0042	known_mRNA	396	24.00	48.17
PA0043	known_mRNA	1383	76.00	35.26
PA0044	known_mRNA	1374	67.00	31.31
PA0045	known_mRNA	687	51.00	51.70
PA0046	known_mRNA	354	5.00	11.69
PA0047	known_mRNA	510	25.00	36.26
PA0048	known_mRNA	384	12.00	25.10
PA0049	known_mRNA	1662	51.00	19.44
PA0050	known_mRNA	141	6.00	63.77
PA0051	known_mRNA	1833	43.00	14.77
PA0052	known_mRNA	429	17.00	30.71
PA0054	known_mRNA	549	42.00	55.64
PA0055	known_mRNA	507	93.00	135.90
PA0056	known_mRNA	921	19.00	13.77
PA0057	known_mRNA	888	22.00	16.62
PA0058	known_mRNA	705	22.00	21.64
PA0059	known_mRNA	456	86.00	143.63
PA0060	known_mRNA	234	58.00	252.00
PA0061	known_mRNA	438	96.00	168.84
PA0062	known_mRNA	417	38.00	71.24
PA0063	known_mRNA	1128	102.00	59.06
PA0064	known_mRNA	984	76.00	51.17
PA0065	known_mRNA	666	26.00	27.33
PA0066	known_mRNA	543	74.00	99.36
PA0067	known_mRNA	2046	382.00	116.86
PA0068	known_mRNA	276	23.00	77.09
PA0069	known_mRNA	1059	31.00	19.24
PA0070	known_mRNA	915	133.00	97.13
PA0071	known_mRNA	1713	297.00	109.61
PA0072	known_mRNA	1200	37.00	20.02
PA0073	known_mRNA	720	22.00	21.12
PA0074	known_mRNA	3099	74.00	14.69
PA0075	known_mRNA	729	16.00	15.14
PA0076	known_mRNA	681	34.00	34.82
PA0077	known_mRNA	3306	75.00	13.93
PA0078	known_mRNA	1350	35.00	16.67
PA0079	known_mRNA	1335	54.00	26.03
PA0080	known_mRNA	465	3.00	4.89
PA0081	known_mRNA	1494	87.00	37.15
PA0082	known_mRNA	1035	93.00	59.21
PA0083	known_mRNA	519	12.00	17.03
PA0084	known_mRNA	1497	71.00	30.25
PA0085	known_mRNA	489	40.00	61.15
PA0086	known_mRNA	846	46.00	36.70
PA0087	known_mRNA	510	5.00	7.25
PA0088	known_mRNA	1860	42.00	14.21
PA0089	known_mRNA	1047	22.00	13.83
PA0090	known_mRNA	2709	95.00	21.68
PA0091	known_mRNA	1932	57.85	18.80
PA0092	known_mRNA	285	15.00	47.90
PA0093	known_mRNA	1293	69.00	34.43
PA0094	known_mRNA	435	29.00	51.46
PA0095	known_mRNA	2226	330.13	92.44
PA0096	known_mRNA	450	6.00	10.19
PA0097	known_mRNA	1200	26.00	14.07
PA0098	known_mRNA	1038	30.00	19.04
PA0099	known_mRNA	1161	28.00	15.71
PA0100	known_mRNA	921	85.00	61.62
PA0101	known_mRNA	1248	59.00	30.59
PA0102	known_mRNA	729	157.00	148.54
PA0103	known_mRNA	1572	65.00	26.29
PA0103a	known_mRNA	639	82.00	90.52
PA0105	known_mRNA	1125	220.00	127.76
PA0106	known_mRNA	1593	148.00	59.01
PA0107	known_mRNA	555	33.00	43.14
PA0108	known_mRNA	888	145.00	109.52
PA0109	known_mRNA	210	10.00	52.00
PA0110	known_mRNA	795	70.00	59.94
PA0111	known_mRNA	579	46.00	57.13
PA0112	known_mRNA	1074	69.00	42.17
PA0113	known_mRNA	915	93.00	67.92
PA0114	known_mRNA	636	158.00	175.39
PA0115	known_mRNA	453	32.00	53.89
PA0116	known_mRNA	474	63.00	100.16
PA0117	known_mRNA	729	27.00	25.54
PA0118	known_mRNA	588	12.00	14.63
PA0119	known_mRNA	1350	206.00	98.10
PA0120	known_mRNA	687	111.00	112.52
PA0121	known_mRNA	735	59.00	55.29
PA0122	known_mRNA	411	38.00	72.61
PA0123	known_mRNA	909	83.00	61.06
PA0124	known_mRNA	282	16.00	51.91
PA0125	known_mRNA	228	2.00	9.07
PA0126	known_mRNA	621	20.00	22.84
PA0127	known_mRNA	501	50.00	74.15
PA0128	known_mRNA	342	326.00	799.32
PA0129	known_mRNA	1428	109.00	48.86
PA0130	known_mRNA	1494	107.00	45.69
PA0131	known_mRNA	288	6.00	18.86
PA0132	known_mRNA	1347	59.00	28.17
PA0133	known_mRNA	918	86.00	62.58
PA0134	known_mRNA	1371	226.00	105.85
PA0136	known_mRNA	1572	36.00	14.56
PA0137	known_mRNA	1098	30.00	17.89
PA0138	known_mRNA	927	51.00	36.71
PA0139	known_mRNA	564	745.00	955.13
PA0140	known_mRNA	1566	206.00	83.65
PA0141	known_mRNA	897	476.00	355.47
PA0142	known_mRNA	1350	77.00	36.67
PA0143	known_mRNA	1053	90.00	56.21
PA0144	known_mRNA	627	36.00	40.64
PA0145	known_mRNA	519	23.00	32.65
PA0146	known_mRNA	1098	24.00	14.31
PA0147	known_mRNA	963	52.00	35.86
PA0148	known_mRNA	951	115.00	80.43
PA0149	known_mRNA	546	64.00	85.36
PA0150	known_mRNA	996	65.00	43.18
PA0151	known_mRNA	2388	47.00	12.23
PA0152	known_mRNA	828	112.00	91.56
PA0153	known_mRNA	720	21.00	20.16
PA0154	known_mRNA	606	19.00	22.34
PA0155	known_mRNA	840	25.00	20.11
PA0156	known_mRNA	1152	170.00	96.19
PA0157	known_mRNA	1071	96.00	58.85
PA0158	known_mRNA	3048	381.00	76.94
PA0159	known_mRNA	939	133.00	94.35
PA0160	known_mRNA	186	2.00	12.84
PA0162	known_mRNA	1335	54.00	26.03
PA0163	known_mRNA	798	60.00	51.16
PA0164	known_mRNA	1617	114.00	44.74
PA0165	known_mRNA	837	25.00	20.19
PA0166	known_mRNA	1407	40.00	18.22
PA0167	known_mRNA	666	56.00	58.87
PA0168	known_mRNA	591	22.00	26.66
PA0169	known_mRNA	708	56.00	54.81
PA0170	known_mRNA	381	14.00	29.59
PA0171	known_mRNA	543	23.00	30.88
PA0172	known_mRNA	1992	160.00	50.34
PA0173	known_mRNA	1050	55.00	34.46
PA0174	known_mRNA	603	20.00	23.66
PA0175	known_mRNA	843	47.00	37.65
PA0176	known_mRNA	2040	376.00	115.38
PA0177	known_mRNA	486	52.00	80.11
PA0178	known_mRNA	1920	240.00	78.50
PA0179	known_mRNA	366	165.00	368.34
PA0180	known_mRNA	1173	129.00	71.56
PA0181	known_mRNA	933	72.00	51.45
PA0182	known_mRNA	753	18.00	16.40
PA0183	known_mRNA	1611	38.00	14.97
PA0184	known_mRNA	840	21.00	16.89
PA0185	known_mRNA	1617	47.00	18.44
PA0186	known_mRNA	1062	38.00	23.51
PA0187	known_mRNA	816	8.00	6.65
PA0188	known_mRNA	882	10.00	7.61
PA0189	known_mRNA	1359	48.00	22.70
PA0190	known_mRNA	726	10.00	9.51
PA0191	known_mRNA	918	18.00	13.10
PA0192	known_mRNA	2373	33.00	8.64
PA0193	known_mRNA	903	9.00	6.67
PA0194	known_mRNA	900	8.00	5.95
PA0195	known_mRNA	1119	496.00	289.74
PA0195.1	known_mRNA	309	25.00	70.85
PA0196	known_mRNA	1437	352.00	156.73
PA0197	known_mRNA	813	15.00	12.52
PA0198	known_mRNA	720	27.00	25.92
PA0199	known_mRNA	402	13.00	25.58
PA0200	known_mRNA	213	72.00	365.55
PA0201	known_mRNA	582	640.00	789.92
PA0202	known_mRNA	1458	157.00	68.82
PA0203	known_mRNA	1035	39.00	24.83
PA0204	known_mRNA	810	90.00	75.44
PA0205	known_mRNA	921	59.00	42.77
PA0206	known_mRNA	1113	40.00	23.50
PA0207	known_mRNA	894	119.00	89.20
PA0208	known_mRNA	1665	226.00	85.97
PA0209	known_mRNA	882	73.00	55.56
PA0210	known_mRNA	300	3.00	8.88
PA0211	known_mRNA	864	64.00	49.86
PA0212	known_mRNA	807	69.00	58.08
PA0213	known_mRNA	693	43.00	43.15
PA0214	known_mRNA	933	77.00	55.02
PA0215	known_mRNA	405	30.00	58.45
PA0216	known_mRNA	765	63.00	56.38
PA0217	known_mRNA	930	37.00	26.53
PA0218	known_mRNA	921	54.00	39.15
PA0219	known_mRNA	1491	19.00	8.13
PA0220	known_mRNA	1434	22.00	9.82
PA0221	known_mRNA	1383	10.00	4.64
PA0222	known_mRNA	1059	8.00	4.97
PA0223	known_mRNA	882	14.00	10.66
PA0224	known_mRNA	783	63.00	54.90
PA0225	known_mRNA	540	27.00	36.50
PA0226	known_mRNA	852	10.00	7.91
PA0227	known_mRNA	783	13.00	11.33
PA0228	known_mRNA	1206	30.00	16.15
PA0229	known_mRNA	1299	23.00	11.42
PA0230	known_mRNA	1380	59.00	27.44
PA0231	known_mRNA	792	21.00	18.06
PA0232	known_mRNA	402	7.00	13.77
PA0233	known_mRNA	942	68.00	48.07
PA0234	known_mRNA	834	31.00	25.14
PA0235	known_mRNA	1347	24.00	11.46
PA0236	known_mRNA	780	37.00	32.38
PA0237	known_mRNA	1044	17.00	10.72
PA0238	known_mRNA	816	62.00	51.54
PA0239	known_mRNA	879	21.00	16.04
PA0240	known_mRNA	1266	44.00	22.46
PA0241	known_mRNA	1326	24.00	11.65
PA0242	known_mRNA	1905	59.00	19.46
PA0243	known_mRNA	669	45.00	47.06
PA0244	known_mRNA	855	11.00	8.67
PA0245	known_mRNA	447	54.00	92.52
PA0246	known_mRNA	1506	66.00	27.94
PA0247	known_mRNA	1185	30.00	16.46
PA0248	known_mRNA	867	49.00	38.02
PA0249	known_mRNA	447	47.00	80.52
PA0250	known_mRNA	435	81.00	143.73
PA0251	known_mRNA	642	10.00	10.98
PA0252	known_mRNA	288	6.00	18.86
PA0253	known_mRNA	477	37.00	58.36
PA0254	known_mRNA	1491	55.00	23.54
PA0255	known_mRNA	687	73.00	74.00
PA0256	known_mRNA	933	68.00	48.59
PA0257	known_mRNA	792	39.00	33.54
PA0259	known_mRNA	1443	270.00	119.68
PA0260	known_mRNA	2151	119.00	34.54
PA0261	known_mRNA	498	12.00	17.93
PA0262	known_mRNA	3060	123.96	24.93
PA0263	known_mRNA	519	5.88	8.35
PA0265	known_mRNA	1452	478.00	210.47
PA0266	known_mRNA	1281	484.00	243.96
PA0267	known_mRNA	1200	52.00	28.14
PA0268	known_mRNA	1422	57.00	25.67
PA0269	known_mRNA	438	6.00	10.55
PA0270	known_mRNA	408	12.00	23.15
PA0271	known_mRNA	285	10.00	31.93
PA0272	known_mRNA	933	40.00	28.58
PA0273	known_mRNA	1215	12.00	6.41
PA0274	known_mRNA	771	40.00	35.48
PA0275	known_mRNA	687	59.00	59.81
PA0276	known_mRNA	516	35.00	50.04
PA0277	known_mRNA	759	72.00	65.02
PA0278	known_mRNA	753	16.00	14.58
PA0279	known_mRNA	699	47.00	46.69
PA0280	known_mRNA	990	29.00	19.39
PA0281	known_mRNA	870	31.00	23.96
PA0282	known_mRNA	819	10.00	8.28
PA0283	known_mRNA	999	60.00	39.73
PA0285	known_mRNA	2283	220.00	60.00
PA0286	known_mRNA	1179	1143.00	630.57
PA0287	known_mRNA	1386	22.00	10.18
PA0288	known_mRNA	957	26.00	18.06
PA0289	known_mRNA	963	98.00	67.59
PA0290	known_mRNA	972	109.00	74.40
PA0291	known_mRNA	1383	560.00	259.83
PA0292	known_mRNA	1107	213.00	125.91
PA0293	known_mRNA	879	20.00	15.28
PA0294	known_mRNA	666	41.00	43.10
PA0295	known_mRNA	1062	113.00	69.92
PA0296	known_mRNA	1377	386.94	180.37
PA0297	known_mRNA	753	133.00	121.21
PA0298	known_mRNA	1359	156.00	73.76
PA0299	known_mRNA	1371	515.00	241.21
PA0300	known_mRNA	1104	611.00	362.25
PA0301	known_mRNA	1098	157.00	93.64
PA0302	known_mRNA	1155	139.00	78.43
PA0303	known_mRNA	882	128.00	97.42
PA0304	known_mRNA	870	211.00	163.10
PA0305	known_mRNA	2388	112.00	29.14
PA0306	known_mRNA	1053	89.00	55.59
PA0306a	known_mRNA	504	226.00	332.69
PA0307	known_mRNA	612	209.00	242.87
PA0308	known_mRNA	1020	111.00	71.82
PA0309	known_mRNA	753	137.00	124.86
PA0310	known_mRNA	699	162.00	160.94
PA0311	known_mRNA	555	32.00	41.84
PA0312	known_mRNA	495	202.00	304.12
PA0313	known_mRNA	693	75.00	75.26
PA0314	known_mRNA	771	81.00	71.84
PA0315	known_mRNA	438	304.00	534.65
PA0316	known_mRNA	1230	850.00	447.77
PA0317	known_mRNA	1395	586.00	269.37
PA0318	known_mRNA	666	160.00	168.21
PA0319	known_mRNA	990	248.00	165.86
PA0320	known_mRNA	351	96.00	227.02
PA0321	known_mRNA	1035	30.00	19.10
PA0322	known_mRNA	1395	17.00	7.81
PA0323	known_mRNA	1044	21.00	13.24
PA0324	known_mRNA	789	16.00	13.82
PA0325	known_mRNA	930	39.00	27.97
PA0326	known_mRNA	1050	19.00	11.90
PA0327	known_mRNA	966	56.00	38.49
PA0328	known_mRNA	1944	99.00	31.96
PA0329	known_mRNA	333	677.00	1723.41
PA0330	known_mRNA	672	220.00	228.86
PA0331	known_mRNA	1515	245.00	103.07
PA0332	known_mRNA	468	155.00	250.44
PA0333	known_mRNA	1272	114.00	57.90
PA0334	known_mRNA	1239	109.00	56.97
PA0335	known_mRNA	654	73.00	78.41
PA0336	known_mRNA	480	289.00	452.24
PA0337	known_mRNA	2280	732.00	199.90
PA0338	known_mRNA	1131	255.00	147.23
PA0339	known_mRNA	756	70.00	63.50
PA0340	known_mRNA	804	70.00	59.18
PA0341	known_mRNA	801	105.00	89.14
PA0342	known_mRNA	795	252.00	215.79
PA0343	known_mRNA	798	118.00	100.61
PA0344	known_mRNA	1380	103.00	47.90
PA0345	known_mRNA	1386	137.00	63.42
PA0346	known_mRNA	363	20.00	45.15
PA0347	known_mRNA	1152	33.00	18.67
PA0348	known_mRNA	1095	41.00	24.53
PA0349	known_mRNA	1041	26.00	16.45
PA0350	known_mRNA	507	73.00	106.67
PA0351	known_mRNA	474	35.00	55.65
PA0352	known_mRNA	1386	166.00	76.84
PA0353	known_mRNA	1839	304.00	104.07
PA0354	known_mRNA	1197	226.00	122.63
PA0355	known_mRNA	540	109.00	147.35
PA0356	known_mRNA	825	116.00	95.23
PA0357	known_mRNA	813	186.00	155.26
PA0358	known_mRNA	579	33.00	40.99
PA0359	known_mRNA	345	125.00	302.77
PA0360	known_mRNA	987	100.00	67.11
PA0361	known_mRNA	1734	289.00	105.29
PA0362	known_mRNA	252	24.00	92.61
PA0363	known_mRNA	480	117.00	183.09
PA0364	known_mRNA	1596	47.00	18.70
PA0365	known_mRNA	549	13.00	17.22
PA0366	known_mRNA	1431	25.00	11.18
PA0367	known_mRNA	648	26.00	28.23
PA0367a	known_mRNA	411	48.00	91.72
PA0368	known_mRNA	999	90.00	59.59
PA0370	known_mRNA	597	52.00	62.25
PA0371	known_mRNA	1488	234.00	100.36
PA0372	known_mRNA	1398	176.00	80.72
PA0373	known_mRNA	1368	567.00	266.19
PA0374	known_mRNA	672	223.00	231.98
PA0375	known_mRNA	1008	409.00	268.12
PA0376	known_mRNA	855	4272.00	3367.66
PA0377	known_mRNA	606	128.00	150.50
PA0378	known_mRNA	732	116.00	109.23
PA0379	known_mRNA	378	71.00	151.70
PA0380	known_mRNA	201	14.00	78.48
PA0381	known_mRNA	798	282.00	240.44
PA0382	known_mRNA	672	140.00	145.64
PA0383	known_mRNA	1347	96.00	45.83
PA0384	known_mRNA	258	1.00	3.72
PA0385	known_mRNA	324	22.00	58.23
PA0386	known_mRNA	1155	95.00	53.60
PA0387	known_mRNA	594	333.00	401.04
PA0388	known_mRNA	420	142.00	263.74
PA0389	known_mRNA	621	56.00	63.95
PA0390	known_mRNA	1140	144.00	82.42
PA0391	known_mRNA	1968	301.00	95.93
PA0392	known_mRNA	594	84.00	101.16
PA0393	known_mRNA	822	311.00	256.36
PA0394	known_mRNA	693	152.00	152.53
PA0395	known_mRNA	1035	243.00	154.70
PA0396	known_mRNA	1149	181.00	102.71
PA0397	known_mRNA	900	75.00	55.80
PA0398	known_mRNA	405	35.00	68.19
PA0399	known_mRNA	1374	141.00	65.88
PA0400	known_mRNA	1185	121.00	66.38
PA0401	known_mRNA	1272	345.00	175.23
PA0402	known_mRNA	1005	277.00	182.19
PA0403	known_mRNA	513	132.00	190.09
PA0404	known_mRNA	435	59.00	104.69
PA0405	known_mRNA	570	126.00	159.48
PA0406	known_mRNA	960	96.00	66.44
PA0407	known_mRNA	954	286.00	199.33
PA0408	known_mRNA	408	498.00	960.84
PA0409	known_mRNA	366	138.00	308.06
PA0410	known_mRNA	537	102.00	138.84
PA0411	known_mRNA	2049	976.00	298.12
PA0412	known_mRNA	876	108.00	82.83
PA0413	known_mRNA	7419	1766.00	143.65
PA0414	known_mRNA	1032	123.00	78.56
PA0415	known_mRNA	507	57.00	83.29
PA0416	known_mRNA	795	29.00	24.83
PA0417	known_mRNA	612	39.00	45.32
PA0418	known_mRNA	1416	57.00	25.78
PA0419	known_mRNA	723	95.00	90.74
PA0420	known_mRNA	1404	105.00	47.93
PA0421	known_mRNA	1491	333.00	142.51
PA0422	known_mRNA	570	84.00	106.32
PA0423	known_mRNA	576	441.00	551.16
PA0424	known_mRNA	444	344.00	594.48
PA0425	known_mRNA	1152	720.00	407.40
PA0426	known_mRNA	3141	1374.00	268.98
PA0427	known_mRNA	1458	618.00	270.91
PA0428	known_mRNA	1920	742.00	242.71
PA0429	known_mRNA	1071	418.00	256.24
PA0430	known_mRNA	873	140.00	107.80
PA0431	known_mRNA	555	109.00	142.50
PA0432	known_mRNA	1410	759.00	344.91
PA0433	known_mRNA	435	17.00	30.17
PA0434	known_mRNA	2193	61.00	17.35
PA0435	known_mRNA	1479	23.00	9.93
PA0436	known_mRNA	621	82.00	93.64
PA0437	known_mRNA	1272	134.00	68.06
PA0438	known_mRNA	1251	69.00	35.69
PA0439	known_mRNA	1278	63.00	31.84
PA0440	known_mRNA	1368	64.00	30.05
PA0441	known_mRNA	1440	70.00	31.10
PA0443	known_mRNA	1491	25.00	10.70
PA0444	known_mRNA	1284	84.00	42.23
PA0445	known_mRNA	1017	79.17	51.39
PA0446	known_mRNA	1224	767.00	406.20
PA0447	known_mRNA	1182	1801.00	990.83
PA0448	known_mRNA	909	80.00	58.86
PA0449	known_mRNA	540	186.00	251.45
PA0450	known_mRNA	1623	41.00	16.03
PA0451	known_mRNA	1332	109.00	52.67
PA0451a	known_mRNA	732	25.00	23.54
PA0452	known_mRNA	795	14.00	11.99
PA0454	known_mRNA	2202	105.00	29.74
PA0455	known_mRNA	1377	252.00	117.47
PA0456	known_mRNA	210	430.00	2236.19
PA0457	known_mRNA	525	43.00	60.18
PA0457.1	known_mRNA	375	10.00	21.60
PA0458	known_mRNA	1434	75.00	33.47
PA0459	known_mRNA	2553	690.00	167.46
PA0460	known_mRNA	579	472.00	586.21
PA0461	known_mRNA	888	177.00	133.69
PA0462	known_mRNA	510	565.00	819.58
PA0463	known_mRNA	690	73.00	73.63
PA0464	known_mRNA	1425	93.00	41.78
PA0465	known_mRNA	1359	164.00	77.54
PA0466	known_mRNA	303	1.00	2.92
PA0467	known_mRNA	621	65.00	74.23
PA0468	known_mRNA	951	255.00	178.35
PA0469	known_mRNA	858	82.00	64.39
PA0470	known_mRNA	2409	180.00	46.41
PA0471	known_mRNA	972	182.00	124.23
PA0472	known_mRNA	519	260.00	369.07
PA0473	known_mRNA	750	72.00	65.92
PA0474	known_mRNA	405	5.00	9.74
PA0475	known_mRNA	570	30.00	37.97
PA0476	known_mRNA	1728	108.00	39.49
PA0477	known_mRNA	927	93.00	66.93
PA0478	known_mRNA	477	44.00	69.40
PA0479	known_mRNA	951	65.00	45.46
PA0480	known_mRNA	798	26.00	22.17
PA0481	known_mRNA	444	24.00	41.48
PA0482	known_mRNA	2178	2685.00	769.22
PA0483	known_mRNA	444	57.00	98.50
PA0484	known_mRNA	516	69.00	98.65
PA0485	known_mRNA	897	268.00	200.14
PA0486	known_mRNA	975	100.00	68.03
PA0487	known_mRNA	759	75.00	67.73
PA0488	known_mRNA	321	27.00	72.42
PA0489	known_mRNA	726	51.00	48.48
PA0490	known_mRNA	294	125.00	381.08
PA0491	known_mRNA	927	110.00	79.17
PA0492	known_mRNA	759	20.00	18.06
PA0493	known_mRNA	249	6.00	23.60
PA0494	known_mRNA	1377	43.00	20.04
PA0495	known_mRNA	879	38.00	29.03
PA0496	known_mRNA	978	30.00	20.34
PA0497	known_mRNA	1002	13.00	8.58
PA0498	known_mRNA	1008	49.00	32.12
PA0499	known_mRNA	702	47.00	46.46
PA0500	known_mRNA	1059	578.00	358.76
PA0501	known_mRNA	1206	173.00	93.11
PA0502	known_mRNA	723	84.00	80.24
PA0503	known_mRNA	825	59.00	48.43
PA0504	known_mRNA	687	78.00	79.07
PA0505	known_mRNA	231	203.00	900.76
PA0506	known_mRNA	1806	5834.00	2035.79
PA0507	known_mRNA	1797	73.00	25.61
PA0508	known_mRNA	1779	1851.00	656.30
PA0509	known_mRNA	1482	57.00	24.55
PA0510	known_mRNA	840	25.00	20.11
PA0511	known_mRNA	1164	38.00	21.26
PA0512	known_mRNA	516	13.00	18.59
PA0513	known_mRNA	444	10.00	17.28
PA0514	known_mRNA	525	5.00	7.00
PA0515	known_mRNA	453	18.00	30.32
PA0516	known_mRNA	1179	69.00	38.07
PA0517	known_mRNA	360	3.00	6.85
PA0518	known_mRNA	315	21.00	57.88
PA0519	known_mRNA	1707	253.00	93.72
PA0520	known_mRNA	783	51.00	44.44
PA0521	known_mRNA	528	8.00	11.12
PA0522	known_mRNA	258	2.00	7.44
PA0523	known_mRNA	441	6.00	10.46
PA0524	known_mRNA	1401	27.00	12.35
PA0525	known_mRNA	1839	107.00	36.63
PA0526	known_mRNA	195	7.00	41.36
PA0527	known_mRNA	684	462.00	470.74
PA0528	known_mRNA	879	38.00	29.03
PA0529	known_mRNA	702	66.00	65.24
PA0530	known_mRNA	1182	78.00	42.91
PA0531	known_mRNA	717	22.00	21.22
PA0532	known_mRNA	507	21.00	30.69
PA0533	known_mRNA	1491	74.00	31.67
PA0534	known_mRNA	1290	282.00	141.07
PA0535	known_mRNA	555	54.00	70.60
PA0536	known_mRNA	1026	278.00	178.70
PA0537	known_mRNA	609	498.00	582.10
PA0538	known_mRNA	510	38.00	55.12
PA0539	known_mRNA	831	60.00	48.85
PA0540	known_mRNA	387	87.00	180.08
PA0541	known_mRNA	459	214.00	354.41
PA0542	known_mRNA	420	134.00	248.88
PA0543	known_mRNA	969	113.00	77.40
PA0544	known_mRNA	744	70.00	64.69
PA0545	known_mRNA	1305	576.00	284.55
PA0546	known_mRNA	1191	1289.00	703.30
PA0547	known_mRNA	1002	1213.00	800.46
PA0548	known_mRNA	1998	1121.00	351.61
PA0549	known_mRNA	1065	140.00	86.36
PA0550	known_mRNA	798	29.00	24.73
PA0551	known_mRNA	1062	157.00	97.14
PA0552	known_mRNA	1164	486.00	271.90
PA0553	known_mRNA	201	27.00	151.35
PA0554	known_mRNA	342	60.00	147.11
PA0555	known_mRNA	1065	625.00	385.52
PA0556	known_mRNA	483	45.00	69.87
PA0557	known_mRNA	657	37.00	39.53
PA0558	known_mRNA	768	99.00	88.20
PA0559	known_mRNA	1179	114.00	62.89
PA0560	known_mRNA	489	34.00	51.98
PA0561	known_mRNA	1155	83.00	46.83
PA0562	known_mRNA	675	68.00	70.37
PA0563	known_mRNA	354	103.00	240.71
PA0564	known_mRNA	912	37.00	27.12
PA0565	known_mRNA	339	84.00	208.52
PA0566	known_mRNA	516	156.00	223.03
PA0567	known_mRNA	159	1.00	8.53
PA0568	known_mRNA	459	26.00	43.06
PA0569	known_mRNA	471	18.00	28.85
PA0570	known_mRNA	348	4.00	9.57
PA0571	known_mRNA	615	42.00	48.52
PA0572	known_mRNA	2772	81.00	18.05
PA0573	known_mRNA	336	25.00	62.84
PA0574	known_mRNA	1122	84.00	48.93
PA0575	known_mRNA	3738	133.00	21.76
PA0576	known_mRNA	1854	5216.00	1770.33
PA0577	known_mRNA	1995	416.00	130.69
PA0578	known_mRNA	450	292.00	495.99
PA0579	known_mRNA	216	1192.00	5911.03
PA0580	known_mRNA	1026	514.00	330.40
PA0581	known_mRNA	570	158.00	199.98
PA0582	known_mRNA	354	38.00	88.81
PA0583	known_mRNA	543	85.00	114.13
PA0584	known_mRNA	1233	113.00	59.37
PA0585	known_mRNA	507	14.00	20.46
PA0586	known_mRNA	1554	229.00	93.76
PA0587	known_mRNA	1272	151.00	76.70
PA0588	known_mRNA	1923	827.00	270.06
PA0589	known_mRNA	333	24.00	61.10
PA0590	known_mRNA	852	128.00	101.31
PA0591	known_mRNA	381	85.00	179.68
PA0592	known_mRNA	807	153.00	128.79
PA0593	known_mRNA	987	96.00	64.42
PA0594	known_mRNA	1293	643.00	320.84
PA0595	known_mRNA	2775	2268.00	504.75
PA0596	known_mRNA	1017	305.00	197.98
PA0597	known_mRNA	675	87.00	90.03
PA0598	known_mRNA	759	85.00	76.76
PA0599	known_mRNA	1062	108.00	66.83
PA0600	known_mRNA	2394	284.00	73.70
PA0601	known_mRNA	633	63.00	70.33
PA0602	known_mRNA	1035	81.00	51.57
PA0603	known_mRNA	1110	137.00	80.74
PA0604	known_mRNA	1047	126.00	79.20
PA0605	known_mRNA	1248	65.00	33.70
PA0606	known_mRNA	831	45.00	36.64
PA0607	known_mRNA	675	165.00	170.75
PA0608	known_mRNA	819	115.00	95.19
PA0609	known_mRNA	1479	232.00	100.15
PA0610	known_mRNA	315	155.00	427.18
PA0611	known_mRNA	771	98.00	86.92
PA0612	known_mRNA	201	6.00	33.63
PA0613	known_mRNA	360	26.00	59.37
PA0614	known_mRNA	450	25.00	42.47
PA0615	known_mRNA	516	92.00	131.53
PA0616	known_mRNA	558	54.00	70.14
PA0617	known_mRNA	327	15.00	39.18
PA0618	known_mRNA	888	178.00	134.45
PA0619	known_mRNA	534	99.00	135.68
PA0620	known_mRNA	2076	436.00	131.36
PA0621	known_mRNA	459	51.00	84.46
PA0622	known_mRNA	1161	573.00	321.48
PA0623	known_mRNA	504	161.00	237.01
PA0624	known_mRNA	345	69.00	167.13
PA0625	known_mRNA	2238	525.00	146.19
PA0626	known_mRNA	873	155.00	119.34
PA0627	known_mRNA	207	3.00	15.99
PA0628	known_mRNA	990	134.00	89.62
PA0629	known_mRNA	630	72.00	80.83
PA0630	known_mRNA	363	20.00	45.15
PA0631	known_mRNA	258	6.00	22.31
PA0633	known_mRNA	495	104.00	156.58
PA0634	known_mRNA	348	53.00	126.83
PA0635	known_mRNA	255	42.00	159.09
PA0636	known_mRNA	1836	300.00	102.88
PA0637	known_mRNA	342	16.00	39.23
PA0638	known_mRNA	696	95.00	94.85
PA0639	known_mRNA	771	81.00	71.84
PA0640	known_mRNA	603	63.00	74.52
PA0641	known_mRNA	3615	554.00	93.83
PA0643	known_mRNA	1092	155.00	93.01
PA0644	known_mRNA	336	20.00	50.27
PA0645	known_mRNA	231	6.00	26.62
PA0646	known_mRNA	1053	105.00	65.58
PA0647	known_mRNA	303	7.00	20.41
PA0648	known_mRNA	231	13.00	57.68
PA0649	known_mRNA	606	110.00	129.34
PA0650	known_mRNA	1050	218.00	136.59
PA0651	known_mRNA	837	202.00	163.13
PA0652	known_mRNA	645	415.00	453.08
PA0653	known_mRNA	423	198.00	364.34
PA0654	known_mRNA	795	193.00	165.27
PA0655	known_mRNA	648	530.00	575.47
PA0656	known_mRNA	339	30.00	74.47
PA0657	known_mRNA	1482	99.00	42.64
PA0658	known_mRNA	801	144.00	122.26
PA0659	known_mRNA	1077	158.00	96.26
PA0660	known_mRNA	969	251.00	171.92
PA0661	known_mRNA	423	78.00	143.53
PA0662	known_mRNA	1035	310.00	197.35
PA0663	known_mRNA	720	106.00	101.74
PA0664	known_mRNA	423	80.00	147.21
PA0665	known_mRNA	351	161.00	380.72
PA0666	known_mRNA	1092	485.00	291.02
PA0667	known_mRNA	1344	918.00	439.29
PA0668	known_mRNA	1200	1033.00	559.01
PA0669	known_mRNA	3096	110.00	21.86
PA0670	known_mRNA	1416	66.00	29.86
PA0671	known_mRNA	552	23.00	30.27
PA0672	known_mRNA	597	180.00	215.47
PA0673	known_mRNA	321	14.00	37.55
PA0674	known_mRNA	717	19.00	18.33
PA0675	known_mRNA	546	3.00	4.00
PA0676	known_mRNA	960	31.00	21.46
PA0677	known_mRNA	642	3.00	3.29
PA0678	known_mRNA	450	3.00	5.10
PA0679	known_mRNA	432	17.00	30.44
PA0680	known_mRNA	375	3.00	6.48
PA0681	known_mRNA	450	8.00	13.59
PA0682	known_mRNA	966	23.00	15.81
PA0683	known_mRNA	1146	4.00	2.28
PA0684	known_mRNA	594	7.00	8.43
PA0685	known_mRNA	2412	54.00	13.90
PA0686	known_mRNA	1410	30.00	13.63
PA0687	known_mRNA	1215	25.00	13.35
PA0688	known_mRNA	1107	47.00	27.78
PA0689	known_mRNA	1113	148.00	86.97
PA0690	known_mRNA	12543	773.00	36.98
PA0691	known_mRNA	603	1.00	1.18
PA0692	known_mRNA	1635	18.00	6.98
PA0693	known_mRNA	1848	28.00	9.54
PA0695	known_mRNA	747	6.00	5.52
PA0696	known_mRNA	1707	36.00	13.34
PA0697	known_mRNA	663	2.00	2.11
PA0698	known_mRNA	480	2.00	3.13
PA0699	known_mRNA	945	7.00	4.93
PA0700	known_mRNA	426	7.00	12.76
PA0701	known_mRNA	987	6.00	4.03
PA0701a	known_mRNA	666	52.00	54.67
PA0702	known_mRNA	906	15.00	11.08
PA0703	known_mRNA	1317	51.00	24.95
PA0704	known_mRNA	1395	119.00	54.70
PA0705	known_mRNA	900	143.00	106.39
PA0706	known_mRNA	639	105.00	115.91
PA0707	known_mRNA	780	18.00	15.75
PA0708	known_mRNA	855	28.00	22.07
PA0709	known_mRNA	297	3.00	9.01
PA0710	known_mRNA	396	8.00	16.06
PA0711	known_mRNA	507	4.00	5.85
PA0712	known_mRNA	258	4.00	14.88
PA0713	known_mRNA	294	21.00	64.02
PA0714	known_mRNA	477	16.00	25.24
PA0715	known_mRNA	957	189.00	131.27
PA0716	known_mRNA	1326	103.00	50.01
PA0718	known_mRNA	291	9.00	27.86
PA0720	known_mRNA	435	9.00	15.97
PA0722	known_mRNA	252	6.00	23.15
PA0723	known_mRNA	249	13.00	51.12
PA0724	known_mRNA	1263	25.00	12.80
PA0725	known_mRNA	357	1.00	2.31
PA0726	known_mRNA	1275	34.00	17.23
PA0727	known_mRNA	1293	54.00	26.94
PA0728	known_mRNA	984	45.00	30.30
PA0729	known_mRNA	348	121.00	289.57
PA0730	known_mRNA	903	139.00	103.03
PA0731	known_mRNA	738	237.00	221.06
PA0732	known_mRNA	1044	158.00	99.63
PA0733	known_mRNA	693	71.00	71.25
PA0734	known_mRNA	273	56.00	190.86
PA0735	known_mRNA	816	35.00	29.09
PA0736	known_mRNA	1077	117.00	71.28
PA0736a	known_mRNA	180	36.00	245.16
PA0737	known_mRNA	456	121.00	202.08
PA0738	known_mRNA	246	8.00	32.07
PA0739	known_mRNA	915	31.00	22.64
PA0740	known_mRNA	1977	32.00	10.15
PA0741	known_mRNA	642	29.00	31.84
PA0742	known_mRNA	645	20.00	21.84
PA0743	known_mRNA	897	109.00	81.40
PA0744	known_mRNA	1104	112.00	66.40
PA0745	known_mRNA	819	144.00	119.20
PA0746	known_mRNA	1164	216.00	120.84
PA0747	known_mRNA	1509	171.00	72.25
PA0749	known_mRNA	822	45.00	37.09
PA0750	known_mRNA	696	52.00	51.92
PA0751	known_mRNA	1038	61.00	38.71
PA0752	known_mRNA	1518	66.00	27.71
PA0753	known_mRNA	471	15.00	24.04
PA0754	known_mRNA	984	45.00	30.30
PA0755	known_mRNA	1284	19.00	9.55
PA0756	known_mRNA	672	60.00	62.42
PA0757	known_mRNA	1383	153.00	70.99
PA0758	known_mRNA	837	501.00	404.58
PA0759	known_mRNA	945	139.00	97.91
PA0760	known_mRNA	255	87.00	329.53
PA0761	known_mRNA	1617	563.00	220.93
PA0762	known_mRNA	582	2236.00	2759.79
PA0763	known_mRNA	585	2446.00	3000.34
PA0764	known_mRNA	951	871.00	609.20
PA0765	known_mRNA	456	92.00	153.65
PA0766	known_mRNA	1425	1093.00	491.06
PA0767	known_mRNA	1800	967.00	338.63
PA0768	known_mRNA	855	376.00	296.40
PA0769	known_mRNA	378	138.00	294.84
PA0770	known_mRNA	690	227.00	228.95
PA0771	known_mRNA	918	239.00	173.90
PA0772	known_mRNA	702	46.00	45.47
PA0773	known_mRNA	747	176.00	161.88
PA0774	known_mRNA	969	131.00	89.73
PA0775	known_mRNA	741	83.00	77.06
PA0776	known_mRNA	573	3.00	3.77
PA0777	known_mRNA	753	66.00	60.15
PA0778	known_mRNA	405	61.00	118.85
PA0779	known_mRNA	2400	2607.00	674.79
PA0780	known_mRNA	753	283.00	257.91
PA0781	known_mRNA	2064	46.00	13.94
PA0782	known_mRNA	3183	1151.00	222.26
PA0783	known_mRNA	1521	279.00	116.88
PA0784	known_mRNA	930	137.00	98.24
PA0785	known_mRNA	639	21.00	23.18
PA0786	known_mRNA	306	2.00	5.75
PA0787	known_mRNA	1164	113.00	63.22
PA0788	known_mRNA	3126	194.00	38.17
PA0788a	known_mRNA	210	28.00	145.61
PA0789	known_mRNA	1416	262.00	118.52
PA0790	known_mRNA	816	19.00	15.79
PA0791	known_mRNA	789	75.00	64.78
PA0792	known_mRNA	1485	154.00	66.19
PA0793	known_mRNA	1188	230.00	125.84
PA0794	known_mRNA	2607	787.00	186.89
PA0795	known_mRNA	1128	667.00	386.22
PA0796	known_mRNA	897	356.00	265.86
PA0797	known_mRNA	723	214.00	204.41
PA0798	known_mRNA	651	111.00	119.87
PA0799	known_mRNA	1992	202.00	63.56
PA0800	known_mRNA	534	39.00	53.45
PA0801	known_mRNA	1521	223.00	93.42
PA0802	known_mRNA	324	30.00	79.40
PA0803	known_mRNA	441	29.00	50.56
PA0804	known_mRNA	822	149.00	122.82
PA0805	known_mRNA	228	234.00	1060.78
PA0806	known_mRNA	396	9.00	18.07
PA0807	known_mRNA	768	45.00	40.09
PA0808	known_mRNA	474	22.00	34.98
PA0809	known_mRNA	1317	35.00	17.12
PA0810	known_mRNA	702	59.00	58.32
PA0811	known_mRNA	1248	56.00	29.04
PA0812	known_mRNA	1296	40.00	19.91
PA0813	known_mRNA	1248	40.00	20.74
PA0814	known_mRNA	435	15.00	26.62
PA0815	known_mRNA	954	79.00	55.06
PA0816	known_mRNA	885	63.00	47.77
PA0817	known_mRNA	426	12.00	21.88
PA0818	known_mRNA	273	2.00	6.82
PA0819	known_mRNA	294	3.00	9.15
PA0820	known_mRNA	813	141.00	117.69
PA0821	known_mRNA	1089	113.00	68.01
PA0823	known_mRNA	234	4.00	17.38
PA0824	known_mRNA	519	29.00	41.17
PA0825	known_mRNA	336	15.00	37.70
PA0826	known_mRNA	639	62.00	68.44
PA0826.2	known_mRNA	353	236402.00	554646.90
PA0827	known_mRNA	879	14.00	10.70
PA0828	known_mRNA	684	17.00	17.32
PA0829	known_mRNA	942	24.00	16.97
PA0830	known_mRNA	834	176.00	142.71
PA0831	known_mRNA	1020	84.00	54.35
PA0832	known_mRNA	642	117.00	128.44
PA0833	known_mRNA	714	1213.00	1175.63
PA0834	known_mRNA	915	136.00	99.32
PA0835	known_mRNA	2115	917.00	270.92
PA0836	known_mRNA	1185	500.00	274.32
PA0837	known_mRNA	486	1705.00	2626.69
PA0838	known_mRNA	483	192.00	298.10
PA0839	known_mRNA	591	148.00	179.33
PA0840	known_mRNA	1113	348.00	204.49
PA0841	known_mRNA	960	41.00	28.38
PA0842	known_mRNA	1221	43.00	22.83
PA0843	known_mRNA	624	74.00	84.02
PA0844	known_mRNA	2193	57.00	16.21
PA0845	known_mRNA	2013	113.00	35.17
PA0846	known_mRNA	741	136.00	126.26
PA0847	known_mRNA	2208	86.00	24.29
PA0848	known_mRNA	600	14.00	16.66
PA0849	known_mRNA	951	55.00	38.47
PA0850	known_mRNA	420	9.00	16.72
PA0851	known_mRNA	963	80.00	55.18
PA0852	known_mRNA	1170	87.00	48.40
PA0853	known_mRNA	624	100.00	113.55
PA0854	known_mRNA	1395	426.00	195.83
PA0855	known_mRNA	1020	46.00	29.76
PA0856	known_mRNA	549	301.00	398.77
PA0857	known_mRNA	306	45.00	129.35
PA0858	known_mRNA	939	233.00	165.30
PA0859	known_mRNA	603	95.00	112.37
PA0860	known_mRNA	1791	199.00	70.06
PA0861	known_mRNA	2457	308.00	77.79
PA0862	known_mRNA	783	100.00	87.14
PA0863	known_mRNA	960	34.00	23.53
PA0864	known_mRNA	789	50.00	43.19
PA0865	known_mRNA	1074	1021.00	623.97
PA0866	known_mRNA	1419	530.00	239.20
PA0867	known_mRNA	384	193.00	403.69
PA0868	known_mRNA	414	37.00	70.03
PA0869	known_mRNA	933	162.00	115.75
PA0870	known_mRNA	1200	661.00	357.70
PA0871	known_mRNA	357	44.00	101.64
PA0872	known_mRNA	789	287.00	247.90
PA0873	known_mRNA	1560	156.00	63.61
PA0874	known_mRNA	267	8.00	28.21
PA0875	known_mRNA	2196	116.00	32.95
PA0876	known_mRNA	945	268.00	188.78
PA0877	known_mRNA	897	71.00	53.02
PA0878	known_mRNA	828	29.00	23.71
PA0879	known_mRNA	1161	40.00	22.44
PA0880	known_mRNA	381	2.00	4.23
PA0881	known_mRNA	1353	11.00	5.23
PA0882	known_mRNA	1203	9.00	4.86
PA0883	known_mRNA	828	11.00	8.99
PA0884	known_mRNA	996	24.00	15.94
PA0885	known_mRNA	639	6.00	6.62
PA0886	known_mRNA	1284	31.00	15.59
PA0887	known_mRNA	1956	551.00	176.73
PA0888	known_mRNA	780	473.00	413.97
PA0889	known_mRNA	690	78.00	78.67
PA0890	known_mRNA	699	63.00	62.59
PA0891	known_mRNA	1113	181.00	106.36
PA0892	known_mRNA	765	144.00	128.87
PA0893	known_mRNA	990	130.00	86.94
PA0894	known_mRNA	324	15.00	39.70
PA0895	known_mRNA	1221	161.00	85.49
PA0896	known_mRNA	1017	83.00	53.88
PA0897	known_mRNA	1023	70.00	45.14
PA0898	known_mRNA	1467	104.00	45.29
PA0899	known_mRNA	1347	127.00	60.63
PA0900	known_mRNA	291	35.00	108.34
PA0901	known_mRNA	999	164.00	108.58
PA0902	known_mRNA	1005	104.00	68.40
PA0903	known_mRNA	2625	1125.00	265.24
PA0904	known_mRNA	1239	538.00	281.17
PA0905	known_mRNA	186	266.00	1708.30
PA0906	known_mRNA	714	88.00	85.29
PA0907	known_mRNA	531	183.00	252.55
PA0908	known_mRNA	375	4.00	8.64
PA0909	known_mRNA	276	1.00	3.35
PA0910	known_mRNA	504	39.00	57.41
PA0911	known_mRNA	453	16.00	26.95
PA0912	known_mRNA	540	4.00	5.41
PA0913	known_mRNA	1449	486.00	214.46
PA0914	known_mRNA	393	30.00	60.83
PA0915	known_mRNA	462	36.00	59.13
PA0916	known_mRNA	1323	539.00	262.35
PA0917	known_mRNA	1905	232.00	76.52
PA0918	known_mRNA	549	34.00	45.04
PA0919	known_mRNA	1284	231.00	116.14
PA0920	known_mRNA	2646	275.00	64.30
PA0921	known_mRNA	360	169.00	385.91
PA0922	known_mRNA	315	141.00	388.59
PA0923	known_mRNA	1050	268.00	167.92
PA0924	known_mRNA	1929	136.00	44.27
PA0925	known_mRNA	408	48.00	92.61
PA0926	known_mRNA	426	66.00	120.33
PA0927	known_mRNA	990	74.00	49.49
PA0928	known_mRNA	2778	400.00	88.92
PA0929	known_mRNA	720	200.00	191.96
PA0930	known_mRNA	1338	114.00	54.82
PA0931	known_mRNA	2229	84.00	23.49
PA0932	known_mRNA	900	689.00	512.61
PA0933	known_mRNA	1353	638.00	303.11
PA0934	known_mRNA	2244	973.00	270.17
PA0935	known_mRNA	831	135.00	109.91
PA0936	known_mRNA	939	457.00	324.21
PA0937	known_mRNA	540	134.00	181.15
PA0938	known_mRNA	1329	523.00	253.32
PA0939	known_mRNA	327	16.00	41.79
PA0940	known_mRNA	255	6.00	22.73
PA0941	known_mRNA	234	7.00	30.41
PA0942	known_mRNA	561	559.00	721.33
PA0943	known_mRNA	717	297.00	286.45
PA0944	known_mRNA	669	159.00	166.28
PA0945	known_mRNA	1062	569.00	352.07
PA0946	known_mRNA	1038	258.00	163.72
PA0947	known_mRNA	705	240.00	236.06
PA0948	known_mRNA	420	33.00	61.29
PA0949	known_mRNA	597	92.00	110.13
PA0950	known_mRNA	354	127.00	296.80
PA0951	known_mRNA	1236	205.00	107.42
PA0951a	known_mRNA	186	8.00	51.38
PA0952	known_mRNA	384	40.00	83.67
PA0953	known_mRNA	465	78.00	127.06
PA0954	known_mRNA	276	27.00	90.50
PA0955	known_mRNA	957	215.00	149.32
PA0956	known_mRNA	1716	1063.00	391.59
PA0957	known_mRNA	408	93.00	179.43
PA0958	known_mRNA	1332	760.00	367.22
PA0959	known_mRNA	630	224.00	251.47
PA0960	known_mRNA	210	9.00	46.80
PA0961	known_mRNA	615	77.00	88.96
PA0962	known_mRNA	471	459.00	735.64
PA0963	known_mRNA	1776	1515.00	538.12
PA0964	known_mRNA	747	616.00	566.60
PA0965	known_mRNA	525	94.00	131.55
PA0966	known_mRNA	606	198.00	232.81
PA0967	known_mRNA	1059	276.00	171.31
PA0968	known_mRNA	447	279.00	478.00
PA0969	known_mRNA	696	425.00	424.33
PA0970	known_mRNA	441	131.00	228.37
PA0971	known_mRNA	1044	1048.00	660.82
PA0972	known_mRNA	1299	561.00	278.53
PA0973	known_mRNA	507	3167.00	4627.81
PA0974	known_mRNA	825	676.00	554.93
PA0975	known_mRNA	795	190.00	162.70
PA0976	known_mRNA	675	187.00	193.52
PA0978	known_mRNA	828	78.52	64.19
PA0979	known_mRNA	309	17.00	48.18
PA0981	known_mRNA	624	23.00	26.12
PA0982	known_mRNA	549	62.00	82.14
PA0983	known_mRNA	288	14.00	44.01
PA0984	known_mRNA	327	14.00	36.57
PA0985	known_mRNA	1497	30.00	12.78
PA0986	known_mRNA	264	6.00	21.53
PA0987	known_mRNA	843	45.00	36.05
PA0988	known_mRNA	405	65.00	126.64
PA0989	known_mRNA	561	14.00	18.07
PA0990	known_mRNA	639	35.00	38.64
PA0992	known_mRNA	618	51.00	58.58
PA0993	known_mRNA	714	12.00	11.63
PA0994	known_mRNA	2520	133.00	32.72
PA0995	known_mRNA	522	106.00	149.40
PA0996	known_mRNA	1554	920.00	376.67
PA0997	known_mRNA	852	396.00	313.42
PA0998	known_mRNA	1047	205.00	128.85
PA0999	known_mRNA	1014	406.00	264.40
PA1000	known_mRNA	906	300.00	221.54
PA1001	known_mRNA	1593	377.00	150.32
PA1002	known_mRNA	603	129.00	152.58
PA1003	known_mRNA	999	92.00	60.91
PA1004	known_mRNA	1059	310.00	192.41
PA1005	known_mRNA	1434	300.00	133.87
PA1006	known_mRNA	252	87.00	335.73
PA1007	known_mRNA	1074	157.00	95.95
PA1008	known_mRNA	474	178.00	283.00
PA1009	known_mRNA	558	83.00	107.80
PA1010	known_mRNA	879	1012.00	773.21
PA1011	known_mRNA	1191	835.00	455.59
PA1012	known_mRNA	759	159.00	143.59
PA1013	known_mRNA	711	257.00	250.30
PA1014	known_mRNA	993	312.00	207.96
PA1015	known_mRNA	801	111.00	94.24
PA1016	known_mRNA	1152	50.00	28.29
PA1017	known_mRNA	2148	62.00	18.02
PA1018	known_mRNA	867	15.00	11.64
PA1019	known_mRNA	1356	21.00	9.95
PA1019a	known_mRNA	408	3.00	5.79
PA1020	known_mRNA	1113	29.00	17.04
PA1021	known_mRNA	762	25.00	22.47
PA1022	known_mRNA	1146	24.00	13.66
PA1023	known_mRNA	918	17.00	12.37
PA1024	known_mRNA	987	31.00	20.80
PA1025	known_mRNA	1251	20.00	10.34
PA1026	known_mRNA	477	49.00	77.29
PA1027	known_mRNA	1590	58.00	23.17
PA1028	known_mRNA	1287	53.00	26.58
PA1030	known_mRNA	756	251.00	227.70
PA1031	known_mRNA	1362	234.00	110.38
PA1032	known_mRNA	2544	274.00	66.74
PA1033	known_mRNA	642	58.00	63.67
PA1034	known_mRNA	201	36.00	201.80
PA1035	known_mRNA	495	197.00	296.59
PA1036	known_mRNA	561	133.00	171.62
PA1037	known_mRNA	621	73.00	83.37
PA1038	known_mRNA	318	7.00	19.03
PA1039	known_mRNA	474	32.00	50.88
PA1040	known_mRNA	498	70.00	104.60
PA1041	known_mRNA	633	635.00	708.86
PA1042	known_mRNA	300	18.00	53.26
PA1043	known_mRNA	810	80.00	67.06
PA1044	known_mRNA	465	32.00	52.13
PA1045	known_mRNA	2145	316.00	91.99
PA1046	known_mRNA	2274	173.00	47.37
PA1047	known_mRNA	1179	310.00	171.02
PA1048	known_mRNA	882	721.00	548.76
PA1049	known_mRNA	648	393.00	426.71
PA1050	known_mRNA	1113	304.00	178.63
PA1051	known_mRNA	1359	117.00	55.32
PA1052	known_mRNA	1146	232.00	132.03
PA1052a	known_mRNA	243	31.00	126.74
PA1053	known_mRNA	465	1913.00	3116.26
PA1054	known_mRNA	2802	423.00	93.20
PA1055	known_mRNA	339	16.00	39.72
PA1056	known_mRNA	1500	168.00	71.44
PA1057	known_mRNA	525	91.00	127.35
PA1058	known_mRNA	270	9.00	31.20
PA1059	known_mRNA	348	17.00	40.68
PA1060	known_mRNA	906	84.00	62.03
PA1061	known_mRNA	1098	63.00	37.58
PA1062	known_mRNA	522	32.00	45.10
PA1063	known_mRNA	252	9.00	34.73
PA1064	known_mRNA	666	98.00	103.03
PA1065	known_mRNA	474	42.00	66.78
PA1066	known_mRNA	657	36.00	38.46
PA1067	known_mRNA	915	16.00	11.68
PA1068	known_mRNA	1911	218.00	71.66
PA1069	known_mRNA	2295	254.00	68.89
PA1070	known_mRNA	702	60.00	59.31
PA1071	known_mRNA	768	47.00	41.87
PA1072	known_mRNA	1254	85.00	43.85
PA1073	known_mRNA	924	71.00	51.29
PA1074	known_mRNA	1122	371.00	216.09
PA1075	known_mRNA	318	81.00	220.21
PA1076	known_mRNA	363	304.00	686.32
PA1077	known_mRNA	408	60.00	115.76
PA1078	known_mRNA	441	45.00	78.45
PA1079	known_mRNA	714	165.00	159.92
PA1080	known_mRNA	1389	413.00	190.73
PA1081	known_mRNA	750	183.00	167.55
PA1082	known_mRNA	786	255.00	221.22
PA1083	known_mRNA	696	71.00	70.89
PA1084	known_mRNA	1110	169.00	99.60
PA1085	known_mRNA	1203	239.00	128.98
PA1086	known_mRNA	2052	344.00	104.91
PA1087	known_mRNA	1320	349.00	170.29
PA1088	known_mRNA	762	165.00	148.33
PA1089	known_mRNA	603	72.00	85.16
PA1090	known_mRNA	663	47.00	49.67
PA1091	known_mRNA	5085	794.00	94.82
PA1092	known_mRNA	1467	18658.00	8125.11
PA1093	known_mRNA	372	443.00	967.25
PA1094	known_mRNA	1425	2397.00	1076.92
PA1095	known_mRNA	381	2683.00	5671.51
PA1096	known_mRNA	297	763.00	2291.45
PA1097	known_mRNA	1473	1236.00	535.90
PA1098	known_mRNA	1209	425.00	228.12
PA1099	known_mRNA	1422	421.00	189.57
PA1100	known_mRNA	330	270.00	696.19
PA1101	known_mRNA	1797	802.00	281.34
PA1102	known_mRNA	1017	346.00	224.59
PA1103	known_mRNA	807	295.00	248.33
PA1104	known_mRNA	1356	247.00	117.07
PA1105	known_mRNA	444	23.00	39.75
PA1106	known_mRNA	714	60.00	58.15
PA1107	known_mRNA	1197	64.00	34.73
PA1108	known_mRNA	1158	26.00	14.63
PA1109	known_mRNA	780	94.00	82.27
PA1110	known_mRNA	711	145.00	141.22
PA1111	known_mRNA	624	70.00	79.48
PA1112	known_mRNA	1149	254.00	144.13
PA1112a	known_mRNA	222	46.00	217.91
PA1112b	known_mRNA	192	456.00	2768.53
PA1113	known_mRNA	1767	103.00	36.78
PA1114	known_mRNA	336	91.00	228.74
PA1115	known_mRNA	2325	260.00	69.57
PA1116	known_mRNA	840	163.00	131.10
PA1117	known_mRNA	375	71.00	153.34
PA1118	known_mRNA	684	217.00	221.11
PA1119	known_mRNA	507	84.00	122.75
PA1120	known_mRNA	1308	138.00	68.00
PA1121	known_mRNA	573	112.00	140.86
PA1123	known_mRNA	321	95.00	254.81
PA1124	known_mRNA	1497	134.00	57.10
PA1125	known_mRNA	753	64.00	58.33
PA1126	known_mRNA	588	70.00	85.34
PA1127	known_mRNA	990	59.00	39.46
PA1128	known_mRNA	912	67.00	49.11
PA1129	known_mRNA	408	7.00	13.51
PA1130	known_mRNA	978	35.00	23.73
PA1131	known_mRNA	1269	35.00	17.82
PA1132	known_mRNA	690	78.00	78.67
PA1133	known_mRNA	351	11.00	26.01
PA1134	known_mRNA	522	9.00	12.68
PA1135	known_mRNA	876	51.00	39.12
PA1136	known_mRNA	732	113.00	106.40
PA1137	known_mRNA	987	939.00	630.12
PA1138	known_mRNA	876	49.00	37.58
PA1139	known_mRNA	849	145.00	115.22
PA1140	known_mRNA	837	106.00	85.60
PA1141	known_mRNA	903	66.00	48.92
PA1142	known_mRNA	717	36.00	34.72
PA1143	known_mRNA	654	9.00	9.67
PA1144	known_mRNA	1335	24.00	11.57
PA1145	known_mRNA	903	75.00	55.59
PA1146	known_mRNA	1182	52.00	28.61
PA1147	known_mRNA	1491	78.00	33.38
PA1148	known_mRNA	1917	48.00	15.73
PA1149	known_mRNA	369	6.00	13.25
PA1150	known_mRNA	2070	163.00	49.26
PA1151	known_mRNA	264	161.00	577.74
PA1153	known_mRNA	555	12.00	15.69
PA1154	known_mRNA	534	13.00	17.82
PA1155	known_mRNA	1248	500.00	259.27
PA1156	known_mRNA	2892	717.00	152.88
PA1157	known_mRNA	711	255.00	248.36
PA1158	known_mRNA	1359	104.00	49.17
PA1159	known_mRNA	210	149.00	774.87
PA1160	known_mRNA	384	114.00	238.45
PA1161	known_mRNA	804	52.00	43.96
PA1162	known_mRNA	1152	126.00	71.30
PA1163	known_mRNA	2610	187.00	44.35
PA1164	known_mRNA	813	203.00	169.45
PA1165	known_mRNA	729	132.00	124.88
PA1166	known_mRNA	789	85.00	73.42
PA1167	known_mRNA	672	66.00	68.66
PA1168	known_mRNA	321	5.00	13.41
PA1169	known_mRNA	2058	59.00	17.94
PA1170	known_mRNA	735	106.00	99.34
PA1171	known_mRNA	1197	113.00	61.32
PA1172	known_mRNA	597	33.00	39.50
PA1173	known_mRNA	492	16.00	24.27
PA1174	known_mRNA	2490	238.00	59.28
PA1175	known_mRNA	330	5.00	12.89
PA1176	known_mRNA	492	96.00	145.64
PA1177	known_mRNA	168	20.00	154.29
PA1178	known_mRNA	603	9913.00	11725.08
PA1179	known_mRNA	678	1495.00	1539.09
PA1180	known_mRNA	1347	730.00	348.48
PA1181	known_mRNA	3363	221.00	40.32
PA1182	known_mRNA	1002	41.00	27.06
PA1183	known_mRNA	1311	95.00	46.70
PA1184	known_mRNA	891	59.00	44.39
PA1185	known_mRNA	630	16.00	17.96
PA1186	known_mRNA	1020	25.00	16.17
PA1187	known_mRNA	1140	102.00	58.38
PA1188	known_mRNA	1182	123.00	67.67
PA1189	known_mRNA	498	31.00	46.32
PA1190	known_mRNA	600	44.00	52.35
PA1191	known_mRNA	594	54.00	65.03
PA1192	known_mRNA	825	401.00	329.18
PA1193	known_mRNA	672	179.00	186.21
PA1194	known_mRNA	1419	61.00	27.53
PA1195	known_mRNA	765	20.00	17.90
PA1196	known_mRNA	1401	426.00	194.92
PA1197	known_mRNA	771	203.00	180.05
PA1198	known_mRNA	618	1119.00	1285.27
PA1199	known_mRNA	534	191.00	261.77
PA1200	known_mRNA	663	51.00	53.90
PA1201	known_mRNA	915	61.00	44.55
PA1202	known_mRNA	618	186.00	213.64
PA1203	known_mRNA	408	11.00	21.22
PA1204	known_mRNA	558	39.00	50.65
PA1205	known_mRNA	948	45.00	31.59
PA1206	known_mRNA	474	51.00	81.08
PA1207	known_mRNA	1842	171.00	58.44
PA1208	known_mRNA	1500	61.00	25.94
PA1209	known_mRNA	936	37.00	26.34
PA1210	known_mRNA	699	21.00	20.86
PA1211	known_mRNA	636	13.00	14.43
PA1212	known_mRNA	1230	11.00	5.79
PA1213	known_mRNA	960	9.00	6.23
PA1214	known_mRNA	1599	18.00	7.15
PA1215	known_mRNA	1287	18.00	9.03
PA1216	known_mRNA	747	4.00	3.68
PA1217	known_mRNA	1368	72.00	33.80
PA1218	known_mRNA	879	18.00	13.75
PA1219	known_mRNA	615	10.00	11.55
PA1220	known_mRNA	1263	11.00	5.63
PA1221	known_mRNA	1857	34.00	11.52
PA1222	known_mRNA	1158	168.00	94.52
PA1223	known_mRNA	894	78.00	58.47
PA1224	known_mRNA	780	17.00	14.88
PA1225	known_mRNA	627	15.00	16.94
PA1226	known_mRNA	609	17.00	19.87
PA1227	known_mRNA	849	32.00	25.43
PA1228	known_mRNA	351	18.00	42.57
PA1229	known_mRNA	807	43.00	36.20
PA1231	known_mRNA	909	11.00	8.09
PA1232	known_mRNA	2040	39.00	11.97
PA1233	known_mRNA	258	11.00	40.91
PA1234	known_mRNA	504	10.00	14.72
PA1235	known_mRNA	783	32.00	27.88
PA1236	known_mRNA	1512	28.00	11.80
PA1237	known_mRNA	1152	18.00	10.19
PA1238	known_mRNA	1449	25.00	11.03
PA1239	known_mRNA	885	21.00	15.92
PA1240	known_mRNA	798	35.00	29.84
PA1241	known_mRNA	561	90.00	116.14
PA1242	known_mRNA	1773	100.00	35.58
PA1243	known_mRNA	2577	243.00	58.40
PA1244	known_mRNA	342	148.00	362.88
PA1245	known_mRNA	1245	68.00	35.35
PA1246	known_mRNA	1782	49.00	17.34
PA1247	known_mRNA	1299	33.00	16.38
PA1248	known_mRNA	1446	37.00	16.36
PA1249	known_mRNA	1440	87.00	38.65
PA1250	known_mRNA	396	29.00	58.21
PA1251	known_mRNA	1626	37.00	14.43
PA1252	known_mRNA	1005	72.00	47.36
PA1253	known_mRNA	1581	31.00	12.46
PA1254	known_mRNA	918	19.00	13.82
PA1255	known_mRNA	1035	27.00	17.19
PA1256	known_mRNA	723	6.00	5.73
PA1257	known_mRNA	645	11.00	12.01
PA1258	known_mRNA	666	5.00	5.26
PA1259	known_mRNA	1743	67.00	24.28
PA1260	known_mRNA	822	14.00	11.54
PA1261	known_mRNA	675	18.00	18.63
PA1262	known_mRNA	1443	13.00	5.76
PA1263	known_mRNA	945	170.00	119.75
PA1264	known_mRNA	867	73.00	56.65
PA1265	known_mRNA	903	16.00	11.86
PA1266	known_mRNA	1254	51.00	26.31
PA1267	known_mRNA	1116	15.00	8.79
PA1268	known_mRNA	945	12.00	8.45
PA1269	known_mRNA	669	83.00	86.80
PA1270	known_mRNA	2040	44.00	13.50
PA1271	known_mRNA	1851	143.00	48.62
PA1272	known_mRNA	612	53.00	61.59
PA1273	known_mRNA	1308	82.00	40.41
PA1274	known_mRNA	657	30.00	32.05
PA1275	known_mRNA	939	39.00	27.67
PA1276	known_mRNA	996	65.00	43.18
PA1277	known_mRNA	1473	57.00	24.71
PA1278	known_mRNA	522	14.00	19.73
PA1279	known_mRNA	1056	47.00	29.26
PA1280	known_mRNA	585	14.00	17.17
PA1281	known_mRNA	738	31.00	28.92
PA1282	known_mRNA	1506	190.00	80.45
PA1283	known_mRNA	561	553.00	713.59
PA1284	known_mRNA	1821	171.00	59.15
PA1285	known_mRNA	450	70.00	118.90
PA1286	known_mRNA	1200	16.00	8.66
PA1287	known_mRNA	555	121.00	158.19
PA1288	known_mRNA	1275	470.00	238.11
PA1289	known_mRNA	480	22.00	34.43
PA1290	known_mRNA	594	81.00	97.55
PA1291	known_mRNA	840	55.00	44.24
PA1292	known_mRNA	855	86.00	67.79
PA1293	known_mRNA	1062	76.00	47.03
PA1294	known_mRNA	1125	253.00	146.93
PA1295	known_mRNA	294	11.00	33.54
PA1296	known_mRNA	933	381.00	272.24
PA1297	known_mRNA	981	358.00	241.87
PA1298	known_mRNA	276	46.00	154.19
PA1299	known_mRNA	450	138.00	234.41
PA1300	known_mRNA	528	69.00	95.89
PA1301	known_mRNA	984	91.00	61.27
PA1302	known_mRNA	2556	133.00	32.24
PA1303	known_mRNA	540	29.00	39.20
PA1304	known_mRNA	2052	161.00	49.10
PA1305	known_mRNA	474	324.00	515.12
PA1306	known_mRNA	462	68.00	111.69
PA1307	known_mRNA	774	155.00	136.86
PA1308	known_mRNA	525	71.00	99.36
PA1309	known_mRNA	861	152.00	118.88
PA1310	known_mRNA	1116	24.00	14.06
PA1311	known_mRNA	828	47.00	38.42
PA1312	known_mRNA	912	71.00	52.04
PA1313	known_mRNA	1359	11.00	5.20
PA1314	known_mRNA	387	15.00	31.05
PA1315	known_mRNA	615	76.00	87.80
PA1316	known_mRNA	1542	62.00	25.60
PA1317	known_mRNA	996	21.00	13.95
PA1318	known_mRNA	1977	54.00	17.13
PA1319	known_mRNA	630	5.00	5.61
PA1320	known_mRNA	336	5.00	12.57
PA1321	known_mRNA	891	19.00	14.30
PA1322	known_mRNA	2199	54.00	15.32
PA1323	known_mRNA	333	156.00	397.12
PA1324	known_mRNA	513	75.00	108.01
PA1325	known_mRNA	408	13.00	25.08
PA1326	known_mRNA	1548	35.00	14.39
PA1327	known_mRNA	1971	170.00	54.09
PA1328	known_mRNA	909	56.00	41.20
PA1330	known_mRNA	780	43.00	37.63
PA1331	known_mRNA	1548	207.00	85.10
PA1332	known_mRNA	552	128.00	168.45
PA1333	known_mRNA	207	17.00	90.60
PA1334	known_mRNA	1113	26.00	15.28
PA1335	known_mRNA	1278	120.00	60.64
PA1336	known_mRNA	1902	219.00	72.35
PA1337	known_mRNA	1089	406.00	244.36
PA1338	known_mRNA	1674	191.00	72.24
PA1339	known_mRNA	735	120.00	112.46
PA1340	known_mRNA	669	76.00	79.48
PA1341	known_mRNA	747	81.00	74.50
PA1342	known_mRNA	909	390.00	286.93
PA1343	known_mRNA	459	80.00	132.49
PA1344	known_mRNA	795	180.00	154.14
PA1345	known_mRNA	1590	48.00	19.18
PA1346	known_mRNA	1548	40.00	16.44
PA1347	known_mRNA	693	10.00	10.03
PA1348	known_mRNA	708	87.00	85.15
PA1349	known_mRNA	351	8.00	18.92
PA1350	known_mRNA	750	31.00	28.38
PA1351	known_mRNA	1224	27.00	14.30
PA1352	known_mRNA	1212	16.00	8.57
PA1353	known_mRNA	414	44.00	83.28
PA1354	known_mRNA	426	36.00	65.64
PA1355	known_mRNA	381	13.00	27.48
PA1356	known_mRNA	1107	51.00	30.15
PA1357	known_mRNA	477	41.00	64.67
PA1358	known_mRNA	399	25.00	49.68
PA1359	known_mRNA	657	48.00	51.28
PA1360	known_mRNA	894	57.00	42.73
PA1361	known_mRNA	1434	212.00	94.60
PA1362	known_mRNA	324	1.00	2.65
PA1363	known_mRNA	741	66.00	61.27
PA1364	known_mRNA	843	38.00	30.44
PA1365	known_mRNA	2442	77.00	19.57
PA1366	known_mRNA	771	140.00	124.17
PA1367	known_mRNA	837	39.00	31.49
PA1368	known_mRNA	1425	81.00	36.39
PA1369	known_mRNA	753	20.00	18.23
PA1370	known_mRNA	1866	96.00	32.36
PA1371	known_mRNA	702	114.00	112.69
PA1372	known_mRNA	2136	551.00	161.11
PA1373	known_mRNA	1269	77.00	39.21
PA1374	known_mRNA	507	6.00	8.77
PA1375	known_mRNA	1143	316.00	180.35
PA1376	known_mRNA	1734	217.00	79.06
PA1377	known_mRNA	534	46.00	63.04
PA1378	known_mRNA	363	5.00	11.29
PA1379	known_mRNA	834	33.00	26.76
PA1380	known_mRNA	966	65.00	44.68
PA1381	known_mRNA	492	4.00	6.07
PA1382	known_mRNA	2280	420.00	114.70
PA1383	known_mRNA	1806	196.00	68.39
PA1384	known_mRNA	1014	29.00	18.89
PA1385	known_mRNA	1125	53.00	30.78
PA1386	known_mRNA	1269	35.00	17.82
PA1387	known_mRNA	1557	132.00	53.93
PA1388	known_mRNA	729	19.00	17.98
PA1389	known_mRNA	1485	78.00	33.53
PA1390	known_mRNA	1035	21.00	13.37
PA1391	known_mRNA	1776	33.00	11.72
PA1392	known_mRNA	1245	58.00	30.15
PA1393	known_mRNA	591	19.00	23.02
PA1394	known_mRNA	255	11.00	41.67
PA1395	known_mRNA	417	6.00	11.25
PA1396	known_mRNA	1623	74.00	28.92
PA1397	known_mRNA	633	91.00	101.58
PA1398	known_mRNA	342	26.00	63.75
PA1399	known_mRNA	921	63.00	45.67
PA1400	known_mRNA	3288	62.00	11.58
PA1401	known_mRNA	408	13.00	25.08
PA1402	known_mRNA	666	20.00	21.03
PA1403	known_mRNA	633	11.00	12.28
PA1404	known_mRNA	228	13.00	58.93
PA1405	known_mRNA	1593	55.00	21.93
PA1406	known_mRNA	759	27.00	24.38
PA1407	known_mRNA	942	50.00	35.34
PA1408	known_mRNA	2424	147.00	37.66
PA1409	known_mRNA	1041	60.00	37.95
PA1410	known_mRNA	1092	20.00	12.00
PA1411	known_mRNA	912	42.00	30.79
PA1412	known_mRNA	1194	10.00	5.44
PA1413	known_mRNA	873	194.00	149.37
PA1414	known_mRNA	234	604.00	2624.32
PA1415	known_mRNA	729	344.00	325.46
PA1416	known_mRNA	1383	257.00	119.24
PA1417	known_mRNA	1602	159.00	63.02
PA1418	known_mRNA	1392	58.00	26.72
PA1419	known_mRNA	1512	66.00	27.83
PA1420	known_mRNA	420	9.00	16.72
PA1421	known_mRNA	960	28.00	19.38
PA1422	known_mRNA	894	122.00	91.45
PA1423	known_mRNA	1254	356.00	183.64
PA1424	known_mRNA	612	51.00	59.26
PA1424a	known_mRNA	336	15.00	37.70
PA1425	known_mRNA	1617	84.00	32.96
PA1428	known_mRNA	432	49.00	87.73
PA1428a	known_mRNA	1590	58.00	23.17
PA1429	known_mRNA	2709	1137.00	259.44
PA1430	known_mRNA	720	623.00	597.97
PA1431	known_mRNA	243	58.00	237.13
PA1432	known_mRNA	606	1146.00	1347.46
PA1433	known_mRNA	1953	230.00	73.89
PA1434	known_mRNA	714	54.00	52.34
PA1435	known_mRNA	1158	80.00	45.01
PA1436	known_mRNA	3111	232.00	45.87
PA1437	known_mRNA	690	45.00	45.39
PA1438	known_mRNA	1446	91.00	40.25
PA1439	known_mRNA	408	36.00	69.46
PA1440	known_mRNA	588	679.00	827.77
PA1441	known_mRNA	1284	331.00	166.42
PA1442	known_mRNA	522	204.00	287.52
PA1443	known_mRNA	972	211.00	144.03
PA1444	known_mRNA	474	132.00	209.87
PA1445	known_mRNA	453	70.00	117.89
PA1446	known_mRNA	768	94.00	83.75
PA1447	known_mRNA	270	12.00	41.60
PA1448	known_mRNA	777	43.00	37.80
PA1449	known_mRNA	1137	51.00	29.27
PA1450	known_mRNA	1260	79.00	40.54
PA1451	known_mRNA	1344	34.00	16.27
PA1452	known_mRNA	2124	636.00	187.07
PA1453	known_mRNA	1290	991.00	495.73
PA1454	known_mRNA	843	564.00	451.78
PA1455	known_mRNA	744	584.00	539.66
PA1456	known_mRNA	375	135.00	291.56
PA1457	known_mRNA	789	445.00	384.38
PA1458	known_mRNA	2262	2130.00	586.51
PA1459	known_mRNA	1107	491.00	290.24
PA1460	known_mRNA	741	170.00	157.83
PA1461	known_mRNA	891	149.00	112.12
PA1462	known_mRNA	789	222.00	191.76
PA1463	known_mRNA	891	572.00	430.40
PA1464	known_mRNA	480	445.00	696.36
PA1465	known_mRNA	408	167.00	322.21
PA1466	known_mRNA	687	44.00	44.60
PA1467	known_mRNA	972	106.00	72.35
PA1468	known_mRNA	417	16.00	30.00
PA1469	known_mRNA	723	95.00	90.74
PA1470	known_mRNA	738	24.00	22.39
PA1471	known_mRNA	297	165.00	495.53
PA1472	known_mRNA	555	31.00	40.53
PA1473	known_mRNA	336	8.00	20.11
PA1474	known_mRNA	1479	592.00	255.56
PA1475	known_mRNA	702	188.00	185.84
PA1476	known_mRNA	672	263.00	273.59
PA1477	known_mRNA	759	449.00	405.47
PA1478	known_mRNA	177	3.00	21.06
PA1479	known_mRNA	489	192.00	293.52
PA1480	known_mRNA	1974	915.00	290.67
PA1481	known_mRNA	543	127.00	170.53
PA1482	known_mRNA	468	165.00	266.60
PA1483	known_mRNA	1224	681.00	360.66
PA1483a	known_mRNA	417	133.00	249.35
PA1484	known_mRNA	807	64.00	53.87
PA1485	known_mRNA	1368	22.00	10.33
PA1486	known_mRNA	1101	39.00	23.19
PA1487	known_mRNA	1416	36.00	16.28
PA1488	known_mRNA	1239	37.00	19.34
PA1489	known_mRNA	1191	21.00	11.46
PA1490	known_mRNA	777	8.00	7.03
PA1491	known_mRNA	1236	82.00	42.97
PA1492	known_mRNA	357	17.00	39.27
PA1493	known_mRNA	999	272.00	180.09
PA1494	known_mRNA	1656	435.00	166.43
PA1495	known_mRNA	627	28.00	31.61
PA1496	known_mRNA	852	39.00	30.87
PA1497	known_mRNA	915	23.00	16.80
PA1498	known_mRNA	1434	36.00	16.06
PA1499	known_mRNA	1266	24.00	12.25
PA1500	known_mRNA	891	18.00	13.54
PA1501	known_mRNA	783	83.00	72.32
PA1502	known_mRNA	1776	50.00	17.76
PA1503	known_mRNA	432	11.00	19.69
PA1504	known_mRNA	651	69.00	74.51
PA1505	known_mRNA	996	163.00	108.28
PA1506	known_mRNA	330	17.00	43.83
PA1507	known_mRNA	1368	31.00	14.55
PA1508	known_mRNA	261	4.00	14.61
PA1509	known_mRNA	1143	127.00	72.48
PA1510	known_mRNA	1710	94.00	34.76
PA1511	known_mRNA	2529	337.04	82.60
PA1512	known_mRNA	519	5.48	7.78
PA1513	known_mRNA	1278	94.00	47.50
PA1514	known_mRNA	510	23.00	33.36
PA1515	known_mRNA	999	71.00	47.01
PA1516	known_mRNA	516	15.00	21.45
PA1517	known_mRNA	927	75.00	53.98
PA1518	known_mRNA	381	62.00	131.06
PA1519	known_mRNA	1350	34.00	16.19
PA1520	known_mRNA	780	261.00	228.43
PA1521	known_mRNA	1305	72.00	35.57
PA1522	known_mRNA	840	66.00	53.08
PA1523	known_mRNA	2400	86.00	22.26
PA1524	known_mRNA	1455	62.00	27.24
PA1525	known_mRNA	1134	38.00	21.88
PA1526	known_mRNA	660	204.00	216.76
PA1527	known_mRNA	3489	884.00	155.29
PA1528	known_mRNA	870	782.00	604.46
PA1529	known_mRNA	2385	332.00	86.50
PA1530	known_mRNA	378	44.00	94.01
PA1531	known_mRNA	867	1.00	0.78
PA1532	known_mRNA	2046	641.00	196.09
PA1533	known_mRNA	327	244.00	637.37
PA1534	known_mRNA	597	96.00	114.92
PA1535	known_mRNA	1149	77.00	43.69
PA1536	known_mRNA	540	56.00	75.70
PA1537	known_mRNA	888	21.00	15.86
PA1538	known_mRNA	1584	55.00	22.06
PA1539	known_mRNA	849	167.00	132.70
PA1540	known_mRNA	330	10.00	25.78
PA1541	known_mRNA	369	17.00	37.53
PA1542	known_mRNA	837	131.00	105.79
PA1543	known_mRNA	549	197.00	260.99
PA1544	known_mRNA	735	1775.00	1663.47
PA1545	known_mRNA	468	309.00	499.26
PA1546	known_mRNA	1383	2988.00	1386.38
PA1547	known_mRNA	684	175.00	178.31
PA1548	known_mRNA	210	17.00	88.41
PA1549	known_mRNA	2436	833.00	212.29
PA1550	known_mRNA	540	467.00	631.32
PA1551	known_mRNA	1416	1622.00	733.71
PA1552	known_mRNA	957	1260.00	875.11
PA1552.1	known_mRNA	186	47.00	301.84
PA1553	known_mRNA	612	645.00	749.51
PA1554	known_mRNA	1428	2417.89	1083.85
PA1555	known_mRNA	927	1548.00	1114.12
PA1555.1	known_mRNA	186	36.00	231.20
PA1556	known_mRNA	609	818.00	956.14
PA1557	known_mRNA	1428	3538.25	1586.06
PA1558	known_mRNA	633	57.00	63.63
PA1561	known_mRNA	1566	1220.00	495.41
PA1562	known_mRNA	2733	992.00	224.29
PA1563	known_mRNA	1059	219.00	135.93
PA1564	known_mRNA	240	18.00	75.07
PA1565	known_mRNA	1311	50.00	24.58
PA1566	known_mRNA	1365	36.00	16.94
PA1567	known_mRNA	1398	147.00	67.42
PA1568	known_mRNA	354	7.00	16.36
PA1569	known_mRNA	1371	39.00	18.27
PA1570	known_mRNA	882	132.00	100.47
PA1571	known_mRNA	180	25.00	170.25
PA1572	known_mRNA	1146	406.00	231.05
PA1573	known_mRNA	597	56.00	67.04
PA1574	known_mRNA	282	89.00	288.77
PA1575	known_mRNA	552	53.00	69.75
PA1576	known_mRNA	867	322.00	249.87
PA1577	known_mRNA	342	29.00	71.11
PA1578	known_mRNA	756	73.00	66.22
PA1578a	known_mRNA	255	9.00	34.09
PA1579	known_mRNA	609	447.00	522.49
PA1580	known_mRNA	1287	1135.00	569.20
PA1581	known_mRNA	387	929.00	1922.94
PA1582	known_mRNA	369	347.00	766.04
PA1583	known_mRNA	1773	2725.00	969.65
PA1584	known_mRNA	708	1003.00	981.68
PA1585	known_mRNA	2832	2306.00	502.50
PA1586	known_mRNA	1230	1113.00	586.32
PA1587	known_mRNA	1437	1380.00	614.44
PA1588	known_mRNA	1167	1758.00	980.76
PA1589	known_mRNA	888	1461.00	1103.52
PA1590	known_mRNA	1314	915.00	448.67
PA1591	known_mRNA	765	90.00	80.54
PA1592	known_mRNA	237	2096.00	8920.84
PA1593	known_mRNA	474	44.00	69.96
PA1594	known_mRNA	447	20.00	34.26
PA1595	known_mRNA	1230	167.00	87.97
PA1596	known_mRNA	1905	4992.00	1646.43
PA1597	known_mRNA	726	279.00	265.22
PA1598	known_mRNA	822	58.00	47.81
PA1599	known_mRNA	783	40.00	34.85
PA1600	known_mRNA	1302	26.00	12.88
PA1601	known_mRNA	2247	68.00	18.86
PA1602	known_mRNA	492	15.00	22.76
PA1603	known_mRNA	423	47.00	86.49
PA1604	known_mRNA	906	226.00	166.89
PA1605	known_mRNA	1035	74.00	47.11
PA1606	known_mRNA	477	16.00	25.24
PA1607	known_mRNA	441	67.00	116.80
PA1608	known_mRNA	1626	282.00	110.01
PA1609	known_mRNA	1218	1075.00	572.38
PA1610	known_mRNA	516	704.00	1006.52
PA1611	known_mRNA	1956	186.00	59.66
PA1612	known_mRNA	759	28.00	25.29
PA1613	known_mRNA	2109	103.00	30.52
PA1614	known_mRNA	1023	251.00	161.87
PA1615	known_mRNA	342	68.00	166.73
PA1616	known_mRNA	465	93.00	151.50
PA1617	known_mRNA	1668	240.00	91.12
PA1618	known_mRNA	438	62.00	109.04
PA1619	known_mRNA	825	65.00	53.36
PA1620	known_mRNA	642	10.00	10.98
PA1621	known_mRNA	813	452.00	377.29
PA1622	known_mRNA	861	332.00	259.66
PA1623	known_mRNA	663	224.00	236.74
PA1624	known_mRNA	807	172.00	144.79
PA1625	known_mRNA	1068	101.00	62.11
PA1626	known_mRNA	1275	60.00	30.40
PA1627	known_mRNA	648	74.00	80.35
PA1628	known_mRNA	1530	58.00	24.15
PA1629	known_mRNA	786	32.00	27.76
PA1630	known_mRNA	867	163.00	126.49
PA1631	known_mRNA	1155	60.00	33.85
PA1633	known_mRNA	1695	233.00	86.96
PA1634	known_mRNA	2073	15.00	4.53
PA1635	known_mRNA	552	3.00	3.95
PA1636	known_mRNA	2658	132.00	30.72
PA1637	known_mRNA	693	41.00	41.14
PA1638	known_mRNA	909	35.00	25.75
PA1639	known_mRNA	606	146.00	171.67
PA1640	known_mRNA	1038	126.00	79.96
PA1641	known_mRNA	279	7.00	23.08
PA1642	known_mRNA	1035	301.00	191.62
PA1643	known_mRNA	1110	231.00	136.14
PA1643a	known_mRNA	348	39.00	93.33
PA1644	known_mRNA	609	50.00	58.44
PA1645	known_mRNA	408	37.00	71.39
PA1646	known_mRNA	1959	89.00	28.50
PA1647	known_mRNA	1722	122.00	44.78
PA1648	known_mRNA	1005	92.00	60.51
PA1649	known_mRNA	762	67.00	60.23
PA1650	known_mRNA	894	120.00	89.95
PA1651	known_mRNA	1197	154.00	83.57
PA1652	known_mRNA	636	67.00	74.37
PA1653	known_mRNA	477	41.00	64.67
PA1654	known_mRNA	1167	64.00	35.70
PA1655	known_mRNA	603	38.00	44.95
PA1656	known_mRNA	1557	159.00	64.96
PA1657	known_mRNA	507	25.00	36.53
PA1658	known_mRNA	1476	45.00	19.47
PA1660	known_mRNA	1581	29.00	11.66
PA1661	known_mRNA	1008	25.00	16.39
PA1662	known_mRNA	2634	79.00	18.56
PA1663	known_mRNA	1512	11.00	4.64
PA1665	known_mRNA	1194	13.00	7.07
PA1666	known_mRNA	507	1.00	1.46
PA1667	known_mRNA	1332	59.00	28.51
PA1668	known_mRNA	870	5.00	3.86
PA1669	known_mRNA	3528	73.00	12.68
PA1670	known_mRNA	729	5.00	4.73
PA1671	known_mRNA	990	65.00	43.47
PA1672	known_mRNA	381	18.00	38.05
PA1673	known_mRNA	462	674.00	1107.01
PA1674	known_mRNA	546	369.00	492.14
PA1675	known_mRNA	558	129.00	167.55
PA1676	known_mRNA	321	83.00	222.62
PA1677	known_mRNA	597	175.00	209.49
PA1678	known_mRNA	915	394.00	287.74
PA1679	known_mRNA	780	480.00	420.09
PA1680	known_mRNA	984	48.00	32.32
PA1681	known_mRNA	1092	373.00	223.82
PA1682	known_mRNA	1152	52.00	29.42
PA1683	known_mRNA	618	92.00	105.67
PA1684	known_mRNA	546	103.00	137.37
PA1685	known_mRNA	750	91.00	83.32
PA1686	known_mRNA	894	93.00	69.71
PA1687	known_mRNA	861	134.00	104.80
PA1688	known_mRNA	870	62.00	47.92
PA1689	known_mRNA	2103	336.00	99.86
PA1690	known_mRNA	1050	12.00	7.52
PA1691	known_mRNA	789	3.00	2.59
PA1692	known_mRNA	267	2.00	7.05
PA1693	known_mRNA	654	56.00	60.15
PA1694	known_mRNA	930	12.00	8.61
PA1695	known_mRNA	1110	16.00	9.43
PA1697	known_mRNA	1323	5.00	2.43
PA1698	known_mRNA	867	6.00	4.66
PA1699	known_mRNA	279	2.00	6.59
PA1700	known_mRNA	372	3.00	6.55
PA1701	known_mRNA	366	5.00	11.16
PA1702	known_mRNA	330	1.00	2.58
PA1703	known_mRNA	2121	45.00	13.26
PA1704	known_mRNA	435	4.00	7.10
PA1705	known_mRNA	297	3.00	9.01
PA1706	known_mRNA	885	11.00	8.34
PA1707	known_mRNA	504	8.00	11.78
PA1708	known_mRNA	1173	30.00	16.64
PA1709	known_mRNA	888	12.00	9.06
PA1710	known_mRNA	438	41.00	72.11
PA1711	known_mRNA	246	5.00	20.05
PA1712	known_mRNA	414	12.00	22.71
PA1713	known_mRNA	837	55.00	44.42
PA1714	known_mRNA	831	46.00	37.45
PA1715	known_mRNA	423	7.00	12.88
PA1716	known_mRNA	1803	38.00	13.28
PA1717	known_mRNA	1299	14.00	6.95
PA1719	known_mRNA	258	4.00	14.88
PA1720	known_mRNA	348	4.00	9.57
PA1721	known_mRNA	432	18.00	32.23
PA1722	known_mRNA	339	3.00	7.45
PA1723	known_mRNA	747	9.00	8.28
PA1724	known_mRNA	627	1.00	1.13
PA1725	known_mRNA	645	6.00	6.55
PA1726	known_mRNA	2295	173.00	46.92
PA1727	known_mRNA	2058	435.00	132.26
PA1728	known_mRNA	342	192.00	470.77
PA1729	known_mRNA	648	244.00	264.93
PA1730	known_mRNA	1413	78.00	35.36
PA1731	known_mRNA	954	37.00	25.79
PA1732	known_mRNA	801	52.00	44.15
PA1733	known_mRNA	732	80.00	75.33
PA1734	known_mRNA	822	34.00	28.03
PA1735	known_mRNA	888	35.00	26.44
PA1736	known_mRNA	1206	627.00	337.46
PA1737	known_mRNA	2145	1233.00	358.94
PA1738	known_mRNA	915	107.00	78.14
PA1739	known_mRNA	972	18.00	12.29
PA1740	known_mRNA	999	85.00	56.28
PA1741	known_mRNA	372	60.00	131.00
PA1742	known_mRNA	723	109.00	104.12
PA1743	known_mRNA	240	2.00	8.34
PA1745	known_mRNA	489	43.00	65.74
PA1746	known_mRNA	507	1279.00	1868.95
PA1747	known_mRNA	189	13.00	81.15
PA1748	known_mRNA	690	349.00	351.99
PA1749	known_mRNA	486	350.00	539.20
PA1750	known_mRNA	1077	335.00	204.10
PA1751	known_mRNA	378	32.00	68.37
PA1752	known_mRNA	948	347.00	243.56
PA1753	known_mRNA	498	121.00	180.80
PA1754	known_mRNA	975	641.00	436.04
PA1755	known_mRNA	348	71.00	169.91
PA1756	known_mRNA	804	78.00	65.94
PA1757	known_mRNA	618	122.00	140.13
PA1758	known_mRNA	1362	80.00	37.74
PA1759	known_mRNA	2706	362.00	82.70
PA1760	known_mRNA	2724	303.00	68.74
PA1761	known_mRNA	438	44.00	77.38
PA1762	known_mRNA	762	46.00	41.35
PA1763	known_mRNA	1026	36.00	23.14
PA1764	known_mRNA	1599	28.00	11.12
PA1765	known_mRNA	1188	35.00	19.15
PA1766	known_mRNA	984	251.00	169.01
PA1767	known_mRNA	1527	514.00	214.42
PA1768	known_mRNA	540	82.00	110.85
PA1769	known_mRNA	825	472.00	387.47
PA1770	known_mRNA	2376	2907.00	760.37
PA1771	known_mRNA	1011	51.00	33.32
PA1772	known_mRNA	489	364.00	556.46
PA1773	known_mRNA	999	258.00	170.82
PA1774	known_mRNA	255	173.00	655.28
PA1775	known_mRNA	825	616.00	505.68
PA1776	known_mRNA	498	453.00	676.89
PA1777	known_mRNA	1053	18015.00	11252.11
PA1778	known_mRNA	738	49.00	45.71
PA1779	known_mRNA	2727	92.00	20.85
PA1780	known_mRNA	327	3.00	7.84
PA1781	known_mRNA	2451	31.00	7.85
PA1782	known_mRNA	1596	32.00	12.73
PA1783	known_mRNA	1212	13.00	6.96
PA1784	known_mRNA	696	18.00	17.97
PA1785	known_mRNA	579	14.00	17.39
PA1786	known_mRNA	1209	7.00	3.76
PA1787	known_mRNA	2610	3244.00	769.42
PA1788	known_mRNA	468	172.00	277.91
PA1789	known_mRNA	864	1221.00	951.20
PA1790	known_mRNA	624	235.00	266.83
PA1791	known_mRNA	1332	28.00	13.53
PA1792	known_mRNA	723	72.00	68.77
PA1793	known_mRNA	498	401.00	599.19
PA1794	known_mRNA	1671	614.00	232.67
PA1795	known_mRNA	1383	660.00	306.23
PA1796	known_mRNA	855	236.00	186.04
PA1797	known_mRNA	1833	246.00	84.50
PA1797a	known_mRNA	222	32.00	151.59
PA1798	known_mRNA	1287	181.00	90.77
PA1799	known_mRNA	708	69.00	67.53
PA1800	known_mRNA	1311	5474.00	2690.81
PA1801	known_mRNA	642	848.00	930.93
PA1802	known_mRNA	1281	4156.00	2094.82
PA1803	known_mRNA	2397	4115.00	1066.50
PA1804	known_mRNA	273	1216.00	4144.40
PA1805	known_mRNA	1866	1113.00	375.19
PA1806	known_mRNA	798	56.00	47.75
PA1807	known_mRNA	1611	70.00	27.58
PA1808	known_mRNA	1020	27.00	17.47
PA1809	known_mRNA	1083	51.00	30.88
PA1810	known_mRNA	1848	170.00	57.90
PA1811	known_mRNA	1830	91.00	31.31
PA1812	known_mRNA	1605	306.00	121.04
PA1813	known_mRNA	777	102.00	89.67
PA1814	known_mRNA	762	130.00	116.87
PA1815	known_mRNA	447	93.00	159.33
PA1816	known_mRNA	741	182.00	168.97
PA1817	known_mRNA	390	56.00	114.72
PA1818	known_mRNA	2256	149.00	41.14
PA1819	known_mRNA	1356	200.00	94.79
PA1820	known_mRNA	1503	89.00	37.76
PA1821	known_mRNA	813	256.00	213.69
PA1822	known_mRNA	1689	418.00	156.60
PA1823	known_mRNA	837	187.00	151.01
PA1824	known_mRNA	780	77.00	67.39
PA1825	known_mRNA	645	56.00	61.14
PA1826	known_mRNA	906	83.00	61.29
PA1827	known_mRNA	762	7.00	6.29
PA1828	known_mRNA	768	171.00	152.34
PA1829	known_mRNA	1071	100.00	61.30
PA1830	known_mRNA	315	555.00	1529.57
PA1831	known_mRNA	711	265.00	258.09
PA1832	known_mRNA	1026	304.00	195.41
PA1833	known_mRNA	993	657.00	437.92
PA1833a	known_mRNA	876	65.00	49.85
PA1835	known_mRNA	438	36.00	63.31
PA1836	known_mRNA	582	44.00	54.31
PA1837	known_mRNA	498	61.00	91.15
PA1837a	known_mRNA	228	25.00	113.33
PA1838	known_mRNA	1659	207.00	79.04
PA1839	known_mRNA	1041	235.00	148.65
PA1840	known_mRNA	363	119.00	268.66
PA1841	known_mRNA	498	101.00	150.92
PA1842	known_mRNA	363	59.00	133.20
PA1843	known_mRNA	3705	408.00	67.38
PA1844	known_mRNA	465	14.00	22.81
PA1845	known_mRNA	519	6.00	8.52
PA1846	known_mRNA	2289	300.00	81.59
PA1847	known_mRNA	585	580.00	711.45
PA1848	known_mRNA	1170	25.00	13.91
PA1849	known_mRNA	243	2.00	8.18
PA1850	known_mRNA	1005	50.00	32.89
PA1851	known_mRNA	1206	138.00	74.27
PA1852	known_mRNA	276	827.00	2772.06
PA1853	known_mRNA	864	223.00	173.72
PA1854	known_mRNA	1158	88.00	49.51
PA1855	known_mRNA	222	4.00	18.95
PA1856	known_mRNA	1443	138.11	61.22
PA1857	known_mRNA	924	82.00	59.23
PA1858	known_mRNA	828	33.00	26.98
PA1859	known_mRNA	888	36.00	27.19
PA1860	known_mRNA	828	62.00	50.69
PA1861	known_mRNA	1086	84.00	50.71
PA1862	known_mRNA	687	54.00	54.74
PA1863	known_mRNA	756	119.00	107.96
PA1864	known_mRNA	651	65.00	70.19
PA1865	known_mRNA	1680	213.00	80.25
PA1866	known_mRNA	2277	273.00	74.65
PA1866a	known_mRNA	210	9.00	46.80
PA1867	known_mRNA	528	6.00	8.34
PA1868	known_mRNA	2331	34.00	9.07
PA1869	known_mRNA	240	4.00	16.68
PA1870	known_mRNA	426	16.00	29.17
PA1871	known_mRNA	1257	45.00	23.15
PA1872	known_mRNA	792	82.00	70.52
PA1873	known_mRNA	1023	97.00	62.55
PA1874	known_mRNA	7407	715.00	58.25
PA1875	known_mRNA	1278	70.00	35.37
PA1876	known_mRNA	2172	171.00	49.13
PA1877	known_mRNA	1188	29.00	15.87
PA1878	known_mRNA	579	20.00	24.84
PA1879	known_mRNA	555	37.00	48.37
PA1880	known_mRNA	2196	189.00	53.68
PA1881	known_mRNA	462	17.00	27.92
PA1882	known_mRNA	324	13.00	34.41
PA1883	known_mRNA	399	4.00	7.95
PA1884	known_mRNA	552	43.00	56.59
PA1885	known_mRNA	534	42.00	57.56
PA1886	known_mRNA	2364	219.00	57.59
PA1887	known_mRNA	669	35.00	36.60
PA1888	known_mRNA	1410	61.00	27.72
PA1889	known_mRNA	984	230.00	154.87
PA1890	known_mRNA	624	90.00	102.19
PA1891	known_mRNA	390	26.00	53.26
PA1892	known_mRNA	738	73.00	68.09
PA1893	known_mRNA	2430	266.00	67.96
PA1894	known_mRNA	693	139.00	139.48
PA1895	known_mRNA	1275	222.00	112.47
PA1896	known_mRNA	1170	141.00	78.44
PA1897	known_mRNA	768	89.00	79.29
PA1898	known_mRNA	714	26.00	25.20
PA1899	known_mRNA	489	6.00	9.17
PA1900	known_mRNA	489	10.00	15.29
PA1901	known_mRNA	1218	160.01	85.20
PA1902	known_mRNA	624	5.00	5.68
PA1903	known_mRNA	1884	35.50	11.85
PA1904	known_mRNA	837	9.00	7.27
PA1905	known_mRNA	648	0.64	0.70
PA1906	known_mRNA	537	45.00	61.25
PA1907	known_mRNA	1641	31.00	11.98
PA1908	known_mRNA	1212	24.00	12.85
PA1909	known_mRNA	1152	18.00	10.19
PA1910	known_mRNA	2415	67.00	17.23
PA1911	known_mRNA	951	39.00	27.28
PA1912	known_mRNA	507	22.00	32.15
PA1913	known_mRNA	681	163.00	166.94
PA1914	known_mRNA	1227	10.00	5.28
PA1915	known_mRNA	1548	110.00	45.22
PA1916	known_mRNA	1233	29.00	15.24
PA1917	known_mRNA	348	1.00	2.39
PA1918	known_mRNA	1401	34.00	15.56
PA1919	known_mRNA	699	95.00	94.38
PA1920	known_mRNA	2028	163.00	50.33
PA1921	known_mRNA	810	58.00	48.62
PA1922	known_mRNA	1962	8.00	2.56
PA1923	known_mRNA	3846	57.00	9.06
PA1924	known_mRNA	477	3.00	4.73
PA1925	known_mRNA	327	2.00	5.22
PA1926	known_mRNA	1851	326.00	110.84
PA1927	known_mRNA	2301	79.00	21.37
PA1928	known_mRNA	570	13.00	16.45
PA1929	known_mRNA	297	13.00	39.04
PA1930	known_mRNA	1296	124.00	61.72
PA1931	known_mRNA	513	37.00	53.28
PA1932	known_mRNA	990	159.00	106.34
PA1933	known_mRNA	2205	804.00	227.38
PA1934	known_mRNA	381	7.00	14.80
PA1937	known_mRNA	309	4.00	11.34
PA1938	known_mRNA	822	39.48	32.54
PA1939	known_mRNA	1998	291.00	91.27
PA1940	known_mRNA	1140	143.00	81.85
PA1941	known_mRNA	1896	84.00	27.84
PA1942	known_mRNA	231	19.00	84.31
PA1943	known_mRNA	1098	60.00	35.79
PA1944	known_mRNA	1488	146.00	62.62
PA1945	known_mRNA	1329	90.00	43.59
PA1946	known_mRNA	960	338.00	233.93
PA1947	known_mRNA	1533	352.00	146.23
PA1948	known_mRNA	999	95.00	62.90
PA1949	known_mRNA	1014	192.00	125.04
PA1950	known_mRNA	927	356.00	256.22
PA1951	known_mRNA	1266	103.00	52.58
PA1952	known_mRNA	753	18.00	16.40
PA1953	known_mRNA	681	12.00	12.29
PA1954	known_mRNA	1023	27.00	17.41
PA1955	known_mRNA	570	6.00	7.59
PA1956	known_mRNA	489	9.00	13.76
PA1957	known_mRNA	528	37.00	51.42
PA1958	known_mRNA	576	60.00	74.99
PA1959	known_mRNA	834	168.00	136.22
PA1960	known_mRNA	723	84.00	80.24
PA1961	known_mRNA	936	80.00	56.96
PA1962	known_mRNA	609	10.00	11.69
PA1963	known_mRNA	267	25.00	88.16
PA1964	known_mRNA	1566	583.00	236.74
PA1965	known_mRNA	336	51.00	128.20
PA1966	known_mRNA	372	24.00	52.40
PA1967	known_mRNA	501	11.00	16.31
PA1968	known_mRNA	258	36.00	133.88
PA1969	known_mRNA	393	94.00	190.61
PA1970	known_mRNA	240	14.00	58.39
PA1971	known_mRNA	1314	41.00	20.10
PA1972	known_mRNA	1704	10.00	3.71
PA1973	known_mRNA	2328	100.00	26.72
PA1974	known_mRNA	1200	93.00	50.33
PA1975	known_mRNA	1164	134.00	74.97
PA1976	known_mRNA	2646	240.00	56.12
PA1977	known_mRNA	864	52.00	40.51
PA1978	known_mRNA	666	31.00	32.59
PA1979	known_mRNA	651	93.00	100.43
PA1980	known_mRNA	678	80.00	82.36
PA1981	known_mRNA	648	85.00	92.29
PA1982	known_mRNA	1872	673.00	226.10
PA1983	known_mRNA	438	139.00	244.46
PA1984	known_mRNA	1521	617.30	258.61
PA1986	known_mRNA	915	114.00	83.25
PA1987	known_mRNA	753	129.00	117.56
PA1988	known_mRNA	279	16.00	52.76
PA1989	known_mRNA	1146	158.00	89.91
PA1990	known_mRNA	1827	261.00	89.97
PA1991	known_mRNA	1164	115.00	64.34
PA1992	known_mRNA	1695	184.00	68.68
PA1993	known_mRNA	1209	107.00	57.43
PA1994	known_mRNA	564	57.00	73.08
PA1995	known_mRNA	357	146.00	337.25
PA1996	known_mRNA	279	9.00	29.68
PA1997	known_mRNA	1956	114.00	36.57
PA1998	known_mRNA	921	77.00	55.82
PA1999	known_mRNA	699	386.00	383.47
PA2000	known_mRNA	657	335.00	357.87
PA2001	known_mRNA	1182	961.00	528.70
PA2002	known_mRNA	1425	173.00	77.72
PA2003	known_mRNA	771	72.00	63.86
PA2004	known_mRNA	1392	47.00	21.66
PA2005	known_mRNA	1446	170.00	75.19
PA2006	known_mRNA	1353	25.00	11.88
PA2007	known_mRNA	639	124.00	136.88
PA2008	known_mRNA	1299	147.00	72.98
PA2009	known_mRNA	1299	104.00	51.63
PA2010	known_mRNA	804	70.00	59.18
PA2011	known_mRNA	903	132.00	97.84
[truncated: 3,536 more rows]
