# Supplementary material for: Efficacy of levofloxacin against biofilms of Pseudomonas aeruginosa isolated from patients with respiratory tract infections in vitro
Source: Microbiologyopen. 2018 Sep 5;8(5):e00720. doi: 10.1002/mbo3.720 (PMC6528602; doi:10.1002/mbo3.720)
Supplement: Supplementary file 4 [file MBO3-8-e00720-s004.xls]

gene_id	type	length	expected_count	FPKM
PA0001	known_mRNA	1545	864.00	372.24
PA0002	known_mRNA	1104	611.00	381.30
PA0003	known_mRNA	1110	585.00	362.86
PA0004	known_mRNA	2421	1559.00	415.86
PA0005	known_mRNA	774	109.00	102.37
PA0006	known_mRNA	537	51.00	75.14
PA0007	known_mRNA	1707	194.00	75.04
PA0008	known_mRNA	2055	679.00	215.40
PA0009	known_mRNA	948	229.00	169.85
PA0010	known_mRNA	552	20.00	28.44
PA0011	known_mRNA	888	286.00	228.72
PA0012	known_mRNA	267	20.00	82.29
PA0013	known_mRNA	654	86.00	98.94
PA0014	known_mRNA	273	17.00	67.36
PA0015	known_mRNA	318	43.00	132.90
PA0016	known_mRNA	1374	170.00	83.23
PA0017	known_mRNA	1305	164.00	84.98
PA0018	known_mRNA	945	101.00	75.19
PA0019	known_mRNA	507	275.00	436.59
PA0020	known_mRNA	1026	159.00	107.77
PA0021	known_mRNA	1089	28.00	17.74
PA0022	known_mRNA	558	145.00	203.39
PA0023	known_mRNA	978	89.00	63.70
PA0024	known_mRNA	918	139.00	106.98
PA0025	known_mRNA	825	113.00	98.45
PA0026	known_mRNA	987	39.00	27.62
PA0027	known_mRNA	1287	41.00	21.57
PA0028	known_mRNA	603	10.00	12.72
PA0029	known_mRNA	1554	46.00	19.69
PA0030	known_mRNA	924	12.00	9.17
PA0031	known_mRNA	1512	72.00	31.76
PA0032	known_mRNA	915	48.00	37.08
PA0032a	known_mRNA	378	31.00	73.77
PA0033	known_mRNA	366	13.00	32.44
PA0034	known_mRNA	624	22.00	26.82
PA0035	known_mRNA	807	110.00	98.35
PA0036	known_mRNA	1209	283.00	159.57
PA0037	known_mRNA	888	87.00	69.57
PA0038	known_mRNA	216	52.00	312.88
PA0039	known_mRNA	228	350.00	1904.41
PA0040	known_mRNA	1689	83.83	32.80
PA0041	known_mRNA	10608	391.50	22.90
PA0041a	known_mRNA	702	7.00	7.39
PA0042	known_mRNA	396	20.00	44.51
PA0043	known_mRNA	1383	60.00	29.17
PA0044	known_mRNA	1374	62.00	30.36
PA0045	known_mRNA	687	56.00	60.67
PA0046	known_mRNA	354	20.00	52.44
PA0047	known_mRNA	510	10.00	15.75
PA0048	known_mRNA	384	12.00	27.91
PA0049	known_mRNA	1662	90.00	35.83
PA0050	known_mRNA	141	10.00	140.98
PA0051	known_mRNA	1833	48.00	17.20
PA0052	known_mRNA	429	15.00	29.82
PA0054	known_mRNA	549	43.00	61.58
PA0055	known_mRNA	507	73.00	115.90
PA0056	known_mRNA	921	45.00	34.50
PA0057	known_mRNA	888	36.00	28.79
PA0058	known_mRNA	705	32.00	33.60
PA0059	known_mRNA	456	77.00	140.80
PA0060	known_mRNA	234	37.00	192.00
PA0061	known_mRNA	438	51.00	98.53
PA0062	known_mRNA	417	27.00	55.85
PA0063	known_mRNA	1128	103.00	62.75
PA0064	known_mRNA	984	56.00	39.80
PA0065	known_mRNA	666	69.00	77.63
PA0066	known_mRNA	543	90.00	130.72
PA0067	known_mRNA	2046	381.00	121.43
PA0068	known_mRNA	276	10.00	38.90
PA0069	known_mRNA	1059	133.00	86.98
PA0070	known_mRNA	915	144.00	111.24
PA0071	known_mRNA	1713	192.00	73.99
PA0072	known_mRNA	1200	40.00	22.74
PA0073	known_mRNA	720	20.00	20.48
PA0074	known_mRNA	3099	128.00	26.37
PA0075	known_mRNA	729	24.00	24.21
PA0076	known_mRNA	681	21.00	23.00
PA0077	known_mRNA	3306	95.00	18.30
PA0078	known_mRNA	1350	69.00	34.44
PA0079	known_mRNA	1335	61.00	30.83
PA0080	known_mRNA	465	12.00	21.37
PA0081	known_mRNA	1494	88.00	39.32
PA0082	known_mRNA	1035	119.00	79.87
PA0083	known_mRNA	519	33.00	50.82
PA0084	known_mRNA	1497	113.00	50.38
PA0085	known_mRNA	489	93.00	154.85
PA0086	known_mRNA	846	69.00	58.37
PA0087	known_mRNA	510	11.00	17.33
PA0088	known_mRNA	1860	27.00	9.53
PA0089	known_mRNA	1047	16.00	10.60
PA0090	known_mRNA	2709	115.00	27.26
PA0091	known_mRNA	1932	77.93	26.40
PA0092	known_mRNA	285	10.00	36.88
PA0093	known_mRNA	1293	53.00	27.74
PA0094	known_mRNA	435	13.00	25.35
PA0095	known_mRNA	2226	235.49	68.64
PA0096	known_mRNA	450	11.00	20.48
PA0097	known_mRNA	1200	31.00	17.63
PA0098	known_mRNA	1038	25.00	16.72
PA0099	known_mRNA	1161	19.00	11.21
PA0100	known_mRNA	921	62.00	47.54
PA0101	known_mRNA	1248	80.00	43.55
PA0102	known_mRNA	729	113.00	113.98
PA0103	known_mRNA	1572	71.00	30.02
PA0103a	known_mRNA	639	77.00	91.14
PA0105	known_mRNA	1125	246.00	150.31
PA0106	known_mRNA	1593	153.00	63.77
PA0107	known_mRNA	555	26.00	36.72
PA0108	known_mRNA	888	151.00	120.76
PA0109	known_mRNA	210	9.00	57.12
PA0110	known_mRNA	795	31.00	28.21
PA0111	known_mRNA	579	36.00	48.19
PA0112	known_mRNA	1074	47.00	30.25
PA0113	known_mRNA	915	82.00	63.35
PA0114	known_mRNA	636	111.00	132.15
PA0115	known_mRNA	453	21.00	38.75
PA0116	known_mRNA	474	40.00	69.42
PA0117	known_mRNA	729	23.00	23.20
PA0118	known_mRNA	588	11.00	14.44
PA0119	known_mRNA	1350	85.00	42.43
PA0120	known_mRNA	687	60.00	65.01
PA0121	known_mRNA	735	49.00	48.94
PA0122	known_mRNA	411	92.00	194.20
PA0123	known_mRNA	909	90.00	70.06
PA0124	known_mRNA	282	4.00	15.01
PA0125	known_mRNA	228	4.00	21.76
PA0126	known_mRNA	621	20.00	24.52
PA0127	known_mRNA	501	26.00	41.93
PA0128	known_mRNA	342	206.00	568.97
PA0129	known_mRNA	1428	114.00	53.51
PA0130	known_mRNA	1494	148.00	66.13
PA0131	known_mRNA	288	6.00	21.75
PA0132	known_mRNA	1347	74.00	37.03
PA0133	known_mRNA	918	75.00	57.72
PA0134	known_mRNA	1371	154.00	75.58
PA0136	known_mRNA	1572	62.00	26.21
PA0137	known_mRNA	1098	27.00	16.95
PA0138	known_mRNA	927	36.00	27.40
PA0139	known_mRNA	564	1105.00	1529.04
PA0140	known_mRNA	1566	323.00	137.14
PA0141	known_mRNA	897	271.00	214.21
PA0142	known_mRNA	1350	107.00	53.41
PA0143	known_mRNA	1053	104.00	68.45
PA0144	known_mRNA	627	50.00	60.59
PA0145	known_mRNA	519	22.00	33.88
PA0146	known_mRNA	1098	43.00	27.00
PA0147	known_mRNA	963	35.00	25.50
PA0148	known_mRNA	951	59.00	43.60
PA0149	known_mRNA	546	84.00	121.15
PA0150	known_mRNA	996	90.00	63.09
PA0151	known_mRNA	2388	79.00	21.38
PA0152	known_mRNA	828	78.00	67.67
PA0153	known_mRNA	720	33.00	33.79
PA0154	known_mRNA	606	31.00	39.19
PA0155	known_mRNA	840	26.00	22.18
PA0156	known_mRNA	1152	171.00	101.75
PA0157	known_mRNA	1071	113.00	72.97
PA0158	known_mRNA	3048	374.00	78.39
PA0159	known_mRNA	939	96.00	71.99
PA0162	known_mRNA	1335	32.00	16.17
PA0163	known_mRNA	798	45.00	40.77
PA0164	known_mRNA	1617	75.00	30.76
PA0165	known_mRNA	837	25.00	21.42
PA0166	known_mRNA	1407	52.00	24.81
PA0167	known_mRNA	666	40.00	45.00
PA0168	known_mRNA	591	23.00	30.00
PA0169	known_mRNA	708	26.00	27.16
PA0170	known_mRNA	381	7.00	16.47
PA0171	known_mRNA	543	19.00	27.60
PA0172	known_mRNA	1992	139.00	45.58
PA0173	known_mRNA	1050	49.00	32.36
PA0174	known_mRNA	603	25.00	31.80
PA0175	known_mRNA	843	86.00	73.06
PA0176	known_mRNA	2040	733.00	234.35
PA0177	known_mRNA	486	43.00	72.18
PA0178	known_mRNA	1920	314.00	107.08
PA0179	known_mRNA	366	107.00	266.97
PA0180	known_mRNA	1173	128.00	74.64
PA0181	known_mRNA	933	44.00	33.24
PA0182	known_mRNA	753	25.00	24.26
PA0183	known_mRNA	1611	32.00	13.18
PA0184	known_mRNA	840	20.00	17.06
PA0185	known_mRNA	1617	49.00	20.09
PA0186	known_mRNA	1062	22.00	14.34
PA0187	known_mRNA	816	20.00	17.65
PA0188	known_mRNA	882	20.00	16.12
PA0189	known_mRNA	1359	45.00	22.30
PA0190	known_mRNA	726	27.00	27.37
PA0191	known_mRNA	918	24.00	18.47
PA0192	known_mRNA	2373	29.00	7.90
PA0193	known_mRNA	903	10.00	7.84
PA0194	known_mRNA	900	12.00	9.45
PA0195	known_mRNA	1119	368.00	226.20
PA0195.1	known_mRNA	309	13.00	42.05
PA0196	known_mRNA	1437	291.00	135.66
PA0197	known_mRNA	813	12.00	10.64
PA0198	known_mRNA	720	20.00	20.48
PA0199	known_mRNA	402	10.00	21.78
PA0200	known_mRNA	213	16.00	98.85
PA0201	known_mRNA	582	344.00	457.46
PA0202	known_mRNA	1458	396.00	181.71
PA0203	known_mRNA	1035	206.00	138.26
PA0204	known_mRNA	810	85.00	75.66
PA0205	known_mRNA	921	113.00	86.64
PA0206	known_mRNA	1113	165.00	102.04
PA0207	known_mRNA	894	147.00	116.64
PA0208	known_mRNA	1665	271.00	107.68
PA0209	known_mRNA	882	124.00	99.94
PA0210	known_mRNA	300	1.00	3.39
PA0211	known_mRNA	864	81.00	66.87
PA0212	known_mRNA	807	104.00	92.98
PA0213	known_mRNA	693	50.00	53.60
PA0214	known_mRNA	933	83.00	62.70
PA0215	known_mRNA	405	10.00	21.55
PA0216	known_mRNA	765	81.00	77.14
PA0217	known_mRNA	930	56.00	42.46
PA0218	known_mRNA	921	38.00	29.14
PA0219	known_mRNA	1491	29.00	12.99
PA0220	known_mRNA	1434	37.00	17.29
PA0221	known_mRNA	1383	12.00	5.83
PA0222	known_mRNA	1059	6.00	3.92
PA0223	known_mRNA	882	14.00	11.28
PA0224	known_mRNA	783	16.00	14.82
PA0225	known_mRNA	540	17.00	24.87
PA0226	known_mRNA	852	23.00	19.30
PA0227	known_mRNA	783	10.00	9.26
PA0228	known_mRNA	1206	46.00	26.01
PA0229	known_mRNA	1299	17.00	8.85
PA0230	known_mRNA	1380	72.00	35.08
PA0231	known_mRNA	792	6.00	5.48
PA0232	known_mRNA	402	8.00	17.42
PA0233	known_mRNA	942	43.00	32.13
PA0234	known_mRNA	834	15.00	12.90
PA0235	known_mRNA	1347	17.00	8.51
PA0236	known_mRNA	780	36.00	33.50
PA0237	known_mRNA	1044	10.00	6.65
PA0238	known_mRNA	816	28.00	24.71
PA0239	known_mRNA	879	13.00	10.52
PA0240	known_mRNA	1266	34.00	18.22
PA0241	known_mRNA	1326	21.00	10.69
PA0242	known_mRNA	1905	58.00	19.95
PA0243	known_mRNA	669	40.00	44.76
PA0244	known_mRNA	855	20.00	16.71
PA0245	known_mRNA	447	17.00	31.94
PA0246	known_mRNA	1506	77.00	34.11
PA0247	known_mRNA	1185	38.00	21.91
PA0248	known_mRNA	867	58.00	47.69
PA0249	known_mRNA	447	39.00	73.27
PA0250	known_mRNA	435	66.00	128.72
PA0251	known_mRNA	642	8.00	9.42
PA0252	known_mRNA	288	3.00	10.87
PA0253	known_mRNA	477	30.00	51.63
PA0254	known_mRNA	1491	80.00	35.82
PA0255	known_mRNA	687	62.00	67.17
PA0256	known_mRNA	933	66.00	49.86
PA0257	known_mRNA	792	36.00	32.91
PA0259	known_mRNA	1443	177.00	82.14
PA0260	known_mRNA	2151	90.00	27.20
PA0261	known_mRNA	498	9.00	14.63
PA0262	known_mRNA	3060	105.26	21.97
PA0263	known_mRNA	519	11.87	18.27
PA0265	known_mRNA	1452	561.00	258.58
PA0266	known_mRNA	1281	579.00	306.21
PA0267	known_mRNA	1200	72.00	40.94
PA0268	known_mRNA	1422	66.00	31.12
PA0269	known_mRNA	438	10.00	19.32
PA0270	known_mRNA	408	12.00	25.59
PA0271	known_mRNA	285	3.00	11.06
PA0272	known_mRNA	933	49.00	37.02
PA0273	known_mRNA	1215	19.00	10.65
PA0274	known_mRNA	771	15.00	14.15
PA0275	known_mRNA	687	48.00	52.00
PA0276	known_mRNA	516	14.00	21.72
PA0277	known_mRNA	759	78.00	74.98
PA0278	known_mRNA	753	17.00	16.50
PA0279	known_mRNA	699	38.00	40.32
PA0280	known_mRNA	990	44.00	31.06
PA0281	known_mRNA	870	38.00	31.12
PA0282	known_mRNA	819	37.00	32.51
PA0283	known_mRNA	999	156.00	108.99
PA0284	known_mRNA	183	5.00	41.60
PA0285	known_mRNA	2283	210.00	59.59
PA0286	known_mRNA	1179	767.00	444.73
PA0287	known_mRNA	1386	40.00	19.40
PA0288	known_mRNA	957	18.00	13.21
PA0289	known_mRNA	963	46.00	33.51
PA0290	known_mRNA	972	89.00	64.15
PA0291	known_mRNA	1383	454.00	220.70
PA0292	known_mRNA	1107	202.00	125.68
PA0293	known_mRNA	879	18.00	14.57
PA0294	known_mRNA	666	40.00	45.00
PA0295	known_mRNA	1062	40.00	26.08
PA0296	known_mRNA	1377	321.84	157.20
PA0297	known_mRNA	753	76.00	73.75
PA0298	known_mRNA	1359	148.00	73.34
PA0299	known_mRNA	1371	583.00	286.13
PA0300	known_mRNA	1104	631.00	393.78
PA0301	known_mRNA	1098	194.00	121.81
PA0302	known_mRNA	1155	120.00	71.19
PA0303	known_mRNA	882	94.00	75.76
PA0304	known_mRNA	870	182.00	149.04
PA0305	known_mRNA	2388	145.00	39.24
PA0306	known_mRNA	1053	82.00	53.97
PA0306a	known_mRNA	504	187.00	299.20
PA0307	known_mRNA	612	149.00	186.05
PA0308	known_mRNA	1020	113.00	77.10
PA0309	known_mRNA	753	114.00	110.62
PA0310	known_mRNA	699	84.00	89.12
PA0311	known_mRNA	555	22.00	31.07
PA0312	known_mRNA	495	197.00	322.77
PA0313	known_mRNA	693	89.00	95.41
PA0314	known_mRNA	771	73.00	68.88
PA0315	known_mRNA	438	333.00	643.34
PA0316	known_mRNA	1230	805.00	445.30
PA0317	known_mRNA	1395	428.00	206.10
PA0318	known_mRNA	666	100.00	112.51
PA0319	known_mRNA	990	202.00	142.59
PA0320	known_mRNA	351	68.00	180.58
PA0321	known_mRNA	1035	20.00	13.42
PA0322	known_mRNA	1395	18.00	8.67
PA0323	known_mRNA	1044	12.00	7.98
PA0324	known_mRNA	789	12.00	11.02
PA0325	known_mRNA	930	25.00	18.96
PA0326	known_mRNA	1050	15.00	9.90
PA0327	known_mRNA	966	80.00	58.07
PA0328	known_mRNA	1944	179.00	60.24
PA0329	known_mRNA	333	514.00	1478.79
PA0330	known_mRNA	672	192.00	213.67
PA0331	known_mRNA	1515	181.00	79.66
PA0332	known_mRNA	468	102.00	180.08
PA0333	known_mRNA	1272	157.00	83.68
PA0334	known_mRNA	1239	94.00	51.58
PA0335	known_mRNA	654	52.00	59.82
PA0336	known_mRNA	480	217.00	370.35
PA0337	known_mRNA	2280	682.00	193.80
PA0338	known_mRNA	1131	302.00	183.43
PA0339	known_mRNA	756	68.00	65.68
PA0340	known_mRNA	804	67.00	60.17
PA0341	known_mRNA	801	89.00	80.27
PA0342	known_mRNA	795	171.00	155.60
PA0343	known_mRNA	798	94.00	85.16
PA0344	known_mRNA	1380	98.00	47.75
PA0345	known_mRNA	1386	119.00	57.71
PA0346	known_mRNA	363	15.00	37.88
PA0347	known_mRNA	1152	39.00	23.21
PA0348	known_mRNA	1095	36.00	22.67
PA0349	known_mRNA	1041	35.00	23.34
PA0350	known_mRNA	507	48.00	76.21
PA0351	known_mRNA	474	31.00	53.80
PA0352	known_mRNA	1386	164.00	79.54
PA0353	known_mRNA	1839	257.00	91.78
PA0354	known_mRNA	1197	247.00	140.82
PA0355	known_mRNA	540	70.00	102.40
PA0356	known_mRNA	825	91.00	79.28
PA0357	known_mRNA	813	181.00	160.42
PA0358	known_mRNA	579	24.00	32.12
PA0359	known_mRNA	345	51.00	139.01
PA0360	known_mRNA	987	78.00	55.25
PA0361	known_mRNA	1734	251.00	95.47
PA0362	known_mRNA	252	23.00	104.58
PA0363	known_mRNA	480	65.00	110.93
PA0364	known_mRNA	1596	52.00	21.63
PA0365	known_mRNA	549	19.00	27.21
PA0366	known_mRNA	1431	29.00	13.58
PA0367	known_mRNA	648	25.00	29.09
PA0367a	known_mRNA	411	23.00	48.55
PA0368	known_mRNA	999	48.00	33.54
PA0370	known_mRNA	597	39.00	50.23
PA0371	known_mRNA	1488	161.00	72.26
PA0372	known_mRNA	1398	117.00	56.21
PA0373	known_mRNA	1368	472.00	232.21
PA0374	known_mRNA	672	131.00	145.79
PA0375	known_mRNA	1008	339.00	234.44
PA0376	known_mRNA	855	3383.00	2826.96
PA0377	known_mRNA	606	112.00	141.58
PA0378	known_mRNA	732	100.00	100.37
PA0379	known_mRNA	378	54.00	128.51
PA0380	known_mRNA	201	20.00	138.12
PA0381	known_mRNA	798	268.00	242.79
PA0382	known_mRNA	672	141.00	156.92
PA0383	known_mRNA	1347	96.00	48.04
PA0385	known_mRNA	324	24.00	72.04
PA0386	known_mRNA	1155	66.00	39.16
PA0387	known_mRNA	594	153.00	198.31
PA0388	known_mRNA	420	67.00	137.20
PA0389	known_mRNA	621	40.00	49.05
PA0390	known_mRNA	1140	141.00	84.88
PA0391	known_mRNA	1968	169.00	56.14
PA0392	known_mRNA	594	82.00	106.28
PA0393	known_mRNA	822	185.00	161.87
PA0394	known_mRNA	693	111.00	119.00
PA0395	known_mRNA	1035	137.00	91.95
PA0396	known_mRNA	1149	146.00	87.12
PA0397	known_mRNA	900	45.00	35.43
PA0398	known_mRNA	405	46.00	99.14
PA0399	known_mRNA	1374	172.00	84.21
PA0400	known_mRNA	1185	141.00	81.30
PA0401	known_mRNA	1272	234.00	124.72
PA0402	known_mRNA	1005	152.00	105.47
PA0403	known_mRNA	513	63.00	98.49
PA0404	known_mRNA	435	29.00	56.56
PA0405	known_mRNA	570	97.00	132.43
PA0406	known_mRNA	960	49.00	35.82
PA0407	known_mRNA	954	190.00	139.91
PA0408	known_mRNA	408	176.00	375.38
PA0409	known_mRNA	366	57.00	142.22
PA0410	known_mRNA	537	36.00	53.04
PA0411	known_mRNA	2049	463.00	147.33
PA0412	known_mRNA	876	91.00	73.93
PA0413	known_mRNA	7419	1196.00	100.54
PA0414	known_mRNA	1032	78.00	52.52
PA0415	known_mRNA	507	48.00	76.21
PA0416	known_mRNA	795	22.00	20.02
PA0417	known_mRNA	612	31.00	38.71
PA0418	known_mRNA	1416	52.00	24.63
PA0419	known_mRNA	723	94.00	95.76
PA0420	known_mRNA	1404	110.00	52.60
PA0421	known_mRNA	1491	294.00	131.66
PA0422	known_mRNA	570	103.00	140.62
PA0423	known_mRNA	576	560.00	754.50
PA0424	known_mRNA	444	172.00	326.15
PA0425	known_mRNA	1152	480.00	285.60
PA0426	known_mRNA	3141	1118.00	227.13
PA0427	known_mRNA	1458	511.00	234.48
PA0428	known_mRNA	1920	868.00	296.01
PA0429	known_mRNA	1071	326.00	210.51
PA0430	known_mRNA	873	143.00	116.64
PA0431	known_mRNA	555	94.00	132.76
PA0432	known_mRNA	1410	816.00	388.37
PA0433	known_mRNA	435	24.00	46.81
PA0434	known_mRNA	2193	48.00	14.21
PA0435	known_mRNA	1479	22.00	9.94
PA0436	known_mRNA	621	38.00	46.60
PA0437	known_mRNA	1272	99.00	52.77
PA0438	known_mRNA	1251	74.00	40.17
PA0439	known_mRNA	1278	42.00	22.27
PA0440	known_mRNA	1368	43.00	21.15
PA0441	known_mRNA	1440	52.00	24.19
PA0443	known_mRNA	1491	19.00	8.51
PA0444	known_mRNA	1284	66.00	34.81
PA0445	known_mRNA	1017	41.83	28.64
PA0446	known_mRNA	1224	248.00	137.93
PA0447	known_mRNA	1182	411.00	237.64
PA0448	known_mRNA	909	74.00	57.60
PA0449	known_mRNA	540	117.00	171.15
PA0450	known_mRNA	1623	53.00	21.65
PA0451	known_mRNA	1332	77.00	39.01
PA0451a	known_mRNA	732	35.00	35.13
PA0452	known_mRNA	795	38.00	34.58
PA0454	known_mRNA	2202	104.00	30.66
PA0455	known_mRNA	1377	178.00	86.94
PA0456	known_mRNA	210	247.00	1567.73
PA0457	known_mRNA	525	40.00	60.68
PA0457.1	known_mRNA	375	5.00	12.04
PA0458	known_mRNA	1434	62.00	28.97
PA0459	known_mRNA	2553	522.00	131.69
PA0460	known_mRNA	579	263.00	352.03
PA0461	known_mRNA	888	170.00	135.95
PA0462	known_mRNA	510	264.00	415.91
PA0463	known_mRNA	690	102.00	109.93
PA0464	known_mRNA	1425	124.00	58.34
PA0465	known_mRNA	1359	147.00	72.85
PA0466	known_mRNA	303	4.00	13.35
PA0467	known_mRNA	621	42.00	51.50
PA0468	known_mRNA	951	148.00	109.38
PA0469	known_mRNA	858	98.00	81.56
PA0470	known_mRNA	2409	237.00	63.55
PA0471	known_mRNA	972	168.00	121.10
PA0472	known_mRNA	519	200.00	307.97
PA0473	known_mRNA	750	70.00	68.25
PA0474	known_mRNA	405	6.00	12.93
PA0475	known_mRNA	570	13.00	17.75
PA0476	known_mRNA	1728	68.00	25.96
PA0477	known_mRNA	927	56.00	42.62
PA0478	known_mRNA	477	31.00	53.35
PA0479	known_mRNA	951	27.00	19.95
PA0480	known_mRNA	798	16.00	14.50
PA0481	known_mRNA	444	25.00	47.41
PA0482	known_mRNA	2178	2128.00	634.70
PA0483	known_mRNA	444	34.00	64.47
PA0484	known_mRNA	516	76.00	117.92
PA0485	known_mRNA	897	196.00	154.93
PA0486	known_mRNA	975	64.00	45.97
PA0487	known_mRNA	759	50.00	48.06
PA0488	known_mRNA	321	24.00	73.09
PA0489	known_mRNA	726	46.00	46.63
PA0490	known_mRNA	294	40.00	140.17
PA0491	known_mRNA	927	47.00	35.77
PA0492	known_mRNA	759	33.00	31.72
PA0493	known_mRNA	249	1.00	4.64
PA0494	known_mRNA	1377	45.00	21.98
PA0495	known_mRNA	879	33.00	26.70
PA0496	known_mRNA	978	42.00	30.06
PA0497	known_mRNA	1002	19.00	13.23
PA0498	known_mRNA	1008	33.00	22.82
PA0499	known_mRNA	702	25.00	26.39
PA0500	known_mRNA	1059	309.00	202.08
PA0501	known_mRNA	1206	133.00	75.20
PA0502	known_mRNA	723	90.00	91.68
PA0503	known_mRNA	825	71.00	61.86
PA0504	known_mRNA	687	50.00	54.17
PA0505	known_mRNA	231	105.00	557.81
PA0506	known_mRNA	1806	4944.00	1800.12
PA0507	known_mRNA	1797	53.00	19.40
PA0508	known_mRNA	1779	2004.00	741.54
PA0509	known_mRNA	1482	75.00	33.81
PA0510	known_mRNA	840	22.00	18.77
PA0511	known_mRNA	1164	36.00	21.17
PA0512	known_mRNA	516	14.00	21.72
PA0513	known_mRNA	444	17.00	32.24
PA0514	known_mRNA	525	9.00	13.65
PA0515	known_mRNA	453	16.00	29.52
PA0516	known_mRNA	1179	69.00	40.01
PA0517	known_mRNA	360	5.00	12.78
PA0518	known_mRNA	315	11.00	34.51
PA0519	known_mRNA	1707	218.00	84.33
PA0520	known_mRNA	783	77.00	71.34
PA0521	known_mRNA	528	3.00	4.52
PA0522	known_mRNA	258	2.00	8.73
PA0523	known_mRNA	441	130.00	248.81
PA0524	known_mRNA	1401	133.00	63.75
PA0525	known_mRNA	1839	170.00	60.71
PA0526	known_mRNA	195	3.00	21.99
PA0527	known_mRNA	684	157.00	171.00
PA0528	known_mRNA	879	46.00	37.22
PA0529	known_mRNA	702	23.00	24.28
PA0530	known_mRNA	1182	75.00	43.36
PA0531	known_mRNA	717	22.00	22.64
PA0532	known_mRNA	507	11.00	17.46
PA0533	known_mRNA	1491	85.00	38.06
PA0534	known_mRNA	1290	171.00	89.74
PA0535	known_mRNA	555	39.00	55.08
PA0536	known_mRNA	1026	245.00	166.07
PA0537	known_mRNA	609	282.00	354.29
PA0538	known_mRNA	510	38.00	59.87
PA0539	known_mRNA	831	46.00	39.74
PA0540	known_mRNA	387	74.00	170.20
PA0541	known_mRNA	459	153.00	277.29
PA0542	known_mRNA	420	52.00	106.48
PA0543	known_mRNA	969	82.00	59.32
PA0544	known_mRNA	744	65.00	63.99
PA0545	known_mRNA	1305	214.00	110.88
PA0546	known_mRNA	1191	831.00	476.44
PA0547	known_mRNA	1002	476.00	331.43
PA0548	known_mRNA	1998	1006.00	328.82
PA0549	known_mRNA	1065	130.00	84.48
PA0550	known_mRNA	798	26.00	23.55
PA0551	known_mRNA	1062	122.00	79.53
PA0552	known_mRNA	1164	392.00	230.56
PA0553	known_mRNA	201	14.00	96.69
PA0554	known_mRNA	342	71.00	196.10
PA0555	known_mRNA	1065	647.00	420.44
PA0556	known_mRNA	483	33.00	55.86
PA0557	known_mRNA	657	40.00	45.76
PA0558	known_mRNA	768	92.00	87.21
PA0559	known_mRNA	1179	128.00	74.22
PA0560	known_mRNA	489	25.00	41.63
PA0561	known_mRNA	1155	66.00	39.16
PA0562	known_mRNA	675	62.00	68.63
PA0563	known_mRNA	354	164.00	430.00
PA0564	known_mRNA	912	39.00	30.24
PA0565	known_mRNA	339	63.00	176.36
PA0566	known_mRNA	516	78.00	121.02
PA0568	known_mRNA	459	10.00	18.12
PA0569	known_mRNA	471	16.00	28.01
PA0570	known_mRNA	348	4.00	10.76
PA0571	known_mRNA	615	24.00	29.79
PA0572	known_mRNA	2772	63.00	14.58
PA0573	known_mRNA	336	9.00	25.54
PA0574	known_mRNA	1122	75.00	45.96
PA0575	known_mRNA	3738	176.00	29.85
PA0576	known_mRNA	1854	4355.00	1541.75
PA0577	known_mRNA	1995	804.00	263.22
PA0578	known_mRNA	450	267.00	497.09
PA0579	known_mRNA	216	849.00	5108.38
PA0580	known_mRNA	1026	455.00	308.41
PA0581	known_mRNA	570	149.00	203.43
PA0582	known_mRNA	354	33.00	86.52
PA0583	known_mRNA	543	74.00	107.48
PA0584	known_mRNA	1233	145.00	79.99
PA0585	known_mRNA	507	27.00	42.87
PA0586	known_mRNA	1554	281.00	120.30
PA0587	known_mRNA	1272	237.00	126.32
PA0588	known_mRNA	1923	1134.00	386.09
PA0589	known_mRNA	333	32.00	92.06
PA0590	known_mRNA	852	115.00	96.49
PA0591	known_mRNA	381	28.00	65.87
PA0592	known_mRNA	807	168.00	150.20
PA0593	known_mRNA	987	80.00	56.67
PA0594	known_mRNA	1293	473.00	247.59
PA0595	known_mRNA	2775	1921.00	444.08
PA0596	known_mRNA	1017	165.00	112.96
PA0597	known_mRNA	675	65.00	71.95
PA0598	known_mRNA	759	45.00	43.26
PA0599	known_mRNA	1062	108.00	70.40
PA0600	known_mRNA	2394	243.00	65.59
PA0601	known_mRNA	633	49.00	58.68
PA0602	known_mRNA	1035	93.00	62.42
PA0603	known_mRNA	1110	225.00	139.56
PA0604	known_mRNA	1047	321.00	212.65
PA0605	known_mRNA	1248	183.00	99.61
PA0606	known_mRNA	831	166.00	143.40
PA0607	known_mRNA	675	259.00	286.68
PA0608	known_mRNA	819	260.00	228.46
PA0609	known_mRNA	1479	763.00	344.70
PA0610	known_mRNA	315	817.00	2563.14
PA0611	known_mRNA	771	300.00	283.06
PA0612	known_mRNA	201	173.00	1194.77
PA0613	known_mRNA	360	1081.00	2764.08
PA0614	known_mRNA	450	1421.00	2645.57
PA0615	known_mRNA	516	2242.00	3478.53
PA0616	known_mRNA	558	2062.00	2892.39
PA0617	known_mRNA	327	705.00	2086.09
PA0618	known_mRNA	888	6197.00	4955.78
PA0619	known_mRNA	534	2792.00	4143.49
PA0620	known_mRNA	2076	13850.00	4346.41
PA0621	known_mRNA	459	1571.00	2847.23
PA0622	known_mRNA	1161	19737.00	11642.12
PA0623	known_mRNA	504	5179.00	8286.51
PA0624	known_mRNA	345	2044.00	5571.20
PA0625	known_mRNA	2238	18249.00	5288.68
PA0626	known_mRNA	873	5502.00	4487.69
PA0627	known_mRNA	207	115.00	750.31
PA0628	known_mRNA	990	4542.00	3206.14
PA0629	known_mRNA	630	2135.00	2571.80
PA0630	known_mRNA	363	671.00	1694.71
PA0631	known_mRNA	258	226.00	986.30
PA0633	known_mRNA	495	3327.00	5451.04
PA0634	known_mRNA	348	1636.00	4401.15
PA0635	known_mRNA	255	682.00	3037.45
PA0636	known_mRNA	1836	10900.00	3899.29
PA0637	known_mRNA	342	981.00	2709.53
PA0638	known_mRNA	696	2721.00	2901.90
PA0639	known_mRNA	771	2146.00	2024.84
PA0640	known_mRNA	603	1909.00	2428.18
PA0641	known_mRNA	3615	15327.00	2691.33
PA0643	known_mRNA	1092	2338.00	1477.07
PA0644	known_mRNA	336	235.00	666.85
PA0645	known_mRNA	231	47.00	249.69
PA0646	known_mRNA	1053	1712.00	1126.82
PA0647	known_mRNA	303	156.00	520.63
PA0648	known_mRNA	231	60.00	318.75
PA0649	known_mRNA	606	151.00	190.88
PA0650	known_mRNA	1050	357.00	235.73
PA0651	known_mRNA	837	229.00	196.17
PA0652	known_mRNA	645	419.00	490.29
PA0653	known_mRNA	423	171.00	346.69
PA0654	known_mRNA	795	301.00	273.90
PA0655	known_mRNA	648	359.00	417.70
PA0656	known_mRNA	339	28.00	78.38
PA0657	known_mRNA	1482	188.00	84.74
PA0658	known_mRNA	801	133.00	119.96
PA0659	known_mRNA	1077	191.00	122.56
PA0660	known_mRNA	969	226.00	163.48
PA0661	known_mRNA	423	62.00	125.70
PA0662	known_mRNA	1035	337.00	226.18
PA0663	known_mRNA	720	104.00	106.47
PA0664	known_mRNA	423	54.00	109.48
PA0665	known_mRNA	351	133.00	353.20
PA0666	known_mRNA	1092	345.00	217.96
PA0667	known_mRNA	1344	724.00	363.17
PA0668	known_mRNA	1200	720.00	409.36
PA0669	known_mRNA	3096	372.00	76.72
PA0670	known_mRNA	1416	138.00	65.38
PA0671	known_mRNA	552	38.00	54.04
PA0672	known_mRNA	597	205.00	264.03
PA0673	known_mRNA	321	4.00	12.18
PA0674	known_mRNA	717	35.00	36.01
PA0675	known_mRNA	546	8.00	11.54
PA0676	known_mRNA	960	17.00	12.43
PA0677	known_mRNA	642	6.00	7.06
PA0678	known_mRNA	450	5.00	9.31
PA0679	known_mRNA	432	3.00	5.91
PA0680	known_mRNA	375	1.00	2.41
PA0681	known_mRNA	450	12.00	22.34
PA0682	known_mRNA	966	17.00	12.34
PA0683	known_mRNA	1146	6.00	3.59
PA0684	known_mRNA	594	6.00	7.78
PA0685	known_mRNA	2412	54.00	14.46
PA0686	known_mRNA	1410	45.00	21.42
PA0687	known_mRNA	1215	28.00	15.70
PA0688	known_mRNA	1107	30.00	18.66
PA0689	known_mRNA	1113	80.00	49.47
PA0690	known_mRNA	12543	464.00	22.92
PA0691	known_mRNA	603	2.00	2.54
PA0692	known_mRNA	1635	7.00	2.84
PA0693	known_mRNA	1848	22.00	7.82
PA0694	known_mRNA	420	3.00	6.14
PA0695	known_mRNA	747	7.00	6.86
PA0696	known_mRNA	1707	10.00	3.87
PA0697	known_mRNA	663	5.00	5.66
PA0698	known_mRNA	480	3.00	5.12
PA0699	known_mRNA	945	11.00	8.19
PA0700	known_mRNA	426	4.00	8.03
PA0701	known_mRNA	987	10.00	7.08
PA0701a	known_mRNA	666	23.00	25.88
PA0702	known_mRNA	906	15.00	11.72
PA0703	known_mRNA	1317	34.00	17.44
PA0704	known_mRNA	1395	70.00	33.71
PA0705	known_mRNA	900	96.00	75.59
PA0706	known_mRNA	639	113.00	133.76
PA0707	known_mRNA	780	11.00	10.24
PA0708	known_mRNA	855	33.00	27.58
PA0709	known_mRNA	297	5.00	17.23
PA0710	known_mRNA	396	7.00	15.58
PA0711	known_mRNA	507	7.00	11.11
PA0712	known_mRNA	258	2.00	8.73
PA0713	known_mRNA	294	2.00	7.01
PA0714	known_mRNA	477	9.00	15.49
PA0715	known_mRNA	957	130.00	95.39
PA0716	known_mRNA	1326	81.00	41.24
PA0719	known_mRNA	378	10.00	23.80
PA0720	known_mRNA	435	7.00	13.65
PA0722	known_mRNA	252	13.00	59.11
PA0723	known_mRNA	249	9.00	41.79
PA0724	known_mRNA	1263	13.00	6.98
PA0726	known_mRNA	1275	23.00	12.23
PA0727	known_mRNA	1293	29.00	15.18
PA0728	known_mRNA	984	13.00	9.24
PA0729	known_mRNA	348	67.00	180.24
PA0730	known_mRNA	903	157.00	123.15
PA0731	known_mRNA	738	221.00	219.66
PA0732	known_mRNA	1044	201.00	133.59
PA0733	known_mRNA	693	95.00	101.85
PA0734	known_mRNA	273	24.00	95.09
PA0735	known_mRNA	816	61.00	53.83
PA0736	known_mRNA	1077	149.00	95.61
PA0736a	known_mRNA	180	26.00	223.67
PA0737	known_mRNA	456	60.00	109.71
PA0738	known_mRNA	246	6.00	28.46
PA0739	known_mRNA	915	49.00	37.85
PA0740	known_mRNA	1977	46.00	15.21
PA0741	known_mRNA	642	23.00	27.07
PA0742	known_mRNA	645	13.00	15.21
PA0743	known_mRNA	897	134.00	105.92
PA0744	known_mRNA	1104	127.00	79.25
PA0745	known_mRNA	819	191.00	167.83
PA0746	known_mRNA	1164	98.00	57.64
PA0747	known_mRNA	1509	155.00	68.51
PA0749	known_mRNA	822	40.00	35.00
PA0750	known_mRNA	696	61.00	65.06
PA0751	known_mRNA	1038	53.00	35.45
PA0752	known_mRNA	1518	50.00	21.96
PA0753	known_mRNA	471	13.00	22.76
PA0754	known_mRNA	984	55.00	39.09
PA0755	known_mRNA	1284	33.00	17.41
PA0756	known_mRNA	672	73.00	81.24
PA0757	known_mRNA	1383	99.00	48.13
PA0758	known_mRNA	837	268.00	229.58
PA0759	known_mRNA	945	105.00	78.16
PA0760	known_mRNA	255	73.00	325.12
PA0761	known_mRNA	1617	397.00	162.81
PA0762	known_mRNA	582	1018.00	1353.75
PA0763	known_mRNA	585	1724.00	2277.80
PA0764	known_mRNA	951	778.00	574.97
PA0765	known_mRNA	456	70.00	128.00
PA0766	known_mRNA	1425	901.00	423.89
PA0767	known_mRNA	1800	871.00	318.27
PA0768	known_mRNA	855	308.00	257.38
PA0769	known_mRNA	378	103.00	245.12
PA0770	known_mRNA	690	180.00	193.99
PA0771	known_mRNA	918	199.00	153.15
PA0772	known_mRNA	702	51.00	53.83
PA0773	known_mRNA	747	177.00	173.40
PA0774	known_mRNA	969	139.00	100.55
PA0775	known_mRNA	741	85.00	84.08
PA0776	known_mRNA	573	11.00	14.92
PA0777	known_mRNA	753	32.00	31.05
PA0778	known_mRNA	405	24.00	51.72
PA0779	known_mRNA	2400	1061.00	285.63
PA0780	known_mRNA	753	187.00	181.46
PA0781	known_mRNA	2064	63.00	19.89
PA0782	known_mRNA	3183	927.00	185.74
PA0783	known_mRNA	1521	242.00	106.05
PA0784	known_mRNA	930	116.00	87.95
PA0785	known_mRNA	639	19.00	22.49
PA0786	known_mRNA	306	2.00	6.57
PA0787	known_mRNA	1164	76.00	44.70
PA0788	known_mRNA	3126	183.00	37.36
PA0788a	known_mRNA	210	11.00	69.82
PA0789	known_mRNA	1416	288.00	136.44
PA0790	known_mRNA	816	25.00	22.06
PA0791	known_mRNA	789	63.00	57.84
PA0792	known_mRNA	1485	129.00	58.02
PA0793	known_mRNA	1188	125.00	71.87
PA0794	known_mRNA	2607	468.00	115.50
PA0795	known_mRNA	1128	423.00	257.69
PA0796	known_mRNA	897	193.00	152.55
PA0797	known_mRNA	723	129.00	131.41
PA0798	known_mRNA	651	153.00	177.01
PA0799	known_mRNA	1992	198.00	64.93
PA0800	known_mRNA	534	45.00	66.78
PA0801	known_mRNA	1521	246.00	107.80
PA0802	known_mRNA	324	10.00	30.02
PA0803	known_mRNA	441	34.00	65.07
PA0804	known_mRNA	822	139.00	121.62
PA0805	known_mRNA	228	149.00	810.73
PA0806	known_mRNA	396	5.00	11.13
PA0807	known_mRNA	768	1001.00	948.86
PA0808	known_mRNA	474	60.00	104.14
PA0809	known_mRNA	1317	259.00	132.85
PA0810	known_mRNA	702	100.00	105.55
PA0811	known_mRNA	1248	264.00	143.71
PA0812	known_mRNA	1296	216.00	112.78
PA0813	known_mRNA	1248	216.00	117.58
PA0814	known_mRNA	435	15.00	29.25
PA0815	known_mRNA	954	103.00	75.85
PA0816	known_mRNA	885	82.00	65.83
PA0817	known_mRNA	426	30.00	60.23
PA0818	known_mRNA	273	2.00	7.92
PA0819	known_mRNA	294	2.00	7.01
PA0820	known_mRNA	813	55.00	48.75
PA0821	known_mRNA	1089	83.00	52.60
PA0823	known_mRNA	234	1.00	5.19
PA0824	known_mRNA	519	16.00	24.64
PA0825	known_mRNA	336	9.00	25.54
PA0826	known_mRNA	639	51.00	60.37
PA0826.2	known_mRNA	353	244110.00	642757.16
PA0827	known_mRNA	879	18.00	14.57
PA0828	known_mRNA	684	22.00	23.96
PA0829	known_mRNA	942	40.00	29.89
PA0830	known_mRNA	834	81.00	69.68
PA0831	known_mRNA	1020	75.00	51.18
PA0832	known_mRNA	642	69.00	81.20
PA0833	known_mRNA	714	618.00	639.10
PA0834	known_mRNA	915	107.00	82.66
PA0835	known_mRNA	2115	605.00	186.15
PA0836	known_mRNA	1185	204.00	117.62
PA0837	known_mRNA	486	1410.00	2366.98
PA0838	known_mRNA	483	156.00	264.04
PA0839	known_mRNA	591	41.00	53.48
PA0840	known_mRNA	1113	92.00	56.89
PA0841	known_mRNA	960	27.00	19.74
PA0842	known_mRNA	1221	34.00	18.96
PA0843	known_mRNA	624	15.00	18.28
PA0844	known_mRNA	2193	51.00	15.10
PA0845	known_mRNA	2013	46.00	14.92
PA0846	known_mRNA	741	124.00	122.66
PA0847	known_mRNA	2208	80.00	23.52
PA0848	known_mRNA	600	18.00	23.04
PA0849	known_mRNA	951	54.00	39.91
PA0850	known_mRNA	420	14.00	28.67
PA0851	known_mRNA	963	63.00	45.90
PA0852	known_mRNA	1170	138.00	80.70
PA0853	known_mRNA	624	62.00	75.57
PA0854	known_mRNA	1395	205.00	98.72
PA0855	known_mRNA	1020	34.00	23.20
PA0856	known_mRNA	549	212.00	303.62
PA0857	known_mRNA	306	27.00	88.70
PA0858	known_mRNA	939	210.00	157.47
PA0859	known_mRNA	603	65.00	82.68
PA0860	known_mRNA	1791	179.00	65.76
PA0861	known_mRNA	2457	220.00	57.78
PA0862	known_mRNA	783	93.00	86.16
PA0863	known_mRNA	960	27.00	19.74
PA0864	known_mRNA	789	27.00	24.79
PA0865	known_mRNA	1074	1009.00	649.49
PA0866	known_mRNA	1419	248.00	117.22
PA0867	known_mRNA	384	150.00	348.89
PA0868	known_mRNA	414	37.00	77.31
PA0869	known_mRNA	933	136.00	102.74
PA0870	known_mRNA	1200	663.00	376.95
PA0871	known_mRNA	357	59.00	152.75
PA0872	known_mRNA	789	256.00	235.04
PA0873	known_mRNA	1560	100.00	42.63
PA0874	known_mRNA	267	2.00	8.23
PA0875	known_mRNA	2196	58.00	17.15
PA0876	known_mRNA	945	109.00	81.14
PA0877	known_mRNA	897	59.00	46.64
PA0878	known_mRNA	828	7.00	6.07
PA0879	known_mRNA	1161	24.00	14.16
PA0880	known_mRNA	381	1.00	2.35
PA0881	known_mRNA	1353	21.00	10.46
PA0882	known_mRNA	1203	16.00	9.07
PA0883	known_mRNA	828	6.00	5.21
PA0884	known_mRNA	996	28.00	19.63
PA0885	known_mRNA	639	6.00	7.10
PA0886	known_mRNA	1284	22.00	11.60
PA0887	known_mRNA	1956	430.00	143.77
PA0888	known_mRNA	780	485.00	451.37
PA0889	known_mRNA	690	59.00	63.59
PA0890	known_mRNA	699	89.00	94.43
PA0891	known_mRNA	1113	155.00	95.85
PA0892	known_mRNA	765	116.00	110.47
PA0893	known_mRNA	990	91.00	64.24
PA0894	known_mRNA	324	10.00	30.02
PA0895	known_mRNA	1221	215.00	119.90
PA0896	known_mRNA	1017	52.00	35.60
PA0897	known_mRNA	1023	36.00	24.48
PA0898	known_mRNA	1467	93.00	42.39
PA0899	known_mRNA	1347	144.00	72.06
PA0900	known_mRNA	291	27.00	96.21
PA0901	known_mRNA	999	140.00	97.81
PA0902	known_mRNA	1005	71.00	49.27
PA0903	known_mRNA	2625	951.00	233.01
PA0904	known_mRNA	1239	431.00	236.50
PA0905	known_mRNA	186	77.00	619.98
PA0906	known_mRNA	714	137.00	141.68
PA0907	known_mRNA	531	428.00	639.81
PA0908	known_mRNA	375	244.00	587.46
PA0909	known_mRNA	276	70.00	272.30
PA0910	known_mRNA	504	1202.00	1923.23
PA0911	known_mRNA	453	591.00	1090.40
PA0912	known_mRNA	540	101.00	147.75
PA0913	known_mRNA	1449	535.00	247.15
PA0914	known_mRNA	393	89.00	200.22
PA0915	known_mRNA	462	59.00	105.99
PA0916	known_mRNA	1323	682.00	348.08
PA0917	known_mRNA	1905	390.00	134.12
PA0918	known_mRNA	549	32.00	45.83
PA0919	known_mRNA	1284	235.00	123.96
PA0920	known_mRNA	2646	371.00	90.15
PA0921	known_mRNA	360	172.00	439.80
PA0922	known_mRNA	315	202.00	633.73
PA0923	known_mRNA	1050	279.00	184.23
PA0924	known_mRNA	1929	196.00	66.51
PA0925	known_mRNA	408	54.00	115.17
PA0926	known_mRNA	426	55.00	110.42
PA0927	known_mRNA	990	123.00	86.82
PA0928	known_mRNA	2778	400.00	92.36
PA0929	known_mRNA	720	149.00	152.55
PA0930	known_mRNA	1338	132.00	66.54
PA0931	known_mRNA	2229	103.00	29.98
PA0932	known_mRNA	900	507.00	399.21
PA0933	known_mRNA	1353	577.00	287.32
PA0934	known_mRNA	2244	965.00	278.87
PA0935	known_mRNA	831	103.00	88.98
PA0936	known_mRNA	939	332.00	248.96
PA0937	known_mRNA	540	67.00	98.01
PA0938	known_mRNA	1329	525.00	266.62
PA0939	known_mRNA	327	9.00	26.63
PA0940	known_mRNA	255	3.00	13.36
PA0941	known_mRNA	234	8.00	41.51
PA0942	known_mRNA	561	209.00	291.17
PA0943	known_mRNA	717	268.00	275.76
PA0944	known_mRNA	669	137.00	153.30
PA0945	known_mRNA	1062	568.00	370.28
PA0946	known_mRNA	1038	241.00	161.22
PA0947	known_mRNA	705	188.00	197.41
PA0948	known_mRNA	420	22.00	45.05
PA0949	known_mRNA	597	106.00	136.53
PA0950	known_mRNA	354	83.00	217.62
PA0951	known_mRNA	1236	151.00	83.08
PA0951a	known_mRNA	186	5.00	40.26
PA0952	known_mRNA	384	35.00	81.41
PA0953	known_mRNA	465	55.00	97.95
PA0954	known_mRNA	276	10.00	38.90
PA0955	known_mRNA	957	206.00	151.15
PA0956	known_mRNA	1716	859.00	330.41
PA0957	known_mRNA	408	79.00	168.49
PA0958	known_mRNA	1332	562.00	284.70
PA0959	known_mRNA	630	196.00	236.10
PA0960	known_mRNA	210	12.00	76.16
PA0961	known_mRNA	615	67.00	83.15
PA0962	known_mRNA	471	388.00	679.17
PA0963	known_mRNA	1776	1433.00	531.21
PA0964	known_mRNA	747	652.00	638.75
PA0965	known_mRNA	525	89.00	135.02
PA0966	known_mRNA	606	149.00	188.35
PA0967	known_mRNA	1059	205.00	134.07
PA0968	known_mRNA	447	238.00	447.16
PA0969	known_mRNA	696	350.00	373.27
PA0970	known_mRNA	441	75.00	143.54
PA0971	known_mRNA	1044	505.00	335.63
PA0972	known_mRNA	1299	410.00	213.52
PA0973	known_mRNA	507	2266.00	3597.54
PA0974	known_mRNA	825	532.00	463.49
PA0975	known_mRNA	795	163.00	148.33
PA0976	known_mRNA	675	144.00	159.39
PA0978	known_mRNA	828	114.64	99.45
PA0979	known_mRNA	309	12.00	38.81
PA0981	known_mRNA	624	9.00	10.97
PA0982	known_mRNA	549	36.00	51.56
PA0983	known_mRNA	288	6.00	21.75
PA0984	known_mRNA	327	2.00	5.92
PA0985	known_mRNA	1497	506.00	225.60
PA0987	known_mRNA	843	26.00	22.09
PA0988	known_mRNA	405	51.00	109.92
PA0989	known_mRNA	561	8.00	11.15
PA0990	known_mRNA	639	21.00	24.86
PA0992	known_mRNA	618	20.00	24.67
PA0993	known_mRNA	714	2.00	2.07
PA0994	known_mRNA	2520	72.00	18.41
PA0995	known_mRNA	522	59.00	90.17
PA0996	known_mRNA	1554	1340.00	573.68
PA0997	known_mRNA	852	716.00	600.77
PA0998	known_mRNA	1047	406.00	268.96
PA0999	known_mRNA	1014	823.00	565.34
PA1000	known_mRNA	906	542.00	423.51
PA1001	known_mRNA	1593	887.00	369.69
PA1002	known_mRNA	603	255.00	324.35
PA1003	known_mRNA	999	195.00	136.24
PA1004	known_mRNA	1059	271.00	177.23
PA1005	known_mRNA	1434	239.00	111.67
PA1006	known_mRNA	252	35.00	159.14
PA1007	known_mRNA	1074	136.00	87.54
PA1008	known_mRNA	474	165.00	286.38
PA1009	known_mRNA	558	68.00	95.38
PA1010	known_mRNA	879	765.00	619.03
PA1011	known_mRNA	1191	634.00	363.49
PA1012	known_mRNA	759	159.00	152.84
PA1013	known_mRNA	711	271.00	281.68
PA1014	known_mRNA	993	248.00	174.46
PA1015	known_mRNA	801	98.00	88.39
PA1016	known_mRNA	1152	82.00	48.79
PA1017	known_mRNA	2148	86.00	26.03
PA1018	known_mRNA	867	25.00	20.56
PA1019	known_mRNA	1356	11.00	5.46
PA1019a	known_mRNA	408	3.00	6.40
PA1020	known_mRNA	1113	38.00	23.50
PA1021	known_mRNA	762	20.00	19.14
PA1022	known_mRNA	1146	26.00	15.56
PA1023	known_mRNA	918	27.00	20.78
PA1024	known_mRNA	987	30.00	21.25
PA1025	known_mRNA	1251	22.00	11.94
PA1026	known_mRNA	477	25.00	43.03
PA1027	known_mRNA	1590	92.00	38.42
PA1028	known_mRNA	1287	42.00	22.10
PA1030	known_mRNA	756	198.00	191.23
PA1031	known_mRNA	1362	260.00	128.53
PA1032	known_mRNA	2544	418.00	105.84
PA1033	known_mRNA	642	65.00	76.50
PA1034	known_mRNA	201	18.00	124.31
PA1035	known_mRNA	495	147.00	240.85
PA1036	known_mRNA	561	76.00	105.88
PA1037	known_mRNA	621	61.00	74.80
PA1038	known_mRNA	318	5.00	15.45
PA1039	known_mRNA	474	22.00	38.18
PA1040	known_mRNA	498	44.00	71.52
PA1041	known_mRNA	633	625.00	748.46
PA1042	known_mRNA	300	12.00	40.70
PA1043	known_mRNA	810	59.00	52.52
PA1044	known_mRNA	465	35.00	62.33
PA1045	known_mRNA	2145	370.00	112.16
PA1046	known_mRNA	2274	219.00	62.41
PA1047	known_mRNA	1179	179.00	103.79
PA1048	known_mRNA	882	511.00	411.87
PA1049	known_mRNA	648	167.00	194.30
PA1050	known_mRNA	1113	130.00	80.39
PA1051	known_mRNA	1359	38.00	18.83
PA1052	known_mRNA	1146	89.00	53.27
PA1052a	known_mRNA	243	7.00	33.94
PA1053	known_mRNA	465	1234.00	2197.59
PA1054	known_mRNA	2802	339.00	77.58
PA1055	known_mRNA	339	10.00	27.99
PA1056	known_mRNA	1500	145.00	64.51
PA1057	known_mRNA	525	58.00	87.99
PA1058	known_mRNA	270	2.00	8.07
PA1059	known_mRNA	348	11.00	29.59
PA1060	known_mRNA	906	54.00	42.19
PA1061	known_mRNA	1098	54.00	33.91
PA1062	known_mRNA	522	30.00	45.85
PA1063	known_mRNA	252	2.00	9.09
PA1064	known_mRNA	666	82.00	92.26
PA1065	known_mRNA	474	28.00	48.60
PA1066	known_mRNA	657	46.00	52.62
PA1067	known_mRNA	915	13.00	10.04
PA1068	known_mRNA	1911	208.00	71.29
PA1069	known_mRNA	2295	220.00	62.09
PA1070	known_mRNA	702	47.00	49.61
PA1071	known_mRNA	768	38.00	36.02
PA1072	known_mRNA	1254	70.00	37.90
PA1073	known_mRNA	924	47.00	35.90
PA1074	known_mRNA	1122	338.00	207.14
PA1075	known_mRNA	318	37.00	114.36
PA1076	known_mRNA	363	133.00	335.91
PA1077	known_mRNA	408	33.00	70.38
PA1078	known_mRNA	441	32.00	61.25
PA1079	known_mRNA	714	114.00	117.89
PA1080	known_mRNA	1389	392.00	189.66
PA1081	known_mRNA	750	141.00	137.48
PA1082	known_mRNA	786	151.00	139.26
PA1083	known_mRNA	696	91.00	97.05
PA1084	known_mRNA	1110	141.00	87.46
PA1085	known_mRNA	1203	148.00	83.91
PA1086	known_mRNA	2052	264.00	83.88
PA1087	known_mRNA	1320	321.00	164.24
PA1088	known_mRNA	762	167.00	159.78
PA1089	known_mRNA	603	66.00	83.95
PA1090	known_mRNA	663	64.00	72.41
PA1091	known_mRNA	5085	802.00	99.12
PA1092	known_mRNA	1467	30541.00	13920.30
PA1093	known_mRNA	372	727.00	1771.04
PA1094	known_mRNA	1425	3519.00	1655.58
PA1095	known_mRNA	381	2555.00	6010.81
PA1096	known_mRNA	297	892.00	3074.61
PA1097	known_mRNA	1473	806.00	365.74
PA1098	known_mRNA	1209	353.00	199.04
PA1099	known_mRNA	1422	346.00	163.16
PA1100	known_mRNA	330	130.00	379.27
PA1101	known_mRNA	1797	661.00	241.96
PA1102	known_mRNA	1017	351.00	240.30
PA1103	known_mRNA	807	204.00	182.39
PA1104	known_mRNA	1356	216.00	107.30
PA1105	known_mRNA	444	45.00	85.33
PA1106	known_mRNA	714	65.00	67.22
PA1107	known_mRNA	1197	56.00	31.93
PA1108	known_mRNA	1158	49.00	28.99
PA1109	known_mRNA	780	51.00	47.46
PA1110	known_mRNA	711	77.00	80.03
PA1111	known_mRNA	624	33.00	40.22
PA1112	known_mRNA	1149	186.00	110.99
PA1112a	known_mRNA	222	40.00	228.64
PA1112b	known_mRNA	192	300.00	2267.02
PA1113	known_mRNA	1767	123.00	45.85
PA1114	known_mRNA	336	46.00	130.53
PA1115	known_mRNA	2325	167.00	46.49
PA1116	known_mRNA	840	173.00	147.58
PA1117	known_mRNA	375	52.00	125.20
PA1118	known_mRNA	684	181.00	197.14
PA1119	known_mRNA	507	71.00	112.72
PA1120	known_mRNA	1308	124.00	64.09
PA1121	known_mRNA	573	74.00	100.36
PA1123	known_mRNA	321	46.00	140.10
PA1124	known_mRNA	1497	121.00	53.95
PA1125	known_mRNA	753	53.00	51.43
PA1126	known_mRNA	588	46.00	60.39
PA1127	known_mRNA	990	78.00	55.06
PA1128	known_mRNA	912	34.00	26.37
PA1129	known_mRNA	408	7.00	14.93
PA1130	known_mRNA	978	34.00	24.34
PA1131	known_mRNA	1269	51.00	27.25
PA1132	known_mRNA	690	58.00	62.51
PA1133	known_mRNA	351	6.00	15.93
PA1134	known_mRNA	522	10.00	15.28
PA1135	known_mRNA	876	85.00	69.05
PA1136	known_mRNA	732	126.00	126.47
PA1137	known_mRNA	987	676.00	478.83
PA1138	known_mRNA	876	16.00	13.00
PA1139	known_mRNA	849	88.00	74.14
PA1140	known_mRNA	837	81.00	69.39
PA1141	known_mRNA	903	50.00	39.22
PA1142	known_mRNA	717	32.00	32.93
PA1143	known_mRNA	654	2.00	2.30
PA1144	known_mRNA	1335	23.00	11.62
PA1145	known_mRNA	903	47.00	36.87
PA1146	known_mRNA	1182	36.00	20.81
PA1147	known_mRNA	1491	85.00	38.06
PA1148	known_mRNA	1917	63.00	21.52
PA1149	known_mRNA	369	1.00	2.47
PA1150	known_mRNA	2070	1339.69	421.72
PA1151	known_mRNA	264	178.00	746.65
PA1153	known_mRNA	555	22.00	31.07
PA1154	known_mRNA	534	8.00	11.87
PA1155	known_mRNA	1248	765.00	416.42
PA1156	known_mRNA	2892	1233.00	273.00
PA1157	known_mRNA	711	143.00	148.63
PA1158	known_mRNA	1359	92.00	45.59
PA1159	known_mRNA	210	98.00	622.01
PA1160	known_mRNA	384	76.00	176.77
PA1161	known_mRNA	804	57.00	51.19
PA1162	known_mRNA	1152	134.00	79.73
PA1163	known_mRNA	2610	217.00	53.49
PA1164	known_mRNA	813	161.00	142.70
PA1165	known_mRNA	729	88.00	88.76
PA1166	known_mRNA	789	88.00	80.80
PA1167	known_mRNA	672	38.00	42.29
PA1168	known_mRNA	321	5.00	15.23
PA1169	known_mRNA	2058	56.00	17.74
PA1170	known_mRNA	735	57.00	56.93
PA1171	known_mRNA	1197	111.00	63.28
PA1172	known_mRNA	597	34.00	43.79
PA1173	known_mRNA	492	8.00	13.21
PA1174	known_mRNA	2490	282.00	73.03
PA1175	known_mRNA	330	6.00	17.50
PA1176	known_mRNA	492	67.00	110.66
PA1177	known_mRNA	168	19.00	188.08
PA1178	known_mRNA	603	6182.00	7863.29
PA1179	known_mRNA	678	1186.00	1305.68
PA1180	known_mRNA	1347	552.00	276.22
PA1181	known_mRNA	3363	261.00	49.39
PA1182	known_mRNA	1002	32.00	22.28
PA1183	known_mRNA	1311	75.00	38.66
PA1184	known_mRNA	891	54.00	43.02
PA1185	known_mRNA	630	11.00	13.25
PA1186	known_mRNA	1020	13.00	8.87
PA1187	known_mRNA	1140	84.00	50.57
PA1188	known_mRNA	1182	124.00	71.70
PA1189	known_mRNA	498	28.00	45.51
PA1190	known_mRNA	600	33.00	42.24
PA1191	known_mRNA	594	33.00	42.77
PA1192	known_mRNA	825	282.00	245.68
PA1193	known_mRNA	672	114.00	126.87
PA1194	known_mRNA	1419	64.00	30.25
PA1195	known_mRNA	765	27.00	25.71
PA1196	known_mRNA	1401	165.00	79.08
PA1197	known_mRNA	771	160.00	150.97
PA1198	known_mRNA	618	1089.00	1343.43
PA1199	known_mRNA	534	114.00	169.18
PA1200	known_mRNA	663	44.00	49.78
PA1201	known_mRNA	915	47.00	36.31
PA1202	known_mRNA	618	125.00	154.20
PA1203	known_mRNA	408	6.00	12.80
PA1204	known_mRNA	558	22.00	30.86
PA1205	known_mRNA	948	44.00	32.64
PA1206	known_mRNA	474	30.00	52.07
PA1207	known_mRNA	1842	133.00	47.41
PA1208	known_mRNA	1500	48.00	21.35
PA1209	known_mRNA	936	26.00	19.57
PA1210	known_mRNA	699	17.00	18.04
PA1211	known_mRNA	636	12.00	14.29
PA1212	known_mRNA	1230	12.00	6.64
PA1213	known_mRNA	960	11.00	8.04
PA1214	known_mRNA	1599	23.00	9.55
PA1215	known_mRNA	1287	19.00	10.00
PA1216	known_mRNA	747	7.00	6.86
PA1217	known_mRNA	1368	49.00	24.11
PA1218	known_mRNA	879	12.00	9.71
PA1219	known_mRNA	615	9.00	11.17
PA1220	known_mRNA	1263	14.00	7.52
PA1221	known_mRNA	1857	34.00	12.02
PA1222	known_mRNA	1158	109.00	64.48
PA1223	known_mRNA	894	37.00	29.36
PA1224	known_mRNA	780	32.00	29.78
PA1225	known_mRNA	627	8.00	9.69
PA1226	known_mRNA	609	29.00	36.43
PA1227	known_mRNA	849	40.00	33.70
PA1228	known_mRNA	351	21.00	55.77
PA1229	known_mRNA	807	20.00	17.88
PA1231	known_mRNA	909	8.00	6.23
PA1232	known_mRNA	2040	40.00	12.79
PA1233	known_mRNA	258	2.00	8.73
PA1234	known_mRNA	504	13.00	20.80
PA1235	known_mRNA	783	14.00	12.97
PA1236	known_mRNA	1512	9.00	3.97
PA1237	known_mRNA	1152	25.00	14.88
PA1238	known_mRNA	1449	28.00	12.94
PA1239	known_mRNA	885	11.00	8.83
PA1240	known_mRNA	798	23.00	20.84
PA1241	known_mRNA	561	44.00	61.30
PA1242	known_mRNA	1773	109.00	40.48
PA1243	known_mRNA	2577	200.00	49.96
PA1244	known_mRNA	342	95.00	262.39
PA1245	known_mRNA	1245	63.00	34.38
PA1246	known_mRNA	1782	52.00	19.21
PA1247	known_mRNA	1299	27.00	14.06
PA1248	known_mRNA	1446	28.00	12.96
PA1249	known_mRNA	1440	69.00	32.09
PA1250	known_mRNA	396	15.00	33.38
PA1251	known_mRNA	1626	53.00	21.61
PA1252	known_mRNA	1005	85.00	58.98
PA1253	known_mRNA	1581	57.00	23.95
PA1254	known_mRNA	918	31.00	23.86
PA1255	known_mRNA	1035	32.00	21.48
PA1256	known_mRNA	723	23.00	23.43
PA1257	known_mRNA	645	10.00	11.70
PA1258	known_mRNA	666	7.00	7.88
PA1259	known_mRNA	1743	58.00	21.94
PA1260	known_mRNA	822	22.00	19.25
PA1261	known_mRNA	675	22.00	24.35
PA1262	known_mRNA	1443	21.00	9.75
PA1263	known_mRNA	945	82.00	61.04
PA1264	known_mRNA	867	42.00	34.53
PA1265	known_mRNA	903	17.00	13.33
PA1266	known_mRNA	1254	34.00	18.41
PA1267	known_mRNA	1116	43.00	26.51
PA1268	known_mRNA	945	33.00	24.57
PA1269	known_mRNA	669	55.00	61.54
PA1270	known_mRNA	2040	25.00	7.99
PA1271	known_mRNA	1851	112.00	39.72
PA1272	known_mRNA	612	40.00	49.95
PA1273	known_mRNA	1308	33.00	17.06
PA1274	known_mRNA	657	15.00	17.16
PA1275	known_mRNA	939	27.00	20.25
PA1276	known_mRNA	996	20.00	14.02
PA1277	known_mRNA	1473	49.00	22.23
PA1278	known_mRNA	522	8.00	12.23
PA1279	known_mRNA	1056	25.00	16.40
PA1280	known_mRNA	585	3.00	3.96
PA1281	known_mRNA	738	19.00	18.89
PA1282	known_mRNA	1506	70.00	31.01
PA1283	known_mRNA	561	118.00	164.39
PA1284	known_mRNA	1821	100.00	36.09
PA1285	known_mRNA	450	31.00	57.71
PA1286	known_mRNA	1200	34.00	19.33
PA1287	known_mRNA	555	96.00	135.59
PA1288	known_mRNA	1275	389.00	206.80
PA1289	known_mRNA	480	13.00	22.19
PA1290	known_mRNA	594	31.00	40.18
PA1291	known_mRNA	840	53.00	45.21
PA1292	known_mRNA	855	105.00	87.74
PA1293	known_mRNA	1062	77.00	50.20
PA1294	known_mRNA	1125	224.00	136.87
PA1295	known_mRNA	294	16.00	56.07
PA1296	known_mRNA	933	189.00	142.77
PA1297	known_mRNA	981	196.00	139.80
PA1298	known_mRNA	276	13.00	50.57
PA1299	known_mRNA	450	127.00	236.44
PA1300	known_mRNA	528	72.00	108.42
PA1301	known_mRNA	984	131.00	93.11
PA1302	known_mRNA	2556	113.00	28.47
PA1303	known_mRNA	540	16.00	23.41
PA1304	known_mRNA	2052	125.00	39.72
PA1305	known_mRNA	474	259.00	449.52
PA1306	known_mRNA	462	26.00	46.71
PA1307	known_mRNA	774	122.00	114.58
PA1308	known_mRNA	525	62.00	94.06
PA1309	known_mRNA	861	74.00	61.34
PA1310	known_mRNA	1116	15.00	9.25
PA1311	known_mRNA	828	21.00	18.22
PA1312	known_mRNA	912	47.00	36.45
PA1313	known_mRNA	1359	11.00	5.45
PA1314	known_mRNA	387	12.00	27.60
PA1315	known_mRNA	615	52.00	64.54
PA1316	known_mRNA	1542	46.00	19.86
PA1317	known_mRNA	996	22.00	15.42
PA1318	known_mRNA	1977	40.00	13.22
PA1319	known_mRNA	630	10.00	12.05
PA1320	known_mRNA	336	3.00	8.51
PA1321	known_mRNA	891	14.00	11.15
PA1322	known_mRNA	2199	32.00	9.45
PA1323	known_mRNA	333	91.00	261.81
PA1324	known_mRNA	513	59.00	92.24
PA1325	known_mRNA	408	22.00	46.92
PA1326	known_mRNA	1548	104.00	44.71
PA1327	known_mRNA	1971	185.00	61.35
PA1328	known_mRNA	909	50.00	38.92
PA1329	known_mRNA	432	2.00	3.94
PA1330	known_mRNA	780	37.00	34.43
PA1331	known_mRNA	1548	158.00	67.93
PA1332	known_mRNA	552	66.00	93.87
PA1333	known_mRNA	207	2.00	13.05
PA1334	known_mRNA	1113	26.00	16.08
PA1335	known_mRNA	1278	71.00	37.65
PA1336	known_mRNA	1902	147.00	50.64
PA1337	known_mRNA	1089	352.00	223.07
PA1338	known_mRNA	1674	196.00	77.43
PA1339	known_mRNA	735	178.00	177.79
PA1340	known_mRNA	669	108.00	120.85
PA1341	known_mRNA	747	109.00	106.79
PA1342	known_mRNA	909	575.00	447.58
PA1343	known_mRNA	459	47.00	85.18
PA1344	known_mRNA	795	176.00	160.15
PA1345	known_mRNA	1590	49.00	20.46
PA1346	known_mRNA	1548	24.00	10.32
PA1347	known_mRNA	693	2.00	2.14
PA1348	known_mRNA	708	51.00	53.28
PA1349	known_mRNA	351	6.00	15.93
PA1350	known_mRNA	750	33.00	32.18
PA1351	known_mRNA	1224	42.00	23.36
PA1352	known_mRNA	1212	17.00	9.56
PA1353	known_mRNA	414	43.00	89.84
PA1354	known_mRNA	426	31.00	62.24
PA1355	known_mRNA	381	17.00	39.99
PA1356	known_mRNA	1107	60.00	37.33
PA1357	known_mRNA	477	49.00	84.33
PA1358	known_mRNA	399	25.00	55.04
PA1359	known_mRNA	657	30.00	34.32
PA1360	known_mRNA	894	60.00	47.61
PA1361	known_mRNA	1434	147.00	68.68
PA1363	known_mRNA	741	71.00	70.23
PA1364	known_mRNA	843	62.00	52.67
PA1365	known_mRNA	2442	69.00	18.24
PA1366	known_mRNA	771	102.00	96.24
PA1367	known_mRNA	837	18.00	15.42
PA1368	known_mRNA	1425	39.00	18.35
PA1369	known_mRNA	753	14.00	13.59
PA1370	known_mRNA	1866	55.00	19.34
PA1371	known_mRNA	702	154.00	162.54
PA1372	known_mRNA	2136	611.00	186.03
PA1373	known_mRNA	1269	68.00	36.34
PA1374	known_mRNA	507	10.00	15.88
PA1375	known_mRNA	1143	267.00	160.27
PA1376	known_mRNA	1734	156.00	59.34
PA1377	known_mRNA	534	20.00	29.68
PA1378	known_mRNA	363	4.00	10.10
PA1379	known_mRNA	834	14.00	12.04
PA1380	known_mRNA	966	56.00	40.65
PA1381	known_mRNA	492	4.00	6.61
PA1382	known_mRNA	2280	210.00	59.68
PA1383	known_mRNA	1806	115.00	41.87
PA1384	known_mRNA	1014	7.00	4.81
PA1385	known_mRNA	1125	32.00	19.55
PA1386	known_mRNA	1269	23.00	12.29
PA1387	known_mRNA	1557	55.00	23.50
PA1388	known_mRNA	729	12.00	12.10
PA1389	known_mRNA	1485	35.00	15.74
PA1390	known_mRNA	1035	17.00	11.41
PA1391	known_mRNA	1776	35.00	12.97
PA1392	known_mRNA	1245	45.00	24.56
PA1393	known_mRNA	591	12.00	15.65
PA1394	known_mRNA	255	3.00	13.36
PA1395	known_mRNA	417	5.00	10.34
PA1396	known_mRNA	1623	66.00	26.96
PA1397	known_mRNA	633	64.00	76.64
PA1398	known_mRNA	342	11.00	30.38
PA1399	known_mRNA	921	34.00	26.07
PA1400	known_mRNA	3288	96.00	18.60
PA1401	known_mRNA	408	5.00	10.66
PA1402	known_mRNA	666	14.00	15.75
PA1403	known_mRNA	633	21.00	25.15
PA1404	known_mRNA	228	10.00	54.41
PA1405	known_mRNA	1593	90.00	37.51
PA1406	known_mRNA	759	15.00	14.42
PA1407	known_mRNA	942	45.00	33.62
PA1408	known_mRNA	2424	107.00	28.50
PA1409	known_mRNA	1041	19.00	12.67
PA1410	known_mRNA	1092	14.00	8.84
PA1411	known_mRNA	912	27.00	20.94
PA1412	known_mRNA	1194	12.00	6.86
PA1413	known_mRNA	873	103.00	84.01
PA1414	known_mRNA	234	237.00	1229.83
PA1415	known_mRNA	729	133.00	134.15
PA1416	known_mRNA	1383	129.00	62.71
PA1417	known_mRNA	1602	86.00	35.63
PA1418	known_mRNA	1392	53.00	25.58
PA1419	known_mRNA	1512	24.00	10.59
PA1420	known_mRNA	420	3.00	6.14
PA1421	known_mRNA	960	32.00	23.40
PA1422	known_mRNA	894	98.00	77.76
PA1423	known_mRNA	1254	304.00	164.60
PA1424	known_mRNA	612	39.00	48.70
PA1424a	known_mRNA	336	8.00	22.70
PA1425	known_mRNA	1617	79.00	32.40
PA1428	known_mRNA	432	32.00	63.01
PA1428a	known_mRNA	1590	63.00	26.31
PA1429	known_mRNA	2709	420.00	99.57
PA1430	known_mRNA	720	449.00	459.69
PA1431	known_mRNA	243	51.00	247.28
PA1432	known_mRNA	606	1365.00	1725.51
PA1433	known_mRNA	1953	399.00	133.62
PA1434	known_mRNA	714	68.00	70.32
PA1435	known_mRNA	1158	99.00	58.57
PA1436	known_mRNA	3111	166.00	34.06
PA1437	known_mRNA	690	37.00	39.88
PA1438	known_mRNA	1446	93.00	43.06
PA1439	known_mRNA	408	27.00	57.59
PA1440	known_mRNA	588	469.00	615.68
PA1441	known_mRNA	1284	347.00	183.04
PA1442	known_mRNA	522	142.00	217.03
PA1443	known_mRNA	972	176.00	126.86
PA1444	known_mRNA	474	90.00	156.20
PA1445	known_mRNA	453	59.00	108.86
PA1446	known_mRNA	768	62.00	58.77
PA1447	known_mRNA	270	3.00	12.11
PA1448	known_mRNA	777	33.00	30.85
PA1449	known_mRNA	1137	32.00	19.32
PA1450	known_mRNA	1260	56.00	30.16
PA1451	known_mRNA	1344	60.00	30.10
PA1452	known_mRNA	2124	517.00	158.36
PA1453	known_mRNA	1290	597.00	313.30
PA1454	known_mRNA	843	331.00	281.19
PA1455	known_mRNA	744	347.00	341.59
PA1456	known_mRNA	375	140.00	337.07
PA1457	known_mRNA	789	411.00	377.35
PA1458	known_mRNA	2262	2513.00	720.12
PA1459	known_mRNA	1107	545.00	339.08
PA1460	known_mRNA	741	196.00	193.87
PA1461	known_mRNA	891	139.00	110.73
PA1462	known_mRNA	789	195.00	179.04
PA1463	known_mRNA	891	528.00	420.60
PA1464	known_mRNA	480	437.00	745.82
PA1465	known_mRNA	408	164.00	349.78
PA1466	known_mRNA	687	117.00	126.76
PA1467	known_mRNA	972	104.00	74.96
PA1468	known_mRNA	417	8.00	16.55
PA1469	known_mRNA	723	84.00	85.57
PA1470	known_mRNA	738	39.00	38.76
PA1471	known_mRNA	297	75.00	258.52
PA1472	known_mRNA	555	30.00	42.37
PA1473	known_mRNA	336	25.00	70.94
PA1474	known_mRNA	1479	760.00	343.34
PA1475	known_mRNA	702	161.00	169.93
PA1476	known_mRNA	672	180.00	200.32
PA1477	known_mRNA	759	314.00	301.84
PA1478	known_mRNA	177	3.00	26.71
PA1479	known_mRNA	489	127.00	211.46
PA1480	known_mRNA	1974	673.00	222.83
PA1481	known_mRNA	543	104.00	151.06
PA1482	known_mRNA	468	150.00	264.83
PA1483	known_mRNA	1224	485.00	269.75
PA1483a	known_mRNA	417	65.00	134.44
PA1484	known_mRNA	807	60.00	53.64
PA1485	known_mRNA	1368	22.00	10.82
PA1486	known_mRNA	1101	19.00	11.89
PA1487	known_mRNA	1416	17.00	8.05
PA1488	known_mRNA	1239	38.00	20.85
PA1489	known_mRNA	1191	24.00	13.76
PA1490	known_mRNA	777	10.00	9.35
PA1491	known_mRNA	1236	39.00	21.46
PA1492	known_mRNA	357	4.00	10.36
PA1493	known_mRNA	999	186.00	129.95
PA1494	known_mRNA	1656	166.00	66.35
PA1495	known_mRNA	627	6.00	7.27
PA1496	known_mRNA	852	16.00	13.43
PA1497	known_mRNA	915	13.00	10.04
PA1498	known_mRNA	1434	25.00	11.68
PA1499	known_mRNA	1266	22.00	11.79
PA1500	known_mRNA	891	16.00	12.75
PA1501	known_mRNA	783	43.00	39.84
PA1502	known_mRNA	1776	38.00	14.09
PA1503	known_mRNA	432	2.00	3.94
PA1504	known_mRNA	651	50.00	57.85
PA1505	known_mRNA	996	88.00	61.69
PA1506	known_mRNA	330	3.00	8.75
PA1507	known_mRNA	1368	30.00	14.76
PA1508	known_mRNA	261	3.00	12.83
PA1509	known_mRNA	1143	46.00	27.61
PA1510	known_mRNA	1710	39.00	15.06
PA1511	known_mRNA	2529	168.74	42.99
PA1512	known_mRNA	519	8.90	13.71
PA1513	known_mRNA	1278	100.00	53.02
PA1514	known_mRNA	510	12.00	18.90
PA1515	known_mRNA	999	55.00	38.43
PA1516	known_mRNA	516	11.00	17.07
PA1517	known_mRNA	927	46.00	35.01
PA1518	known_mRNA	381	24.00	56.46
PA1519	known_mRNA	1350	20.00	9.98
PA1520	known_mRNA	780	181.00	168.45
PA1521	known_mRNA	1305	69.00	35.75
PA1522	known_mRNA	840	59.00	50.33
PA1523	known_mRNA	2400	92.00	24.77
PA1524	known_mRNA	1455	55.00	25.29
PA1525	known_mRNA	1134	21.00	12.72
PA1526	known_mRNA	660	124.00	141.07
PA1527	known_mRNA	3489	508.00	92.54
PA1528	known_mRNA	870	441.00	361.14
PA1529	known_mRNA	2385	272.00	73.71
PA1530	known_mRNA	378	25.00	59.49
PA1531	known_mRNA	867	10.00	8.22
PA1532	known_mRNA	2046	522.00	166.37
PA1533	known_mRNA	327	196.00	579.96
PA1534	known_mRNA	597	91.00	117.21
PA1535	known_mRNA	1149	80.00	47.74
PA1536	known_mRNA	540	42.00	61.44
PA1537	known_mRNA	888	33.00	26.39
PA1538	known_mRNA	1584	54.00	22.64
PA1539	known_mRNA	849	77.00	64.87
PA1540	known_mRNA	330	12.00	35.01
PA1541	known_mRNA	369	23.00	56.70
PA1542	known_mRNA	837	72.00	61.68
PA1543	known_mRNA	549	136.00	194.77
PA1544	known_mRNA	735	1167.00	1165.61
PA1545	known_mRNA	468	236.00	416.66
PA1546	known_mRNA	1383	1321.00	642.17
PA1547	known_mRNA	684	157.00	171.00
PA1548	known_mRNA	210	14.00	88.86
PA1549	known_mRNA	2436	758.00	200.89
PA1550	known_mRNA	540	264.00	386.19
PA1551	known_mRNA	1416	976.00	462.37
PA1552	known_mRNA	957	991.00	727.13
PA1552.1	known_mRNA	186	21.00	169.09
PA1553	known_mRNA	612	536.00	669.30
PA1554	known_mRNA	1428	1947.89	914.32
PA1555	known_mRNA	927	731.00	556.31
PA1555.1	known_mRNA	186	4.00	32.21
PA1556	known_mRNA	609	310.00	389.47
PA1557	known_mRNA	1428	1038.22	487.33
PA1558	known_mRNA	633	41.00	49.10
PA1561	known_mRNA	1566	680.00	288.71
PA1562	known_mRNA	2733	853.00	200.36
PA1563	known_mRNA	1059	155.00	101.37
PA1564	known_mRNA	240	8.00	39.66
PA1565	known_mRNA	1311	37.00	19.07
PA1566	known_mRNA	1365	26.00	12.82
PA1567	known_mRNA	1398	65.00	31.23
PA1568	known_mRNA	354	3.00	7.87
PA1569	known_mRNA	1371	30.00	14.72
PA1570	known_mRNA	882	124.00	99.94
PA1571	known_mRNA	180	12.00	103.23
PA1572	known_mRNA	1146	225.00	134.66
PA1573	known_mRNA	597	34.00	43.79
PA1574	known_mRNA	282	45.00	168.88
PA1575	known_mRNA	552	24.00	34.13
PA1576	known_mRNA	867	262.00	215.42
PA1577	known_mRNA	342	15.00	41.43
PA1578	known_mRNA	756	56.00	54.09
PA1578a	known_mRNA	255	11.00	48.99
PA1579	known_mRNA	609	344.00	432.18
PA1580	known_mRNA	1287	880.00	463.00
PA1581	known_mRNA	387	625.00	1437.47
PA1582	known_mRNA	369	222.00	547.28
PA1583	known_mRNA	1773	2226.00	826.68
PA1584	known_mRNA	708	811.00	847.26
PA1585	known_mRNA	2832	2371.00	536.58
PA1586	known_mRNA	1230	1101.00	609.04
PA1587	known_mRNA	1437	1373.00	640.06
PA1588	known_mRNA	1167	1967.00	1153.61
PA1589	known_mRNA	888	1537.00	1229.15
PA1590	known_mRNA	1314	709.00	364.59
PA1591	known_mRNA	765	51.00	48.57
PA1592	known_mRNA	237	805.00	4082.09
PA1593	known_mRNA	474	52.00	90.25
PA1594	known_mRNA	447	18.00	33.82
PA1595	known_mRNA	1230	104.00	57.53
PA1596	known_mRNA	1905	1780.00	612.14
PA1597	known_mRNA	726	117.00	118.60
PA1598	known_mRNA	822	28.00	24.50
PA1599	known_mRNA	783	34.00	31.50
PA1600	known_mRNA	1302	22.00	11.43
PA1601	known_mRNA	2247	81.00	23.37
PA1602	known_mRNA	492	6.00	9.91
PA1603	known_mRNA	423	25.00	50.69
PA1604	known_mRNA	906	81.00	63.29
PA1605	known_mRNA	1035	45.00	30.20
PA1606	known_mRNA	477	12.00	20.65
PA1607	known_mRNA	441	80.00	153.11
PA1608	known_mRNA	1626	321.00	130.85
PA1609	known_mRNA	1218	679.00	379.71
PA1610	known_mRNA	516	300.00	465.46
PA1611	known_mRNA	1956	98.00	32.77
PA1612	known_mRNA	759	29.00	27.88
PA1613	known_mRNA	2109	88.00	27.16
PA1614	known_mRNA	1023	189.00	128.53
PA1615	known_mRNA	342	32.00	88.38
PA1616	known_mRNA	465	49.00	87.26
PA1617	known_mRNA	1668	323.00	128.09
PA1618	known_mRNA	438	44.00	85.01
PA1619	known_mRNA	825	57.00	49.66
PA1620	known_mRNA	642	5.00	5.88
PA1621	known_mRNA	813	231.00	204.74
PA1622	known_mRNA	861	199.00	164.94
PA1623	known_mRNA	663	115.00	130.10
PA1624	known_mRNA	807	99.00	88.51
PA1625	known_mRNA	1068	71.00	45.99
PA1626	known_mRNA	1275	50.00	26.58
PA1627	known_mRNA	648	44.00	51.19
PA1628	known_mRNA	1530	43.00	18.72
PA1629	known_mRNA	786	19.00	17.52
PA1630	known_mRNA	867	66.00	54.27
PA1631	known_mRNA	1155	34.00	20.17
PA1633	known_mRNA	1695	70.00	27.28
PA1634	known_mRNA	2073	19.00	5.97
PA1635	known_mRNA	552	1.00	1.42
PA1636	known_mRNA	2658	125.00	30.23
PA1637	known_mRNA	693	25.00	26.80
PA1638	known_mRNA	909	32.00	24.91
PA1639	known_mRNA	606	107.00	135.26
PA1640	known_mRNA	1038	132.00	88.30
PA1641	known_mRNA	279	17.00	64.95
PA1642	known_mRNA	1035	234.00	157.05
PA1643	known_mRNA	1110	158.00	98.00
PA1643a	known_mRNA	348	14.00	37.66
PA1644	known_mRNA	609	50.00	62.82
PA1645	known_mRNA	408	30.00	63.98
PA1646	known_mRNA	1959	107.00	35.72
PA1647	known_mRNA	1722	78.00	29.89
PA1648	known_mRNA	1005	36.00	24.98
PA1649	known_mRNA	762	15.00	14.35
PA1650	known_mRNA	894	90.00	71.42
PA1651	known_mRNA	1197	103.00	58.72
PA1652	known_mRNA	636	48.00	57.15
PA1653	known_mRNA	477	15.00	25.82
PA1654	known_mRNA	1167	46.00	26.98
PA1655	known_mRNA	603	25.00	31.80
PA1656	known_mRNA	1557	97.00	41.44
PA1657	known_mRNA	507	21.00	33.34
PA1658	known_mRNA	1476	40.00	18.11
PA1659	known_mRNA	408	8.00	17.06
PA1660	known_mRNA	1581	25.00	10.51
PA1661	known_mRNA	1008	19.00	13.14
PA1662	known_mRNA	2634	42.00	10.25
PA1663	known_mRNA	1512	13.00	5.73
PA1665	known_mRNA	1194	11.00	6.29
PA1666	known_mRNA	507	6.00	9.53
PA1667	known_mRNA	1332	40.00	20.26
PA1668	known_mRNA	870	8.00	6.55
PA1669	known_mRNA	3528	103.00	18.55
PA1670	known_mRNA	729	14.00	14.12
PA1671	known_mRNA	990	61.00	43.06
PA1672	known_mRNA	381	18.00	42.35
PA1673	known_mRNA	462	191.00	343.13
PA1674	known_mRNA	546	241.00	347.58
PA1675	known_mRNA	558	80.00	112.22
PA1676	known_mRNA	321	16.00	48.73
PA1677	known_mRNA	597	108.00	139.10
PA1678	known_mRNA	915	363.00	280.43
PA1679	known_mRNA	780	449.00	417.87
PA1680	known_mRNA	984	52.00	36.96
PA1681	known_mRNA	1092	252.00	159.20
PA1682	known_mRNA	1152	55.00	32.73
PA1683	known_mRNA	618	100.00	123.36
PA1684	known_mRNA	546	70.00	100.96
PA1685	known_mRNA	750	75.00	73.13
PA1686	known_mRNA	894	86.00	68.24
PA1687	known_mRNA	861	146.00	121.01
PA1688	known_mRNA	870	59.00	48.32
PA1689	known_mRNA	2103	362.00	112.06
PA1690	known_mRNA	1050	6.00	3.96
PA1691	known_mRNA	789	14.00	12.85
PA1692	known_mRNA	267	1.00	4.11
PA1693	known_mRNA	654	45.00	51.77
PA1694	known_mRNA	930	8.00	6.07
PA1695	known_mRNA	1110	4.00	2.48
PA1697	known_mRNA	1323	10.00	5.10
PA1698	known_mRNA	867	7.00	5.76
PA1700	known_mRNA	372	3.00	7.31
PA1701	known_mRNA	366	1.00	2.50
PA1702	known_mRNA	330	1.00	2.92
PA1703	known_mRNA	2121	43.00	13.19
PA1704	known_mRNA	435	2.00	3.90
PA1705	known_mRNA	297	5.00	17.23
PA1706	known_mRNA	885	11.00	8.83
PA1708	known_mRNA	1173	23.00	13.41
PA1709	known_mRNA	888	8.00	6.40
PA1710	known_mRNA	438	19.00	36.71
PA1711	known_mRNA	246	2.00	9.49
PA1712	known_mRNA	414	7.00	14.63
PA1713	known_mRNA	837	20.00	17.13
PA1714	known_mRNA	831	43.00	37.15
PA1715	known_mRNA	423	8.00	16.22
PA1716	known_mRNA	1803	45.00	16.41
PA1717	known_mRNA	1299	22.00	11.46
PA1720	known_mRNA	348	5.00	13.45
PA1721	known_mRNA	432	6.00	11.81
PA1722	known_mRNA	339	4.00	11.20
PA1723	known_mRNA	747	17.00	16.65
PA1724	known_mRNA	627	2.00	2.42
PA1725	known_mRNA	645	4.00	4.68
PA1726	known_mRNA	2295	162.00	45.72
PA1727	known_mRNA	2058	303.00	95.97
PA1728	known_mRNA	342	202.00	557.93
PA1729	known_mRNA	648	117.00	136.13
PA1730	known_mRNA	1413	62.00	29.44
PA1731	known_mRNA	954	25.00	18.41
PA1732	known_mRNA	801	35.00	31.57
PA1733	known_mRNA	732	91.00	91.34
PA1734	known_mRNA	822	34.00	29.75
PA1735	known_mRNA	888	32.00	25.59
PA1736	known_mRNA	1206	477.00	269.70
PA1737	known_mRNA	2145	1144.00	346.77
PA1738	known_mRNA	915	87.00	67.21
PA1739	known_mRNA	972	34.00	24.51
PA1740	known_mRNA	999	58.00	40.52
PA1741	known_mRNA	372	50.00	121.80
PA1742	known_mRNA	723	93.00	94.74
PA1743	known_mRNA	240	6.00	29.75
PA1744	known_mRNA	219	4.00	23.45
PA1745	known_mRNA	489	21.00	34.97
PA1746	known_mRNA	507	563.00	893.83
PA1747	known_mRNA	189	3.00	23.39
PA1748	known_mRNA	690	296.00	319.00
PA1749	known_mRNA	486	227.00	381.07
PA1750	known_mRNA	1077	256.00	164.27
PA1751	known_mRNA	378	20.00	47.60
PA1752	known_mRNA	948	242.00	179.50
PA1753	known_mRNA	498	77.00	125.16
PA1754	known_mRNA	975	489.00	351.24
PA1755	known_mRNA	348	48.00	129.13
PA1756	known_mRNA	804	78.00	70.04
PA1757	known_mRNA	618	109.00	134.47
PA1758	known_mRNA	1362	71.00	35.10
PA1759	known_mRNA	2706	237.00	56.25
PA1760	known_mRNA	2724	209.00	49.26
PA1761	known_mRNA	438	35.00	67.62
PA1762	known_mRNA	762	25.00	23.92
PA1763	known_mRNA	1026	28.00	18.98
PA1764	known_mRNA	1599	41.00	17.02
PA1765	known_mRNA	1188	29.00	16.67
PA1766	known_mRNA	984	239.00	169.88
PA1767	known_mRNA	1527	402.00	175.41
PA1768	known_mRNA	540	54.00	78.99
PA1769	known_mRNA	825	291.00	253.53
PA1770	known_mRNA	2376	2403.00	653.79
PA1771	known_mRNA	1011	53.00	36.53
PA1772	known_mRNA	489	326.00	542.81
PA1773	known_mRNA	999	128.00	89.43
PA1774	known_mRNA	255	79.00	351.85
PA1775	known_mRNA	825	399.00	347.62
PA1776	known_mRNA	498	312.00	507.13
PA1777	known_mRNA	1053	16355.00	10764.71
PA1778	known_mRNA	738	61.00	60.63
PA1779	known_mRNA	2727	85.00	20.01
PA1780	known_mRNA	327	1.00	2.96
PA1781	known_mRNA	2451	53.00	13.96
PA1782	known_mRNA	1596	37.00	15.39
PA1783	known_mRNA	1212	15.00	8.43
PA1784	known_mRNA	696	13.00	13.86
PA1785	known_mRNA	579	15.00	20.08
PA1786	known_mRNA	1209	34.00	19.17
PA1787	known_mRNA	2610	2561.00	631.27
PA1788	known_mRNA	468	134.00	236.58
PA1789	known_mRNA	864	390.00	321.95
PA1790	known_mRNA	624	133.00	162.12
PA1791	known_mRNA	1332	58.00	29.38
PA1792	known_mRNA	723	61.00	62.14
PA1793	known_mRNA	498	310.00	503.88
PA1794	known_mRNA	1671	558.00	220.86
PA1795	known_mRNA	1383	555.00	269.80
PA1796	known_mRNA	855	199.00	166.29
PA1797	known_mRNA	1833	474.00	169.86
PA1797a	known_mRNA	222	18.00	102.89
PA1798	known_mRNA	1287	285.00	149.95
PA1799	known_mRNA	708	81.00	84.62
PA1800	known_mRNA	1311	5672.00	2924.08
PA1801	known_mRNA	642	774.00	910.91
PA1802	known_mRNA	1281	2772.00	1466.00
PA1803	known_mRNA	2397	2038.00	549.37
PA1804	known_mRNA	273	815.00	3229.23
PA1805	known_mRNA	1866	759.00	266.85
PA1806	known_mRNA	798	62.00	56.17
PA1807	known_mRNA	1611	87.00	35.82
PA1808	known_mRNA	1020	27.00	18.42
PA1809	known_mRNA	1083	32.00	20.41
PA1810	known_mRNA	1848	119.00	42.27
PA1811	known_mRNA	1830	78.00	28.00
PA1812	known_mRNA	1605	264.00	109.14
PA1813	known_mRNA	777	58.00	54.23
PA1814	known_mRNA	762	102.00	97.59
PA1815	known_mRNA	447	63.00	118.37
PA1816	known_mRNA	741	155.00	153.32
PA1817	known_mRNA	390	28.00	63.69
PA1818	known_mRNA	2256	135.00	38.79
PA1819	known_mRNA	1356	163.00	80.97
PA1820	known_mRNA	1503	62.00	27.52
PA1821	known_mRNA	813	192.00	170.17
PA1822	known_mRNA	1689	285.00	111.51
PA1823	known_mRNA	837	108.00	92.52
PA1824	known_mRNA	780	62.00	57.70
PA1825	known_mRNA	645	57.00	66.70
PA1826	known_mRNA	906	59.00	46.10
PA1827	known_mRNA	762	25.00	23.92
PA1828	known_mRNA	768	89.00	84.36
PA1829	known_mRNA	1071	55.00	35.51
PA1830	known_mRNA	315	390.00	1223.53
PA1831	known_mRNA	711	198.00	205.80
PA1832	known_mRNA	1026	258.00	174.88
PA1833	known_mRNA	993	403.00	283.49
PA1833a	known_mRNA	876	52.00	42.25
PA1835	known_mRNA	438	21.00	40.57
PA1836	known_mRNA	582	20.00	26.60
PA1837	known_mRNA	498	56.00	91.02
PA1837a	known_mRNA	228	16.00	87.06
PA1838	known_mRNA	1659	213.00	84.97
PA1839	known_mRNA	1041	150.00	100.02
PA1840	known_mRNA	363	74.00	186.90
PA1841	known_mRNA	498	66.00	107.28
PA1842	known_mRNA	363	31.00	78.30
PA1843	known_mRNA	3705	366.00	62.65
PA1844	known_mRNA	465	4.00	7.12
PA1845	known_mRNA	519	4.00	6.16
PA1846	known_mRNA	2289	257.00	72.73
PA1847	known_mRNA	585	569.00	751.78
PA1848	known_mRNA	1170	38.00	22.22
PA1849	known_mRNA	243	1.00	4.85
PA1850	known_mRNA	1005	60.00	41.63
PA1851	known_mRNA	1206	119.00	67.28
PA1852	known_mRNA	276	385.00	1497.67
PA1853	known_mRNA	864	210.00	173.36
PA1854	known_mRNA	1158	115.00	68.03
PA1855	known_mRNA	222	5.00	28.58
PA1856	known_mRNA	1443	110.11	51.10
PA1857	known_mRNA	924	86.00	65.69
PA1858	known_mRNA	828	46.00	39.91
PA1859	known_mRNA	888	36.00	28.79
PA1860	known_mRNA	828	55.00	47.71
PA1861	known_mRNA	1086	85.00	54.03
PA1862	known_mRNA	687	47.00	50.92
PA1863	known_mRNA	756	78.00	75.33
PA1864	known_mRNA	651	24.00	27.77
PA1865	known_mRNA	1680	304.00	119.63
PA1866	known_mRNA	2277	261.00	74.27
PA1866a	known_mRNA	210	19.00	120.59
PA1867	known_mRNA	528	1.00	1.51
PA1868	known_mRNA	2331	41.00	11.38
PA1869	known_mRNA	240	14.00	69.41
PA1870	known_mRNA	426	7.00	14.05
PA1871	known_mRNA	1257	55.00	29.70
PA1872	known_mRNA	792	36.00	32.91
PA1873	known_mRNA	1023	22.00	14.96
PA1874	known_mRNA	7407	2594.00	218.43
PA1875	known_mRNA	1278	139.00	73.70
PA1876	known_mRNA	2172	308.00	92.13
PA1877	known_mRNA	1188	74.00	42.55
PA1878	known_mRNA	579	27.00	36.14
PA1879	known_mRNA	555	27.00	38.13
PA1880	known_mRNA	2196	232.00	68.60
PA1881	known_mRNA	462	20.00	35.93
PA1882	known_mRNA	324	6.00	18.01
PA1883	known_mRNA	399	5.00	11.01
PA1884	known_mRNA	552	31.00	44.09
PA1885	known_mRNA	534	27.00	40.07
PA1886	known_mRNA	2364	139.00	38.02
PA1887	known_mRNA	669	19.00	21.26
PA1888	known_mRNA	1410	55.00	26.18
PA1889	known_mRNA	984	121.00	86.01
PA1890	known_mRNA	624	69.00	84.11
PA1891	known_mRNA	390	28.00	63.69
PA1892	known_mRNA	738	106.00	105.36
PA1893	known_mRNA	2430	397.00	105.49
PA1894	known_mRNA	693	157.00	168.32
PA1895	known_mRNA	1275	173.00	91.97
PA1896	known_mRNA	1170	136.00	79.53
PA1897	known_mRNA	768	66.00	62.56
PA1898	known_mRNA	714	32.00	33.09
PA1899	known_mRNA	489	1.50	2.50
PA1900	known_mRNA	489	11.00	18.32
PA1901	known_mRNA	1218	53.53	29.94
PA1902	known_mRNA	624	10.00	12.19
PA1903	known_mRNA	1884	51.00	17.75
PA1904	known_mRNA	837	16.00	13.71
PA1905	known_mRNA	648	0.64	0.75
PA1906	known_mRNA	537	16.00	23.57
PA1907	known_mRNA	1641	26.00	10.49
PA1908	known_mRNA	1212	27.00	15.18
PA1909	known_mRNA	1152	25.00	14.88
PA1910	known_mRNA	2415	67.00	17.92
PA1911	known_mRNA	951	66.00	48.78
PA1912	known_mRNA	507	13.00	20.64
PA1913	known_mRNA	681	111.00	121.55
PA1914	known_mRNA	1227	12.00	6.66
PA1915	known_mRNA	1548	60.00	25.80
PA1916	known_mRNA	1233	22.00	12.14
PA1917	known_mRNA	348	1.00	2.69
PA1918	known_mRNA	1401	9.00	4.31
PA1919	known_mRNA	699	39.00	41.38
PA1920	known_mRNA	2028	56.00	18.02
PA1921	known_mRNA	810	21.00	18.69
PA1922	known_mRNA	1962	30.00	10.00
PA1923	known_mRNA	3846	50.00	8.24
PA1924	known_mRNA	477	1.00	1.72
PA1926	known_mRNA	1851	293.00	103.91
PA1927	known_mRNA	2301	84.00	23.64
PA1928	known_mRNA	570	21.00	28.67
PA1929	known_mRNA	297	4.00	13.79
PA1930	known_mRNA	1296	119.00	62.13
PA1931	known_mRNA	513	25.00	39.08
PA1932	known_mRNA	990	126.00	88.94
PA1933	known_mRNA	2205	537.00	158.09
PA1934	known_mRNA	381	10.00	23.53
PA1937	known_mRNA	309	10.00	32.34
PA1938	known_mRNA	822	22.36	19.57
PA1939	known_mRNA	1998	191.00	62.43
PA1940	known_mRNA	1140	75.00	45.15
PA1941	known_mRNA	1896	96.00	33.18
PA1942	known_mRNA	231	16.00	85.00
PA1943	known_mRNA	1098	53.00	33.28
PA1944	known_mRNA	1488	137.00	61.48
PA1945	known_mRNA	1329	65.00	33.01
PA1946	known_mRNA	960	437.00	319.50
PA1947	known_mRNA	1533	426.00	185.09
PA1948	known_mRNA	999	125.00	87.33
PA1949	known_mRNA	1014	181.00	124.33
PA1950	known_mRNA	927	271.00	206.24
PA1951	known_mRNA	1266	126.00	67.51
PA1952	known_mRNA	753	28.00	27.17
PA1953	known_mRNA	681	37.00	40.52
PA1954	known_mRNA	1023	45.00	30.60
PA1955	known_mRNA	570	14.00	19.11
PA1956	known_mRNA	489	9.00	14.99
PA1957	known_mRNA	528	41.00	61.74
PA1958	known_mRNA	576	58.00	78.14
PA1959	known_mRNA	834	145.00	124.73
PA1960	known_mRNA	723	88.00	89.65
PA1961	known_mRNA	936	77.00	57.95
PA1962	known_mRNA	609	25.00	31.41
PA1963	known_mRNA	267	11.00	45.26
PA1964	known_mRNA	1566	378.00	160.49
PA1965	known_mRNA	336	37.00	104.99
PA1966	known_mRNA	372	31.00	75.52
PA1967	known_mRNA	501	24.00	38.70
PA1968	known_mRNA	258	17.00	74.19
PA1969	known_mRNA	393	63.00	141.73
PA1970	known_mRNA	240	13.00	64.45
PA1971	known_mRNA	1314	37.00	19.03
PA1972	known_mRNA	1704	25.00	9.69
PA1973	known_mRNA	2328	73.00	20.29
PA1974	known_mRNA	1200	69.00	39.23
PA1975	known_mRNA	1164	65.00	38.23
PA1976	known_mRNA	2646	131.00	31.83
PA1977	known_mRNA	864	30.00	24.77
PA1978	known_mRNA	666	21.00	23.63
PA1979	known_mRNA	651	40.00	46.28
PA1980	known_mRNA	678	39.00	42.94
PA1981	known_mRNA	648	46.00	53.52
PA1982	known_mRNA	1872	457.00	160.12
PA1983	known_mRNA	438	88.00	170.01
PA1984	known_mRNA	1521	448.42	196.50
PA1986	known_mRNA	915	61.00	47.12
PA1987	known_mRNA	753	82.00	79.57
PA1988	known_mRNA	279	3.00	11.46
PA1989	known_mRNA	1146	106.00	63.44
PA1990	known_mRNA	1827	126.00	45.31
PA1991	known_mRNA	1164	76.00	44.70
PA1992	known_mRNA	1695	112.00	43.65
PA1993	known_mRNA	1209	53.00	29.88
PA1994	known_mRNA	564	30.00	41.51
PA1995	known_mRNA	357	40.00	103.56
PA1996	known_mRNA	279	8.00	30.56
PA1997	known_mRNA	1956	121.00	40.46
PA1998	known_mRNA	921	45.00	34.50
PA1999	known_mRNA	699	201.00	213.25
PA2000	known_mRNA	657	201.00	229.94
PA2001	known_mRNA	1182	788.00	455.61
PA2002	known_mRNA	1425	100.00	47.05
PA2003	known_mRNA	771	50.00	47.18
PA2004	known_mRNA	1392	26.00	12.55
PA2005	known_mRNA	1446	124.00	57.41
PA2006	known_mRNA	1353	35.00	17.43
PA2007	known_mRNA	639	128.00	151.51
PA2008	known_mRNA	1299	168.00	87.49
PA2009	known_mRNA	1299	144.00	74.99
PA2010	known_mRNA	804	57.00	51.19
PA2011	known_mRNA	903	149.00	116.87
PA2012	known_mRNA	1968	287.00	95.33
PA2013	known_mRNA	798	55.00	49.83
PA2014	known_mRNA	1608	127.00	52.40
PA2015	known_mRNA	1164	247.00	145.28
PA2016	known_mRNA	405	19.00	40.95
[truncated: 3,527 more rows]
