# Supplementary material for: Efficacy of levofloxacin against biofilms of Pseudomonas aeruginosa isolated from patients with respiratory tract infections in vitro
Source: Microbiologyopen. 2018 Sep 5;8(5):e00720. doi: 10.1002/mbo3.720 (PMC6528602; doi:10.1002/mbo3.720)
Supplement: Supplementary file 5 [file MBO3-8-e00720-s005.xls]

gene_id	type	length	expected_count	FPKM
PA0001	known_mRNA	1545	972.00	430.17
PA0002	known_mRNA	1104	691.00	443.33
PA0003	known_mRNA	1110	548.00	349.45
PA0004	known_mRNA	2421	1562.00	427.71
PA0005	known_mRNA	774	139.00	134.40
PA0006	known_mRNA	537	55.00	83.62
PA0007	known_mRNA	1707	196.00	77.87
PA0008	known_mRNA	2055	555.00	180.77
PA0009	known_mRNA	948	168.00	128.17
PA0010	known_mRNA	552	28.00	41.08
PA0011	known_mRNA	888	379.00	311.84
PA0012	known_mRNA	267	14.00	60.17
PA0013	known_mRNA	654	56.00	66.38
PA0014	known_mRNA	273	4.00	16.54
PA0015	known_mRNA	318	49.00	157.39
PA0016	known_mRNA	1374	192.00	96.59
PA0017	known_mRNA	1305	132.00	70.28
PA0018	known_mRNA	945	77.00	58.96
PA0019	known_mRNA	507	253.00	414.67
PA0020	known_mRNA	1026	182.00	126.86
PA0021	known_mRNA	1089	16.00	10.42
PA0022	known_mRNA	558	191.00	276.37
PA0023	known_mRNA	978	92.00	67.73
PA0024	known_mRNA	918	172.00	136.18
PA0025	known_mRNA	825	129.00	115.67
PA0026	known_mRNA	987	51.00	37.15
PA0027	known_mRNA	1287	47.00	25.41
PA0028	known_mRNA	603	6.00	7.87
PA0029	known_mRNA	1554	37.00	16.27
PA0030	known_mRNA	924	18.00	14.14
PA0031	known_mRNA	1512	55.00	24.92
PA0032	known_mRNA	915	55.00	43.71
PA0032a	known_mRNA	378	42.00	103.54
PA0033	known_mRNA	366	18.00	46.55
PA0034	known_mRNA	624	22.00	27.64
PA0035	known_mRNA	807	162.00	149.08
PA0036	known_mRNA	1209	404.00	234.13
PA0037	known_mRNA	888	73.00	60.06
PA0038	known_mRNA	216	42.00	266.91
PA0039	known_mRNA	228	393.00	2250.50
PA0040	known_mRNA	1689	52.46	21.08
PA0041	known_mRNA	10608	394.99	23.70
PA0041a	known_mRNA	702	10.00	10.87
PA0042	known_mRNA	396	20.00	46.07
PA0043	known_mRNA	1383	90.00	44.95
PA0044	known_mRNA	1374	63.00	31.69
PA0045	known_mRNA	687	50.00	55.80
PA0046	known_mRNA	354	13.00	35.35
PA0047	known_mRNA	510	25.00	40.66
PA0048	known_mRNA	384	10.00	24.09
PA0049	known_mRNA	1662	52.00	21.26
PA0050	known_mRNA	141	5.00	77.82
PA0051	known_mRNA	1833	36.00	13.25
PA0052	known_mRNA	429	7.00	14.39
PA0054	known_mRNA	549	62.00	91.61
PA0055	known_mRNA	507	118.00	193.41
PA0056	known_mRNA	921	36.00	28.40
PA0057	known_mRNA	888	29.00	23.86
PA0058	known_mRNA	705	15.00	16.22
PA0059	known_mRNA	456	61.00	115.27
PA0060	known_mRNA	234	21.00	114.51
PA0061	known_mRNA	438	70.00	139.82
PA0062	known_mRNA	417	8.00	17.12
PA0063	known_mRNA	1128	131.00	82.04
PA0064	known_mRNA	984	62.00	45.32
PA0065	known_mRNA	666	48.00	55.64
PA0066	known_mRNA	543	66.00	98.91
PA0067	known_mRNA	2046	454.00	148.56
PA0068	known_mRNA	276	22.00	89.29
PA0069	known_mRNA	1059	117.00	78.67
PA0070	known_mRNA	915	135.00	107.29
PA0071	known_mRNA	1713	252.00	99.74
PA0072	known_mRNA	1200	23.00	13.44
PA0073	known_mRNA	720	14.00	14.76
PA0074	known_mRNA	3099	52.00	10.99
PA0075	known_mRNA	729	17.00	17.66
PA0076	known_mRNA	681	14.00	15.79
PA0077	known_mRNA	3306	95.00	18.78
PA0078	known_mRNA	1350	50.00	25.65
PA0079	known_mRNA	1335	59.00	30.64
PA0080	known_mRNA	465	8.00	14.72
PA0081	known_mRNA	1494	85.00	39.02
PA0082	known_mRNA	1035	111.00	76.61
PA0083	known_mRNA	519	28.00	44.50
PA0084	known_mRNA	1497	97.00	44.43
PA0085	known_mRNA	489	47.00	80.82
PA0086	known_mRNA	846	56.00	48.75
PA0087	known_mRNA	510	10.00	16.26
PA0088	known_mRNA	1860	40.00	14.49
PA0089	known_mRNA	1047	14.00	9.54
PA0090	known_mRNA	2709	105.00	25.55
PA0091	known_mRNA	1932	74.27	25.84
PA0092	known_mRNA	285	8.00	30.75
PA0093	known_mRNA	1293	56.00	30.12
PA0094	known_mRNA	435	14.00	28.23
PA0095	known_mRNA	2226	292.73	87.59
PA0096	known_mRNA	450	8.00	15.39
PA0097	known_mRNA	1200	22.00	12.86
PA0098	known_mRNA	1038	28.00	19.26
PA0099	known_mRNA	1161	22.00	13.34
PA0100	known_mRNA	921	72.00	56.79
PA0101	known_mRNA	1248	59.00	33.01
PA0102	known_mRNA	729	132.00	137.11
PA0103	known_mRNA	1572	44.00	19.11
PA0103a	known_mRNA	639	52.00	63.43
PA0105	known_mRNA	1125	355.00	222.99
PA0106	known_mRNA	1593	249.00	106.60
PA0107	known_mRNA	555	39.00	56.82
PA0108	known_mRNA	888	179.00	147.28
PA0109	known_mRNA	210	2.00	13.44
PA0110	known_mRNA	795	36.00	33.72
PA0111	known_mRNA	579	21.00	28.99
PA0112	known_mRNA	1074	40.00	26.47
PA0113	known_mRNA	915	37.00	29.41
PA0114	known_mRNA	636	99.00	121.47
PA0115	known_mRNA	453	20.00	38.14
PA0116	known_mRNA	474	59.00	105.78
PA0117	known_mRNA	729	16.00	16.62
PA0118	known_mRNA	588	14.00	18.95
PA0119	known_mRNA	1350	184.00	94.38
PA0120	known_mRNA	687	56.00	62.50
PA0121	known_mRNA	735	73.00	75.08
PA0122	known_mRNA	411	47.00	102.66
PA0123	known_mRNA	909	66.00	52.85
PA0124	known_mRNA	282	8.00	31.30
PA0125	known_mRNA	228	7.00	40.09
PA0126	known_mRNA	621	20.00	25.28
PA0127	known_mRNA	501	47.00	78.26
PA0128	known_mRNA	342	154.00	441.39
PA0129	known_mRNA	1428	99.00	47.74
PA0130	known_mRNA	1494	201.00	92.26
PA0131	known_mRNA	288	5.00	18.88
PA0132	known_mRNA	1347	97.00	49.87
PA0133	known_mRNA	918	59.00	46.71
PA0134	known_mRNA	1371	153.00	77.16
PA0136	known_mRNA	1572	70.00	30.40
PA0137	known_mRNA	1098	26.00	16.78
PA0138	known_mRNA	927	34.00	26.62
PA0139	known_mRNA	564	1194.00	1704.19
PA0140	known_mRNA	1566	248.00	108.16
PA0141	known_mRNA	897	84.00	68.31
PA0142	known_mRNA	1350	94.00	48.21
PA0143	known_mRNA	1053	141.00	95.43
PA0144	known_mRNA	627	38.00	47.46
PA0145	known_mRNA	519	26.00	41.32
PA0146	known_mRNA	1098	28.00	18.07
PA0147	known_mRNA	963	20.00	14.99
PA0148	known_mRNA	951	78.00	59.29
PA0149	known_mRNA	546	46.00	68.45
PA0150	known_mRNA	996	83.00	59.84
PA0151	known_mRNA	2388	72.00	20.00
PA0152	known_mRNA	828	90.00	80.35
PA0153	known_mRNA	720	34.00	35.85
PA0154	known_mRNA	606	40.00	52.13
PA0155	known_mRNA	840	61.00	53.55
PA0156	known_mRNA	1152	159.00	97.25
PA0157	known_mRNA	1071	99.00	65.73
PA0158	known_mRNA	3048	283.00	60.88
PA0159	known_mRNA	939	77.00	59.39
PA0162	known_mRNA	1335	40.00	20.77
PA0163	known_mRNA	798	66.00	61.55
PA0164	known_mRNA	1617	107.00	45.07
PA0165	known_mRNA	837	38.00	33.50
PA0166	known_mRNA	1407	31.00	15.19
PA0167	known_mRNA	666	45.00	52.17
PA0168	known_mRNA	591	33.00	44.38
PA0169	known_mRNA	708	32.00	34.43
PA0170	known_mRNA	381	4.00	9.75
PA0171	known_mRNA	543	18.00	26.98
PA0172	known_mRNA	1992	134.00	45.12
PA0173	known_mRNA	1050	38.00	25.80
PA0174	known_mRNA	603	14.00	18.36
PA0175	known_mRNA	843	35.00	30.60
PA0176	known_mRNA	2040	340.00	111.61
PA0177	known_mRNA	486	54.00	93.62
PA0178	known_mRNA	1920	399.00	139.72
PA0179	known_mRNA	366	199.00	514.63
PA0180	known_mRNA	1173	172.00	103.10
PA0181	known_mRNA	933	62.00	48.18
PA0182	known_mRNA	753	16.00	15.99
PA0183	known_mRNA	1611	38.00	16.07
PA0184	known_mRNA	840	12.00	10.53
PA0185	known_mRNA	1617	37.00	15.59
PA0186	known_mRNA	1062	40.00	26.81
PA0187	known_mRNA	816	14.00	12.72
PA0188	known_mRNA	882	7.00	5.81
PA0189	known_mRNA	1359	42.00	21.39
PA0190	known_mRNA	726	24.00	25.05
PA0191	known_mRNA	918	29.00	22.96
PA0192	known_mRNA	2373	45.00	12.58
PA0193	known_mRNA	903	7.00	5.65
PA0194	known_mRNA	900	9.00	7.29
PA0195	known_mRNA	1119	487.00	307.74
PA0195.1	known_mRNA	309	9.00	30.27
PA0196	known_mRNA	1437	371.00	177.69
PA0197	known_mRNA	813	24.00	21.89
PA0198	known_mRNA	720	17.00	17.92
PA0199	known_mRNA	402	1.00	2.25
PA0200	known_mRNA	213	14.00	91.45
PA0201	known_mRNA	582	294.00	403.17
PA0202	known_mRNA	1458	268.00	126.34
PA0203	known_mRNA	1035	152.00	104.90
PA0204	known_mRNA	810	88.00	80.63
PA0205	known_mRNA	921	85.00	67.04
PA0206	known_mRNA	1113	96.00	61.03
PA0207	known_mRNA	894	117.00	95.52
PA0208	known_mRNA	1665	291.00	118.76
PA0209	known_mRNA	882	102.00	84.59
PA0210	known_mRNA	300	2.00	7.06
PA0211	known_mRNA	864	82.00	69.65
PA0212	known_mRNA	807	76.00	69.94
PA0213	known_mRNA	693	57.00	62.95
PA0214	known_mRNA	933	63.00	48.96
PA0215	known_mRNA	405	18.00	40.15
PA0216	known_mRNA	765	47.00	46.08
PA0217	known_mRNA	930	48.00	37.44
PA0218	known_mRNA	921	58.00	45.75
PA0219	known_mRNA	1491	35.00	16.10
PA0220	known_mRNA	1434	47.00	22.56
PA0221	known_mRNA	1383	17.00	8.49
PA0222	known_mRNA	1059	9.00	6.05
PA0223	known_mRNA	882	14.00	11.61
PA0224	known_mRNA	783	28.00	26.70
PA0225	known_mRNA	540	34.00	51.32
PA0226	known_mRNA	852	24.00	20.72
PA0227	known_mRNA	783	18.00	17.17
PA0228	known_mRNA	1206	30.00	17.43
PA0229	known_mRNA	1299	28.00	14.98
PA0230	known_mRNA	1380	53.00	26.54
PA0231	known_mRNA	792	24.00	22.58
PA0232	known_mRNA	402	4.00	9.02
PA0233	known_mRNA	942	61.00	46.88
PA0234	known_mRNA	834	16.00	14.16
PA0235	known_mRNA	1347	26.00	13.37
PA0236	known_mRNA	780	30.00	28.74
PA0237	known_mRNA	1044	17.00	11.62
PA0238	known_mRNA	816	33.00	29.97
PA0239	known_mRNA	879	23.00	19.15
PA0240	known_mRNA	1266	46.00	25.33
PA0241	known_mRNA	1326	18.00	9.42
PA0242	known_mRNA	1905	40.00	14.13
PA0243	known_mRNA	669	41.00	47.27
PA0244	known_mRNA	855	21.00	18.06
PA0245	known_mRNA	447	18.00	34.96
PA0246	known_mRNA	1506	79.00	35.95
PA0247	known_mRNA	1185	30.00	17.78
PA0248	known_mRNA	867	74.00	62.61
PA0249	known_mRNA	447	27.00	52.44
PA0250	known_mRNA	435	70.00	141.17
PA0251	known_mRNA	642	9.00	10.92
PA0253	known_mRNA	477	34.00	60.44
PA0254	known_mRNA	1491	76.00	34.96
PA0255	known_mRNA	687	62.00	69.20
PA0256	known_mRNA	933	104.00	80.81
PA0257	known_mRNA	792	60.00	56.45
PA0258	known_mRNA	186	3.00	25.85
PA0259	known_mRNA	1443	234.00	111.56
PA0260	known_mRNA	2151	139.00	43.13
PA0261	known_mRNA	498	14.00	23.50
PA0262	known_mRNA	3060	135.33	28.99
PA0263	known_mRNA	519	12.43	19.76
PA0265	known_mRNA	1452	853.00	403.93
PA0266	known_mRNA	1281	782.00	425.01
PA0267	known_mRNA	1200	85.00	49.67
PA0268	known_mRNA	1422	56.00	27.13
PA0269	known_mRNA	438	11.00	21.97
PA0270	known_mRNA	408	7.00	15.45
PA0271	known_mRNA	285	5.00	19.22
PA0272	known_mRNA	933	34.00	26.42
PA0273	known_mRNA	1215	19.00	10.95
PA0274	known_mRNA	771	21.00	20.40
PA0275	known_mRNA	687	48.00	53.57
PA0276	known_mRNA	516	5.00	8.01
PA0277	known_mRNA	759	51.00	50.48
PA0278	known_mRNA	753	9.00	8.99
PA0279	known_mRNA	699	58.00	63.38
PA0280	known_mRNA	990	56.00	40.65
PA0281	known_mRNA	870	36.00	30.33
PA0282	known_mRNA	819	22.00	19.90
PA0283	known_mRNA	999	90.00	64.67
PA0284	known_mRNA	183	11.00	98.12
PA0285	known_mRNA	2283	247.00	71.96
PA0286	known_mRNA	1179	1812.00	1079.95
PA0287	known_mRNA	1386	53.00	26.41
PA0288	known_mRNA	957	22.00	16.60
PA0289	known_mRNA	963	79.00	59.20
PA0290	known_mRNA	972	110.00	81.55
PA0291	known_mRNA	1383	605.00	302.18
PA0292	known_mRNA	1107	197.00	126.01
PA0293	known_mRNA	879	21.00	17.48
PA0294	known_mRNA	666	41.00	47.53
PA0295	known_mRNA	1062	79.00	52.95
PA0296	known_mRNA	1377	791.02	396.99
PA0297	known_mRNA	753	155.00	154.87
PA0298	known_mRNA	1359	281.00	143.08
PA0299	known_mRNA	1371	1346.00	678.77
PA0300	known_mRNA	1104	717.00	460.01
PA0301	known_mRNA	1098	188.00	121.36
PA0302	known_mRNA	1155	203.00	123.80
PA0303	known_mRNA	882	128.00	106.15
PA0304	known_mRNA	870	175.00	147.46
PA0305	known_mRNA	2388	127.00	35.28
PA0306	known_mRNA	1053	70.00	47.37
PA0306a	known_mRNA	504	174.00	287.43
PA0307	known_mRNA	612	120.00	154.47
PA0308	known_mRNA	1020	125.00	87.71
PA0309	known_mRNA	753	86.00	85.93
PA0310	known_mRNA	699	117.00	127.86
PA0311	known_mRNA	555	24.00	34.97
PA0312	known_mRNA	495	212.00	358.67
PA0313	known_mRNA	693	89.00	98.28
PA0314	known_mRNA	771	71.00	68.97
PA0315	known_mRNA	438	360.00	719.10
PA0316	known_mRNA	1230	937.00	532.72
PA0317	known_mRNA	1395	630.00	311.70
PA0318	known_mRNA	666	146.00	169.25
PA0319	known_mRNA	990	301.00	218.52
PA0320	known_mRNA	351	123.00	338.79
PA0321	known_mRNA	1035	21.00	14.49
PA0322	known_mRNA	1395	21.00	10.39
PA0323	known_mRNA	1044	29.00	19.82
PA0324	known_mRNA	789	20.00	18.90
PA0325	known_mRNA	930	47.00	36.66
PA0326	known_mRNA	1050	26.00	17.65
PA0327	known_mRNA	966	82.00	61.22
PA0328	known_mRNA	1944	139.00	48.03
PA0329	known_mRNA	333	428.00	1278.45
PA0330	known_mRNA	672	180.00	206.38
PA0331	known_mRNA	1515	234.00	105.79
PA0332	known_mRNA	468	87.00	158.70
PA0333	known_mRNA	1272	139.00	76.14
PA0334	known_mRNA	1239	100.00	56.39
PA0335	known_mRNA	654	50.00	59.27
PA0336	known_mRNA	480	242.00	426.61
PA0337	known_mRNA	2280	861.00	251.17
PA0338	known_mRNA	1131	279.00	174.21
PA0339	known_mRNA	756	84.00	83.53
PA0340	known_mRNA	804	69.00	63.78
PA0341	known_mRNA	801	110.00	102.12
PA0342	known_mRNA	795	201.00	188.27
PA0343	known_mRNA	798	92.00	85.79
PA0344	known_mRNA	1380	85.00	42.56
PA0345	known_mRNA	1386	127.00	63.28
PA0346	known_mRNA	363	11.00	28.80
PA0347	known_mRNA	1152	26.00	15.90
PA0348	known_mRNA	1095	45.00	29.14
PA0349	known_mRNA	1041	31.00	21.25
PA0350	known_mRNA	507	58.00	95.06
PA0351	known_mRNA	474	28.00	50.20
PA0352	known_mRNA	1386	119.00	59.30
PA0353	known_mRNA	1839	329.00	120.65
PA0354	known_mRNA	1197	209.00	122.48
PA0355	known_mRNA	540	53.00	80.00
PA0356	known_mRNA	825	86.00	77.11
PA0357	known_mRNA	813	212.00	193.39
PA0358	known_mRNA	579	19.00	26.23
PA0359	known_mRNA	345	40.00	113.12
PA0360	known_mRNA	987	91.00	66.29
PA0361	known_mRNA	1734	331.00	129.30
PA0362	known_mRNA	252	18.00	85.69
PA0363	known_mRNA	480	96.00	169.23
PA0364	known_mRNA	1596	40.00	17.09
PA0365	known_mRNA	549	17.00	25.12
PA0366	known_mRNA	1431	48.00	23.09
PA0367	known_mRNA	648	26.00	31.17
PA0367a	known_mRNA	411	22.00	48.05
PA0368	known_mRNA	999	65.00	46.70
PA0370	known_mRNA	597	33.00	43.82
PA0371	known_mRNA	1488	145.00	66.85
PA0372	known_mRNA	1398	151.00	74.53
PA0373	known_mRNA	1368	593.00	299.76
PA0374	known_mRNA	672	225.00	257.98
PA0375	known_mRNA	1008	352.00	250.34
PA0376	known_mRNA	855	3324.00	2858.27
PA0377	known_mRNA	606	129.00	168.11
PA0378	known_mRNA	732	97.00	100.26
PA0379	known_mRNA	378	66.00	162.71
PA0380	known_mRNA	201	24.00	176.06
PA0381	known_mRNA	798	238.00	221.94
PA0382	known_mRNA	672	142.00	162.81
PA0383	known_mRNA	1347	63.00	32.39
PA0384	known_mRNA	258	3.00	13.69
PA0385	known_mRNA	324	13.00	40.54
PA0386	known_mRNA	1155	74.00	45.13
PA0387	known_mRNA	594	145.00	193.78
PA0388	known_mRNA	420	70.00	148.28
PA0389	known_mRNA	621	37.00	46.77
PA0390	known_mRNA	1140	109.00	67.46
PA0391	known_mRNA	1968	262.00	89.36
PA0392	known_mRNA	594	58.00	77.51
PA0393	known_mRNA	822	216.00	194.51
PA0394	known_mRNA	693	96.00	106.01
PA0395	known_mRNA	1035	266.00	183.58
PA0396	known_mRNA	1149	157.00	96.31
PA0397	known_mRNA	900	70.00	56.71
PA0398	known_mRNA	405	72.00	160.59
PA0399	known_mRNA	1374	151.00	75.96
PA0400	known_mRNA	1185	126.00	74.67
PA0401	known_mRNA	1272	193.00	105.72
PA0402	known_mRNA	1005	182.00	129.88
PA0403	known_mRNA	513	42.00	67.78
PA0404	known_mRNA	435	64.00	129.07
PA0405	known_mRNA	570	133.00	187.28
PA0406	known_mRNA	960	63.00	47.38
PA0407	known_mRNA	954	192.00	145.43
PA0408	known_mRNA	408	173.00	381.83
PA0409	known_mRNA	366	57.00	147.41
PA0410	known_mRNA	537	45.00	68.42
PA0411	known_mRNA	2049	385.00	125.79
PA0412	known_mRNA	876	49.00	40.96
PA0413	known_mRNA	7419	625.00	53.89
PA0414	known_mRNA	1032	41.00	28.39
PA0415	known_mRNA	507	21.00	34.42
PA0416	known_mRNA	795	21.00	19.67
PA0417	known_mRNA	612	29.00	37.33
PA0418	known_mRNA	1416	64.00	31.15
PA0419	known_mRNA	723	69.00	72.39
PA0420	known_mRNA	1404	106.00	52.08
PA0421	known_mRNA	1491	352.00	161.93
PA0422	known_mRNA	570	110.00	154.90
PA0423	known_mRNA	576	472.00	655.84
PA0424	known_mRNA	444	187.00	366.56
PA0425	known_mRNA	1152	501.00	306.43
PA0426	known_mRNA	3141	958.00	199.73
PA0427	known_mRNA	1458	305.00	143.78
PA0428	known_mRNA	1920	1198.00	419.52
PA0429	known_mRNA	1071	471.00	312.71
PA0430	known_mRNA	873	132.00	110.78
PA0431	known_mRNA	555	119.00	173.38
PA0432	known_mRNA	1410	777.00	379.95
PA0433	known_mRNA	435	29.00	58.48
PA0434	known_mRNA	2193	38.00	11.55
PA0435	known_mRNA	1479	12.00	5.57
PA0436	known_mRNA	621	67.00	84.69
PA0437	known_mRNA	1272	98.00	53.68
PA0438	known_mRNA	1251	69.00	38.50
PA0439	known_mRNA	1278	24.00	13.08
PA0440	known_mRNA	1368	38.00	19.21
PA0441	known_mRNA	1440	60.00	28.67
PA0443	known_mRNA	1491	18.00	8.28
PA0444	known_mRNA	1284	63.00	34.15
PA0445	known_mRNA	1017	55.83	39.31
PA0446	known_mRNA	1224	529.00	302.39
PA0447	known_mRNA	1182	1582.00	940.20
PA0448	known_mRNA	909	80.00	64.06
PA0449	known_mRNA	540	123.00	185.66
PA0450	known_mRNA	1623	57.00	23.91
PA0451	known_mRNA	1332	125.00	65.07
PA0451a	known_mRNA	732	33.00	34.11
PA0452	known_mRNA	795	25.00	23.42
PA0454	known_mRNA	2202	114.00	34.50
PA0455	known_mRNA	1377	357.00	179.17
PA0456	known_mRNA	210	459.00	3083.44
PA0457	known_mRNA	525	57.00	89.24
PA0457.1	known_mRNA	375	13.00	32.43
PA0458	known_mRNA	1434	90.00	43.20
PA0459	known_mRNA	2553	239.00	61.89
PA0460	known_mRNA	579	200.00	276.07
PA0461	known_mRNA	888	199.00	163.73
PA0462	known_mRNA	510	275.00	447.24
PA0463	known_mRNA	690	103.00	114.35
PA0464	known_mRNA	1425	131.00	63.32
PA0465	known_mRNA	1359	77.00	39.21
PA0466	known_mRNA	303	5.00	17.36
PA0467	known_mRNA	621	44.00	55.61
PA0468	known_mRNA	951	121.00	91.98
PA0469	known_mRNA	858	119.00	101.91
PA0470	known_mRNA	2409	206.00	56.70
PA0471	known_mRNA	972	158.00	117.14
PA0472	known_mRNA	519	235.00	373.51
PA0473	known_mRNA	750	82.00	82.32
PA0474	known_mRNA	405	3.00	6.69
PA0475	known_mRNA	570	30.00	42.24
PA0476	known_mRNA	1728	78.00	30.58
PA0477	known_mRNA	927	58.00	45.41
PA0478	known_mRNA	477	22.00	39.11
PA0479	known_mRNA	951	51.00	38.77
PA0480	known_mRNA	798	11.00	10.26
PA0481	known_mRNA	444	23.00	45.09
PA0482	known_mRNA	2178	2581.00	790.32
PA0483	known_mRNA	444	54.00	105.85
PA0484	known_mRNA	516	123.00	196.99
PA0485	known_mRNA	897	201.00	163.46
PA0486	known_mRNA	975	98.00	72.40
PA0487	known_mRNA	759	91.00	90.06
PA0488	known_mRNA	321	30.00	94.94
PA0489	known_mRNA	726	32.00	33.40
PA0490	known_mRNA	294	33.00	120.42
PA0491	known_mRNA	927	77.00	60.28
PA0492	known_mRNA	759	116.00	114.81
PA0493	known_mRNA	249	8.00	38.92
PA0494	known_mRNA	1377	117.00	58.72
PA0495	known_mRNA	879	94.00	78.26
PA0496	known_mRNA	978	66.00	48.59
PA0497	known_mRNA	1002	24.00	17.19
PA0498	known_mRNA	1008	42.00	29.87
PA0499	known_mRNA	702	46.00	50.01
PA0500	known_mRNA	1059	397.00	266.96
PA0501	known_mRNA	1206	146.00	84.85
PA0502	known_mRNA	723	104.00	109.11
PA0503	known_mRNA	825	80.00	71.73
PA0504	known_mRNA	687	54.00	60.27
PA0505	known_mRNA	231	100.00	558.67
PA0506	known_mRNA	1806	3065.00	1146.03
PA0507	known_mRNA	1797	96.00	36.09
PA0508	known_mRNA	1779	1635.00	621.31
PA0509	known_mRNA	1482	33.00	15.28
PA0510	known_mRNA	840	15.00	13.17
PA0511	known_mRNA	1164	19.00	11.49
PA0512	known_mRNA	516	16.00	25.62
PA0513	known_mRNA	444	1.00	1.96
PA0514	known_mRNA	525	3.00	4.70
PA0515	known_mRNA	453	7.00	13.35
PA0516	known_mRNA	1179	26.00	15.50
PA0517	known_mRNA	360	2.00	5.30
PA0518	known_mRNA	315	7.00	22.83
PA0519	known_mRNA	1707	158.00	62.77
PA0520	known_mRNA	783	48.00	45.78
PA0521	known_mRNA	528	11.00	17.10
PA0522	known_mRNA	258	2.00	9.13
PA0523	known_mRNA	441	18.00	35.62
PA0524	known_mRNA	1401	58.00	28.56
PA0525	known_mRNA	1839	81.00	29.70
PA0527	known_mRNA	684	99.00	111.08
PA0528	known_mRNA	879	47.00	39.13
PA0529	known_mRNA	702	50.00	54.36
PA0530	known_mRNA	1182	65.00	38.63
PA0531	known_mRNA	717	29.00	30.73
PA0532	known_mRNA	507	24.00	39.34
PA0533	known_mRNA	1491	79.00	36.34
PA0534	known_mRNA	1290	231.00	124.58
PA0535	known_mRNA	555	65.00	94.71
PA0536	known_mRNA	1026	207.00	144.28
PA0537	known_mRNA	609	220.00	284.94
PA0538	known_mRNA	510	35.00	56.92
PA0539	known_mRNA	831	61.00	54.23
PA0540	known_mRNA	387	53.00	126.23
PA0541	known_mRNA	459	107.00	200.40
PA0542	known_mRNA	420	63.00	133.45
PA0543	known_mRNA	969	86.00	63.98
PA0544	known_mRNA	744	104.00	105.42
PA0545	known_mRNA	1305	239.00	127.26
PA0546	known_mRNA	1191	673.00	396.60
PA0547	known_mRNA	1002	695.00	497.66
PA0548	known_mRNA	1998	819.00	274.87
PA0549	known_mRNA	1065	72.00	48.11
PA0550	known_mRNA	798	20.00	18.65
PA0551	known_mRNA	1062	128.00	85.80
PA0552	known_mRNA	1164	315.00	190.45
PA0553	known_mRNA	201	15.00	110.04
PA0554	known_mRNA	342	56.00	160.50
PA0555	known_mRNA	1065	584.00	390.20
PA0556	known_mRNA	483	29.00	50.70
PA0557	known_mRNA	657	49.00	57.76
PA0558	known_mRNA	768	168.00	163.95
PA0559	known_mRNA	1179	113.00	67.35
PA0560	known_mRNA	489	31.00	53.31
PA0561	known_mRNA	1155	101.00	61.60
PA0562	known_mRNA	675	63.00	71.84
PA0563	known_mRNA	354	123.00	334.44
PA0564	known_mRNA	912	32.00	25.53
PA0565	known_mRNA	339	75.00	217.90
PA0566	known_mRNA	516	103.00	164.96
PA0567	known_mRNA	159	3.00	36.19
PA0568	known_mRNA	459	21.00	39.33
PA0569	known_mRNA	471	12.00	21.70
PA0570	known_mRNA	348	8.00	22.33
PA0571	known_mRNA	615	33.00	42.22
PA0572	known_mRNA	2772	70.00	16.63
PA0573	known_mRNA	336	10.00	29.46
PA0574	known_mRNA	1122	106.00	66.78
PA0575	known_mRNA	3738	215.00	37.42
PA0576	known_mRNA	1854	3506.00	1274.57
PA0577	known_mRNA	1995	614.00	206.40
PA0578	known_mRNA	450	205.00	394.49
PA0579	known_mRNA	216	680.00	4321.37
PA0580	known_mRNA	1026	328.00	228.62
PA0581	known_mRNA	570	143.00	201.36
PA0582	known_mRNA	354	27.00	73.41
PA0583	known_mRNA	543	56.00	83.92
PA0584	known_mRNA	1233	120.00	68.04
PA0585	known_mRNA	507	14.00	22.95
PA0586	known_mRNA	1554	237.00	104.23
PA0587	known_mRNA	1272	314.00	171.99
PA0588	known_mRNA	1923	1439.00	503.07
PA0589	known_mRNA	333	20.00	59.74
PA0590	known_mRNA	852	101.00	87.21
PA0591	known_mRNA	381	45.00	109.66
PA0592	known_mRNA	807	143.00	131.59
PA0593	known_mRNA	987	64.00	46.62
PA0594	known_mRNA	1293	333.00	179.12
PA0595	known_mRNA	2775	2145.00	508.93
PA0596	known_mRNA	1017	191.00	134.47
PA0597	known_mRNA	675	52.00	59.30
PA0598	known_mRNA	759	59.00	58.39
PA0599	known_mRNA	1062	111.00	74.40
PA0600	known_mRNA	2394	362.00	100.30
PA0601	known_mRNA	633	103.00	127.13
PA0602	known_mRNA	1035	71.00	49.00
PA0603	known_mRNA	1110	575.00	366.67
PA0604	known_mRNA	1047	389.00	264.98
PA0605	known_mRNA	1248	244.00	136.50
PA0606	known_mRNA	831	110.00	97.79
PA0607	known_mRNA	675	138.00	157.36
PA0608	known_mRNA	819	201.00	181.78
PA0609	known_mRNA	1479	611.00	283.57
PA0610	known_mRNA	315	599.00	1953.42
PA0611	known_mRNA	771	286.00	277.81
PA0612	known_mRNA	201	94.00	689.58
PA0613	known_mRNA	360	706.00	1871.55
PA0614	known_mRNA	450	1013.00	1949.36
PA0615	known_mRNA	516	1552.00	2485.56
PA0616	known_mRNA	558	1354.00	1959.20
PA0617	known_mRNA	327	475.00	1459.82
PA0618	known_mRNA	888	4214.00	3467.23
PA0619	known_mRNA	534	1831.00	2804.04
PA0620	known_mRNA	2076	9719.00	3131.50
PA0621	known_mRNA	459	980.00	1835.43
PA0622	known_mRNA	1161	13095.00	7940.02
PA0623	known_mRNA	504	3365.00	5558.73
PA0624	known_mRNA	345	1284.00	3631.06
PA0625	known_mRNA	2238	12101.00	3600.28
PA0626	known_mRNA	873	3589.00	3012.06
PA0627	known_mRNA	207	52.00	359.49
PA0628	known_mRNA	990	2924.00	2122.73
PA0629	known_mRNA	630	1384.00	1718.28
PA0630	known_mRNA	363	367.00	960.84
PA0631	known_mRNA	258	116.00	529.51
PA0633	known_mRNA	495	2162.00	3657.79
PA0634	known_mRNA	348	1030.00	2874.43
PA0635	known_mRNA	255	403.00	1878.29
PA0636	known_mRNA	1836	7634.00	2804.42
PA0637	known_mRNA	342	644.00	1845.79
PA0638	known_mRNA	696	1744.00	1915.84
PA0639	known_mRNA	771	1504.00	1460.95
PA0640	known_mRNA	603	1286.00	1686.40
PA0641	known_mRNA	3615	11038.00	1988.81
PA0643	known_mRNA	1092	1844.00	1197.73
PA0644	known_mRNA	336	186.00	547.89
PA0645	known_mRNA	231	50.00	279.33
PA0646	known_mRNA	1053	1162.00	786.41
PA0647	known_mRNA	303	113.00	392.39
PA0648	known_mRNA	231	31.00	173.19
PA0649	known_mRNA	606	162.00	211.12
PA0650	known_mRNA	1050	460.00	312.32
PA0651	known_mRNA	837	299.00	263.59
PA0652	known_mRNA	645	340.00	409.99
PA0653	known_mRNA	423	195.00	408.93
PA0654	known_mRNA	795	231.00	216.37
PA0655	known_mRNA	648	342.00	410.05
PA0656	known_mRNA	339	54.00	156.89
PA0657	known_mRNA	1482	203.00	94.01
PA0658	known_mRNA	801	124.00	115.12
PA0659	known_mRNA	1077	191.00	126.01
PA0660	known_mRNA	969	267.00	198.65
PA0661	known_mRNA	423	64.00	134.21
PA0662	known_mRNA	1035	321.00	221.53
PA0663	known_mRNA	720	94.00	99.11
PA0664	known_mRNA	423	35.00	73.40
PA0665	known_mRNA	351	136.00	374.60
PA0666	known_mRNA	1092	368.00	239.03
PA0667	known_mRNA	1344	702.00	361.84
PA0668	known_mRNA	1200	1274.00	744.50
PA0669	known_mRNA	3096	289.00	61.16
PA0670	known_mRNA	1416	122.00	59.38
PA0671	known_mRNA	552	48.00	70.43
PA0672	known_mRNA	597	202.00	268.25
PA0673	known_mRNA	321	9.00	28.48
PA0674	known_mRNA	717	32.00	33.91
PA0675	known_mRNA	546	8.00	11.90
PA0676	known_mRNA	960	25.00	18.80
PA0677	known_mRNA	642	7.00	8.49
PA0678	known_mRNA	450	1.00	1.92
PA0679	known_mRNA	432	8.00	16.29
PA0680	known_mRNA	375	1.00	2.49
PA0681	known_mRNA	450	4.00	7.70
PA0682	known_mRNA	966	13.00	9.71
PA0683	known_mRNA	1146	7.00	4.31
PA0684	known_mRNA	594	4.00	5.35
PA0685	known_mRNA	2412	55.00	15.12
PA0686	known_mRNA	1410	25.00	12.22
PA0687	known_mRNA	1215	15.00	8.65
PA0688	known_mRNA	1107	51.00	32.62
PA0689	known_mRNA	1113	99.00	62.94
PA0690	known_mRNA	12543	571.00	28.92
PA0691	known_mRNA	603	1.00	1.31
PA0692	known_mRNA	1635	7.00	2.91
PA0693	known_mRNA	1848	25.00	9.12
PA0695	known_mRNA	747	1.00	1.01
PA0696	known_mRNA	1707	19.00	7.55
PA0699	known_mRNA	945	8.00	6.13
PA0700	known_mRNA	426	5.00	10.38
PA0701	known_mRNA	987	18.00	13.11
PA0701a	known_mRNA	666	24.00	27.82
PA0702	known_mRNA	906	19.00	15.27
PA0703	known_mRNA	1317	40.00	21.08
PA0704	known_mRNA	1395	129.00	63.82
PA0705	known_mRNA	900	91.00	73.72
PA0706	known_mRNA	639	143.00	174.44
PA0707	known_mRNA	780	12.00	11.50
PA0708	known_mRNA	855	24.00	20.64
PA0709	known_mRNA	297	1.00	3.59
PA0710	known_mRNA	396	7.00	16.13
PA0711	known_mRNA	507	11.00	18.03
PA0712	known_mRNA	258	5.00	22.82
PA0713	known_mRNA	294	6.00	21.89
PA0714	known_mRNA	477	8.00	14.22
PA0715	known_mRNA	957	374.00	282.26
PA0716	known_mRNA	1326	236.00	123.46
PA0718	known_mRNA	291	10.00	37.12
PA0719	known_mRNA	378	6.00	14.79
PA0720	known_mRNA	435	10.00	20.17
PA0722	known_mRNA	252	4.00	19.04
PA0723	known_mRNA	249	8.00	38.92
PA0724	known_mRNA	1263	20.00	11.04
PA0725	known_mRNA	357	1.00	2.68
PA0726	known_mRNA	1275	19.00	10.38
PA0727	known_mRNA	1293	34.00	18.29
PA0728	known_mRNA	984	19.00	13.89
PA0729	known_mRNA	348	107.00	298.61
PA0730	known_mRNA	903	193.00	155.74
PA0731	known_mRNA	738	205.00	209.82
PA0732	known_mRNA	1044	241.00	164.70
PA0733	known_mRNA	693	97.00	107.12
PA0734	known_mRNA	273	38.00	157.15
PA0735	known_mRNA	816	64.00	58.13
PA0736	known_mRNA	1077	93.00	61.36
PA0736a	known_mRNA	180	20.00	184.82
PA0737	known_mRNA	456	53.00	100.16
PA0738	known_mRNA	246	5.00	24.86
PA0739	known_mRNA	915	47.00	37.35
PA0740	known_mRNA	1977	51.00	17.31
PA0741	known_mRNA	642	27.00	32.75
PA0742	known_mRNA	645	21.00	25.32
PA0743	known_mRNA	897	116.00	94.33
PA0744	known_mRNA	1104	97.00	62.23
PA0745	known_mRNA	819	163.00	147.41
PA0746	known_mRNA	1164	183.00	110.64
PA0747	known_mRNA	1509	262.00	118.96
PA0749	known_mRNA	822	36.00	32.42
PA0750	known_mRNA	696	65.00	71.40
PA0751	known_mRNA	1038	39.00	26.83
PA0752	known_mRNA	1518	53.00	23.91
PA0753	known_mRNA	471	5.00	9.04
PA0754	known_mRNA	984	42.00	30.70
PA0755	known_mRNA	1284	27.00	14.64
PA0756	known_mRNA	672	81.00	92.87
PA0757	known_mRNA	1383	184.00	91.90
PA0758	known_mRNA	837	362.00	319.13
PA0759	known_mRNA	945	106.00	81.17
PA0760	known_mRNA	255	62.00	288.97
PA0761	known_mRNA	1617	445.00	187.45
PA0762	known_mRNA	582	1669.00	2288.76
PA0763	known_mRNA	585	1555.00	2118.59
PA0764	known_mRNA	951	742.00	564.05
PA0765	known_mRNA	456	82.00	154.96
PA0766	known_mRNA	1425	691.00	334.00
PA0767	known_mRNA	1800	726.00	272.43
PA0768	known_mRNA	855	270.00	232.17
PA0769	known_mRNA	378	123.00	303.23
PA0770	known_mRNA	690	123.00	136.55
PA0771	known_mRNA	918	118.00	93.42
PA0772	known_mRNA	702	31.00	33.70
PA0773	known_mRNA	747	137.00	138.20
PA0774	known_mRNA	969	118.00	87.79
PA0775	known_mRNA	741	53.00	53.98
PA0776	known_mRNA	573	10.00	13.99
PA0777	known_mRNA	753	65.00	64.94
PA0778	known_mRNA	405	33.00	73.61
PA0779	known_mRNA	2400	1469.00	405.95
PA0780	known_mRNA	753	248.00	247.79
PA0781	known_mRNA	2064	99.00	32.10
PA0782	known_mRNA	3183	995.00	204.59
PA0783	known_mRNA	1521	227.00	102.19
PA0784	known_mRNA	930	178.00	138.83
PA0785	known_mRNA	639	17.00	20.74
PA0786	known_mRNA	306	2.00	6.83
PA0787	known_mRNA	1164	76.00	45.95
PA0788	known_mRNA	3126	212.00	44.42
PA0788a	known_mRNA	210	14.00	94.05
PA0789	known_mRNA	1416	151.00	73.50
PA0790	known_mRNA	816	22.00	19.98
PA0791	known_mRNA	789	52.00	49.15
PA0792	known_mRNA	1485	93.00	42.97
PA0793	known_mRNA	1188	77.00	45.50
PA0794	known_mRNA	2607	435.00	110.19
PA0795	known_mRNA	1128	464.00	290.58
PA0796	known_mRNA	897	397.00	322.85
PA0797	known_mRNA	723	300.00	314.73
PA0798	known_mRNA	651	217.00	258.70
PA0799	known_mRNA	1992	200.00	67.34
PA0800	known_mRNA	534	46.00	70.45
PA0801	known_mRNA	1521	232.00	104.44
PA0802	known_mRNA	324	11.00	34.30
PA0803	known_mRNA	441	37.00	73.21
PA0804	known_mRNA	822	165.00	148.58
PA0805	known_mRNA	228	323.00	1849.65
PA0806	known_mRNA	396	6.00	13.82
PA0807	known_mRNA	768	714.00	696.79
PA0808	known_mRNA	474	33.00	59.17
PA0809	known_mRNA	1317	184.00	96.99
PA0810	known_mRNA	702	137.00	148.94
PA0811	known_mRNA	1248	227.00	126.99
PA0812	known_mRNA	1296	165.00	88.53
PA0813	known_mRNA	1248	202.00	113.01
PA0814	known_mRNA	435	28.00	56.47
PA0815	known_mRNA	954	95.00	71.96
PA0816	known_mRNA	885	90.00	74.34
PA0817	known_mRNA	426	16.00	33.22
PA0819	known_mRNA	294	3.00	10.95
PA0820	known_mRNA	813	125.00	114.03
PA0821	known_mRNA	1089	104.00	67.76
PA0823	known_mRNA	234	2.00	10.91
PA0824	known_mRNA	519	9.00	14.30
PA0825	known_mRNA	336	3.00	8.84
PA0826	known_mRNA	639	71.00	86.61
PA0826.2	known_mRNA	353	315606.00	861840.54
PA0827	known_mRNA	879	34.00	28.31
PA0828	known_mRNA	684	13.00	14.59
PA0829	known_mRNA	942	48.00	36.89
PA0830	known_mRNA	834	89.00	78.79
PA0831	known_mRNA	1020	68.00	47.71
PA0832	known_mRNA	642	105.00	127.35
PA0833	known_mRNA	714	744.00	792.41
PA0834	known_mRNA	915	105.00	83.45
PA0835	known_mRNA	2115	452.00	142.78
PA0836	known_mRNA	1185	211.00	125.05
PA0837	known_mRNA	486	1768.00	3065.29
PA0838	known_mRNA	483	269.00	470.26
PA0839	known_mRNA	591	467.00	628.10
PA0840	known_mRNA	1113	573.00	364.28
PA0841	known_mRNA	960	36.00	27.07
PA0842	known_mRNA	1221	36.00	20.64
PA0843	known_mRNA	624	34.00	42.72
PA0844	known_mRNA	2193	52.00	15.81
PA0845	known_mRNA	2013	61.00	20.31
PA0846	known_mRNA	741	104.00	105.93
PA0847	known_mRNA	2208	115.00	34.71
PA0848	known_mRNA	600	28.00	36.95
PA0849	known_mRNA	951	76.00	57.77
PA0850	known_mRNA	420	11.00	23.30
PA0851	known_mRNA	963	67.00	50.20
PA0852	known_mRNA	1170	111.00	66.73
PA0853	known_mRNA	624	58.00	72.87
PA0854	known_mRNA	1395	224.00	110.83
PA0855	known_mRNA	1020	40.00	28.07
PA0856	known_mRNA	549	176.00	260.05
PA0857	known_mRNA	306	11.00	37.59
PA0858	known_mRNA	939	168.00	129.59
PA0859	known_mRNA	603	54.00	70.81
PA0860	known_mRNA	1791	187.00	70.55
PA0861	known_mRNA	2457	376.00	101.37
PA0862	known_mRNA	783	104.00	99.19
PA0863	known_mRNA	960	32.00	24.06
PA0864	known_mRNA	789	46.00	43.48
PA0865	known_mRNA	1074	1130.00	747.86
PA0866	known_mRNA	1419	246.00	119.46
PA0867	known_mRNA	384	134.00	322.80
PA0868	known_mRNA	414	62.00	134.03
PA0869	known_mRNA	933	161.00	125.11
PA0870	known_mRNA	1200	640.00	374.00
PA0871	known_mRNA	357	79.00	212.08
PA0872	known_mRNA	789	314.00	296.77
PA0873	known_mRNA	1560	160.00	70.07
PA0874	known_mRNA	267	8.00	34.38
PA0875	known_mRNA	2196	89.00	27.02
PA0876	known_mRNA	945	131.00	100.31
PA0877	known_mRNA	897	87.00	70.75
PA0878	known_mRNA	828	27.00	24.11
PA0879	known_mRNA	1161	29.00	17.58
PA0880	known_mRNA	381	5.00	12.18
PA0881	known_mRNA	1353	18.00	9.21
PA0882	known_mRNA	1203	25.00	14.57
PA0883	known_mRNA	828	11.00	9.82
PA0884	known_mRNA	996	40.00	28.84
PA0885	known_mRNA	639	7.00	8.54
PA0886	known_mRNA	1284	32.00	17.35
PA0887	known_mRNA	1956	494.00	169.59
PA0888	known_mRNA	780	430.00	411.97
PA0889	known_mRNA	690	72.00	79.93
PA0890	known_mRNA	699	66.00	72.13
PA0891	known_mRNA	1113	141.00	89.64
PA0892	known_mRNA	765	82.00	80.40
PA0893	known_mRNA	990	110.00	79.86
PA0894	known_mRNA	324	11.00	34.30
PA0895	known_mRNA	1221	222.00	127.25
PA0896	known_mRNA	1017	76.00	53.51
PA0897	known_mRNA	1023	49.00	34.27
PA0898	known_mRNA	1467	74.00	34.65
PA0899	known_mRNA	1347	126.00	64.79
PA0900	known_mRNA	291	24.00	89.08
PA0901	known_mRNA	999	125.00	89.81
PA0902	known_mRNA	1005	102.00	72.79
PA0903	known_mRNA	2625	850.00	213.77
PA0904	known_mRNA	1239	307.00	173.13
PA0905	known_mRNA	186	118.00	1016.88
PA0906	known_mRNA	714	181.00	192.78
PA0907	known_mRNA	531	323.00	498.29
PA0908	known_mRNA	375	207.00	516.35
PA0909	known_mRNA	276	48.00	194.82
PA0910	known_mRNA	504	924.00	1526.38
PA0911	known_mRNA	453	434.00	827.59
PA0912	known_mRNA	540	100.00	150.94
PA0913	known_mRNA	1449	738.00	350.26
PA0914	known_mRNA	393	93.00	216.61
PA0915	known_mRNA	462	42.00	77.97
PA0916	known_mRNA	1323	408.00	213.98
PA0917	known_mRNA	1905	436.00	153.97
PA0918	known_mRNA	549	50.00	73.88
PA0919	known_mRNA	1284	180.00	97.58
PA0920	known_mRNA	2646	303.00	75.57
PA0921	known_mRNA	360	87.00	230.63
PA0922	known_mRNA	315	244.00	795.72
PA0923	known_mRNA	1050	273.00	185.36
PA0924	known_mRNA	1929	211.00	73.52
PA0925	known_mRNA	408	34.00	75.04
PA0926	known_mRNA	426	62.00	128.74
PA0927	known_mRNA	990	88.00	63.89
PA0928	known_mRNA	2778	408.00	96.69
PA0929	known_mRNA	720	212.00	223.53
PA0930	known_mRNA	1338	127.00	65.78
PA0931	known_mRNA	2229	119.00	35.56
PA0932	known_mRNA	900	513.00	415.57
PA0933	known_mRNA	1353	640.00	327.47
PA0934	known_mRNA	2244	919.00	272.65
PA0935	known_mRNA	831	126.00	112.02
PA0936	known_mRNA	939	330.00	254.55
PA0937	known_mRNA	540	132.00	199.24
PA0938	known_mRNA	1329	549.00	286.50
PA0939	known_mRNA	327	14.00	43.03
PA0940	known_mRNA	255	5.00	23.30
PA0941	known_mRNA	234	2.00	10.91
PA0942	known_mRNA	561	345.00	495.79
PA0943	known_mRNA	717	187.00	198.16
PA0944	known_mRNA	669	110.00	126.81
PA0945	known_mRNA	1062	366.00	245.32
PA0946	known_mRNA	1038	320.00	220.12
PA0947	known_mRNA	705	217.00	234.70
PA0948	known_mRNA	420	16.00	33.89
PA0949	known_mRNA	597	94.00	124.83
PA0950	known_mRNA	354	67.00	182.18
PA0951	known_mRNA	1236	164.00	92.74
PA0951a	known_mRNA	186	2.00	17.24
PA0952	known_mRNA	384	30.00	72.27
PA0953	known_mRNA	465	97.00	178.49
PA0954	known_mRNA	276	10.00	40.59
PA0955	known_mRNA	957	196.00	147.92
PA0956	known_mRNA	1716	812.00	320.77
PA0957	known_mRNA	408	95.00	209.67
PA0958	known_mRNA	1332	761.00	396.14
PA0959	known_mRNA	630	280.00	347.63
PA0960	known_mRNA	210	14.00	94.05
PA0961	known_mRNA	615	69.00	88.28
PA0962	known_mRNA	471	414.00	748.68
PA0963	known_mRNA	1776	1205.00	458.74
PA0964	known_mRNA	747	363.00	366.17
PA0965	known_mRNA	525	91.00	142.48
PA0966	known_mRNA	606	201.00	261.95
PA0967	known_mRNA	1059	179.00	120.37
PA0968	known_mRNA	447	240.00	466.11
PA0969	known_mRNA	696	237.00	260.35
PA0970	known_mRNA	441	79.00	156.32
PA0971	known_mRNA	1044	441.00	301.38
PA0972	known_mRNA	1299	337.00	180.35
PA0973	known_mRNA	507	1605.00	2630.64
PA0974	known_mRNA	825	462.00	414.25
PA0975	known_mRNA	795	199.00	186.40
PA0976	known_mRNA	675	192.00	218.94
PA0978	known_mRNA	828	106.57	95.15
PA0979	known_mRNA	309	8.00	26.91
PA0981	known_mRNA	624	14.00	17.59
PA0982	known_mRNA	549	90.00	132.98
PA0983	known_mRNA	288	19.00	71.75
PA0984	known_mRNA	327	8.00	24.59
PA0985	known_mRNA	1497	439.00	201.07
PA0986	known_mRNA	264	3.00	13.15
PA0987	known_mRNA	843	27.00	23.60
PA0988	known_mRNA	405	65.00	144.98
PA0989	known_mRNA	561	24.00	34.49
PA0990	known_mRNA	639	17.00	20.74
PA0992	known_mRNA	618	34.00	43.24
PA0993	known_mRNA	714	7.00	7.46
PA0994	known_mRNA	2520	134.00	35.18
PA0995	known_mRNA	522	100.00	157.75
PA0996	known_mRNA	1554	661.00	290.69
PA0997	known_mRNA	852	238.00	205.50
PA0998	known_mRNA	1047	104.00	70.84
PA0999	known_mRNA	1014	198.00	139.87
PA1000	known_mRNA	906	123.00	98.88
PA1001	known_mRNA	1593	166.00	71.07
PA1002	known_mRNA	603	89.00	116.71
PA1003	known_mRNA	999	137.00	98.44
PA1004	known_mRNA	1059	277.00	186.26
PA1005	known_mRNA	1434	340.00	163.21
PA1006	known_mRNA	252	66.00	314.20
PA1007	known_mRNA	1074	184.00	121.78
PA1008	known_mRNA	474	134.00	240.26
PA1009	known_mRNA	558	70.00	101.29
PA1010	known_mRNA	879	751.00	625.27
PA1011	known_mRNA	1191	622.00	366.55
PA1012	known_mRNA	759	151.00	149.45
PA1013	known_mRNA	711	171.00	183.06
PA1014	known_mRNA	993	306.00	221.38
PA1015	known_mRNA	801	89.00	82.63
PA1016	known_mRNA	1152	71.00	43.43
PA1017	known_mRNA	2148	73.00	22.68
PA1018	known_mRNA	867	18.00	15.23
PA1019	known_mRNA	1356	26.00	13.27
PA1020	known_mRNA	1113	21.00	13.35
PA1021	known_mRNA	762	13.00	12.81
PA1022	known_mRNA	1146	19.00	11.69
PA1023	known_mRNA	918	17.00	13.46
PA1024	known_mRNA	987	12.00	8.74
PA1025	known_mRNA	1251	15.00	8.37
PA1026	known_mRNA	477	22.00	39.11
PA1027	known_mRNA	1590	104.00	44.61
PA1028	known_mRNA	1287	77.00	41.63
PA1030	known_mRNA	756	209.00	207.83
PA1031	known_mRNA	1362	300.00	152.38
PA1032	known_mRNA	2544	437.00	113.58
PA1033	known_mRNA	642	68.00	82.47
PA1034	known_mRNA	201	27.00	198.07
PA1035	known_mRNA	495	178.00	301.15
PA1036	known_mRNA	561	102.00	146.58
PA1037	known_mRNA	621	57.00	72.05
PA1038	known_mRNA	318	11.00	35.33
PA1039	known_mRNA	474	52.00	93.23
PA1040	known_mRNA	498	71.00	119.16
PA1041	known_mRNA	633	639.00	788.67
PA1042	known_mRNA	300	21.00	74.12
PA1043	known_mRNA	810	80.00	73.30
PA1044	known_mRNA	465	26.00	47.84
PA1045	known_mRNA	2145	386.00	120.13
PA1046	known_mRNA	2274	248.00	72.55
PA1047	known_mRNA	1179	204.00	121.58
PA1048	known_mRNA	882	915.00	758.80
PA1049	known_mRNA	648	171.00	205.02
PA1050	known_mRNA	1113	130.00	82.65
PA1051	known_mRNA	1359	56.00	28.51
PA1052	known_mRNA	1146	150.00	92.28
PA1052a	known_mRNA	243	9.00	45.77
PA1053	known_mRNA	465	1087.00	2000.17
PA1054	known_mRNA	2802	616.00	144.68
PA1055	known_mRNA	339	8.00	23.24
PA1056	known_mRNA	1500	209.00	95.52
PA1057	known_mRNA	525	59.00	92.38
PA1058	known_mRNA	270	5.00	21.08
PA1059	known_mRNA	348	6.00	16.74
PA1060	known_mRNA	906	54.00	43.41
PA1061	known_mRNA	1098	44.00	28.40
PA1062	known_mRNA	522	14.00	22.08
PA1063	known_mRNA	252	3.00	14.28
PA1064	known_mRNA	666	86.00	99.69
PA1065	known_mRNA	474	26.00	46.62
PA1066	known_mRNA	657	25.00	29.47
PA1067	known_mRNA	915	15.00	11.92
PA1068	known_mRNA	1911	199.00	70.04
PA1069	known_mRNA	2295	261.00	75.61
PA1070	known_mRNA	702	40.00	43.49
PA1071	known_mRNA	768	25.00	24.40
PA1072	known_mRNA	1254	51.00	28.38
PA1073	known_mRNA	924	45.00	35.36
PA1074	known_mRNA	1122	334.00	210.43
PA1075	known_mRNA	318	24.00	77.09
PA1076	known_mRNA	363	73.00	191.12
PA1077	known_mRNA	408	56.00	123.60
PA1078	known_mRNA	441	26.00	51.45
PA1079	known_mRNA	714	120.00	127.81
PA1080	known_mRNA	1389	453.00	225.19
PA1081	known_mRNA	750	140.00	140.55
PA1082	known_mRNA	786	225.00	213.61
PA1083	known_mRNA	696	82.00	90.08
PA1084	known_mRNA	1110	173.00	110.32
PA1085	known_mRNA	1203	303.00	176.57
PA1086	known_mRNA	2052	262.00	85.47
PA1087	known_mRNA	1320	295.00	155.10
PA1088	known_mRNA	762	135.00	132.98
PA1089	known_mRNA	603	49.00	64.26
PA1090	known_mRNA	663	44.00	51.29
PA1091	known_mRNA	5085	328.00	41.59
PA1092	known_mRNA	1467	38399.00	17980.44
PA1093	known_mRNA	372	757.00	1910.87
PA1094	known_mRNA	1425	3883.00	1876.90
PA1095	known_mRNA	381	2794.00	6808.48
PA1096	known_mRNA	297	951.00	3412.48
PA1097	known_mRNA	1473	1038.00	483.89
PA1098	known_mRNA	1209	378.00	219.06
PA1099	known_mRNA	1422	516.00	249.99
PA1100	known_mRNA	330	158.00	478.67
PA1101	known_mRNA	1797	792.00	297.73
PA1102	known_mRNA	1017	372.00	261.90
PA1103	known_mRNA	807	262.00	241.10
PA1104	known_mRNA	1356	193.00	98.51
PA1105	known_mRNA	444	20.00	39.20
PA1106	known_mRNA	714	43.00	45.80
PA1107	known_mRNA	1197	62.00	36.33
PA1108	known_mRNA	1158	47.00	28.58
PA1109	known_mRNA	780	64.00	61.32
PA1110	known_mRNA	711	129.00	138.10
PA1111	known_mRNA	624	44.00	55.28
PA1112	known_mRNA	1149	272.00	166.85
PA1112a	known_mRNA	222	17.00	102.44
PA1112b	known_mRNA	192	340.00	2740.88
PA1113	known_mRNA	1767	146.00	55.89
PA1114	known_mRNA	336	21.00	61.86
PA1115	known_mRNA	2325	208.00	59.44
PA1116	known_mRNA	840	114.00	100.08
PA1117	known_mRNA	375	40.00	99.78
PA1118	known_mRNA	684	246.00	276.02
PA1119	known_mRNA	507	39.00	63.92
PA1120	known_mRNA	1308	119.00	63.20
PA1121	known_mRNA	573	101.00	141.27
PA1123	known_mRNA	321	49.00	155.06
PA1124	known_mRNA	1497	183.00	83.82
PA1125	known_mRNA	753	49.00	48.96
PA1126	known_mRNA	588	54.00	73.10
PA1127	known_mRNA	990	80.00	58.08
PA1128	known_mRNA	912	29.00	23.13
PA1129	known_mRNA	408	13.00	28.69
PA1130	known_mRNA	978	70.00	51.53
PA1131	known_mRNA	1269	49.00	26.91
PA1132	known_mRNA	690	83.00	92.14
PA1133	known_mRNA	351	8.00	22.04
PA1134	known_mRNA	522	11.00	17.35
PA1135	known_mRNA	876	79.00	66.04
PA1136	known_mRNA	732	69.00	71.32
PA1137	known_mRNA	987	367.00	267.36
PA1138	known_mRNA	876	34.00	28.42
PA1139	known_mRNA	849	104.00	90.17
PA1140	known_mRNA	837	106.00	93.45
PA1141	known_mRNA	903	52.00	41.96
PA1142	known_mRNA	717	36.00	38.15
PA1143	known_mRNA	654	2.00	2.37
PA1144	known_mRNA	1335	30.00	15.58
PA1145	known_mRNA	903	63.00	50.84
PA1146	known_mRNA	1182	50.00	29.72
PA1147	known_mRNA	1491	66.00	30.36
PA1148	known_mRNA	1917	53.00	18.59
PA1149	known_mRNA	369	8.00	20.44
PA1150	known_mRNA	2070	1077.10	348.12
PA1151	known_mRNA	264	171.00	749.58
PA1153	known_mRNA	555	18.00	26.23
PA1154	known_mRNA	534	16.00	24.50
PA1155	known_mRNA	1248	473.00	264.61
PA1156	known_mRNA	2892	1085.00	246.55
PA1157	known_mRNA	711	115.00	123.11
PA1158	known_mRNA	1359	104.00	52.95
PA1159	known_mRNA	210	80.00	537.42
PA1160	known_mRNA	384	92.00	221.63
PA1161	known_mRNA	804	54.00	49.91
PA1162	known_mRNA	1152	117.00	71.56
PA1163	known_mRNA	2610	225.00	56.93
PA1164	known_mRNA	813	119.00	108.56
PA1165	known_mRNA	729	96.00	99.72
PA1166	known_mRNA	789	78.00	73.72
PA1167	known_mRNA	672	60.00	68.79
PA1168	known_mRNA	321	2.00	6.33
PA1169	known_mRNA	2058	80.00	26.02
PA1170	known_mRNA	735	71.00	73.03
PA1171	known_mRNA	1197	184.00	107.83
PA1172	known_mRNA	597	16.00	21.25
PA1173	known_mRNA	492	12.00	20.47
PA1174	known_mRNA	2490	340.00	90.38
PA1175	known_mRNA	330	8.00	24.24
PA1176	known_mRNA	492	103.00	175.68
PA1177	known_mRNA	168	32.00	343.03
PA1178	known_mRNA	603	5706.00	7482.60
PA1179	known_mRNA	678	732.00	830.21
PA1180	known_mRNA	1347	419.00	215.44
PA1181	known_mRNA	3363	296.00	57.48
PA1182	known_mRNA	1002	48.00	34.37
PA1183	known_mRNA	1311	101.00	53.51
PA1184	known_mRNA	891	68.00	55.73
PA1185	known_mRNA	630	11.00	13.66
PA1186	known_mRNA	1020	15.00	10.53
PA1187	known_mRNA	1140	61.00	37.75
PA1188	known_mRNA	1182	150.00	89.15
PA1189	known_mRNA	498	39.00	65.45
PA1190	known_mRNA	600	39.00	51.46
PA1191	known_mRNA	594	71.00	94.88
PA1192	known_mRNA	825	235.00	210.71
PA1193	known_mRNA	672	91.00	104.34
PA1194	known_mRNA	1419	70.00	33.99
PA1195	known_mRNA	765	25.00	24.51
PA1196	known_mRNA	1401	134.00	65.99
PA1197	known_mRNA	771	84.00	81.60
PA1198	known_mRNA	618	544.00	691.76
PA1199	known_mRNA	534	163.00	249.62
PA1200	known_mRNA	663	77.00	89.76
PA1201	known_mRNA	915	84.00	66.76
PA1202	known_mRNA	618	120.00	152.59
PA1203	known_mRNA	408	7.00	15.45
PA1204	known_mRNA	558	31.00	44.86
PA1205	known_mRNA	948	66.00	50.35
PA1206	known_mRNA	474	35.00	62.75
PA1207	known_mRNA	1842	112.00	41.00
PA1208	known_mRNA	1500	55.00	25.14
PA1209	known_mRNA	936	31.00	24.00
PA1210	known_mRNA	699	12.00	13.11
PA1211	known_mRNA	636	14.00	17.18
PA1212	known_mRNA	1230	12.00	6.82
PA1213	known_mRNA	960	5.00	3.76
PA1214	known_mRNA	1599	19.00	8.10
PA1215	known_mRNA	1287	25.00	13.52
PA1216	known_mRNA	747	16.00	16.14
PA1217	known_mRNA	1368	57.00	28.81
PA1218	known_mRNA	879	13.00	10.82
PA1219	known_mRNA	615	11.00	14.07
PA1220	known_mRNA	1263	19.00	10.49
PA1221	known_mRNA	1857	19.00	6.90
PA1222	known_mRNA	1158	144.00	87.57
PA1223	known_mRNA	894	46.00	37.55
PA1224	known_mRNA	780	21.00	20.12
PA1225	known_mRNA	627	10.00	12.49
PA1226	known_mRNA	609	29.00	37.56
PA1227	known_mRNA	849	51.00	44.22
PA1228	known_mRNA	351	8.00	22.04
PA1229	known_mRNA	807	45.00	41.41
PA1231	known_mRNA	909	10.00	8.01
PA1232	known_mRNA	2040	42.00	13.79
PA1233	known_mRNA	258	2.00	9.13
PA1234	known_mRNA	504	21.00	34.69
PA1235	known_mRNA	783	27.00	25.75
PA1236	known_mRNA	1512	29.00	13.14
PA1237	known_mRNA	1152	21.00	12.84
PA1238	known_mRNA	1449	13.00	6.17
PA1239	known_mRNA	885	12.00	9.91
PA1240	known_mRNA	798	42.00	39.17
PA1241	known_mRNA	561	85.00	122.15
PA1242	known_mRNA	1773	102.00	38.90
PA1243	known_mRNA	2577	177.00	45.38
PA1244	known_mRNA	342	100.00	286.61
PA1245	known_mRNA	1245	72.00	40.39
PA1246	known_mRNA	1782	37.00	14.03
PA1247	known_mRNA	1299	28.00	14.98
PA1248	known_mRNA	1446	20.00	9.51
PA1249	known_mRNA	1440	68.00	32.49
PA1250	known_mRNA	396	36.00	82.93
PA1251	known_mRNA	1626	50.00	20.94
PA1252	known_mRNA	1005	94.00	67.08
PA1253	known_mRNA	1581	72.00	31.08
PA1254	known_mRNA	918	18.00	14.25
PA1255	known_mRNA	1035	27.00	18.63
PA1256	known_mRNA	723	23.00	24.13
PA1257	known_mRNA	645	9.00	10.85
PA1258	known_mRNA	666	5.00	5.80
PA1259	known_mRNA	1743	67.00	26.03
PA1260	known_mRNA	822	27.00	24.31
PA1261	known_mRNA	675	35.00	39.91
PA1262	known_mRNA	1443	25.00	11.92
PA1263	known_mRNA	945	113.00	86.53
PA1264	known_mRNA	867	67.00	56.68
PA1265	known_mRNA	903	34.00	27.44
PA1266	known_mRNA	1254	60.00	33.39
PA1267	known_mRNA	1116	41.00	25.99
PA1268	known_mRNA	945	26.00	19.91
PA1269	known_mRNA	669	45.00	51.88
PA1270	known_mRNA	2040	48.00	15.76
PA1271	known_mRNA	1851	147.00	53.53
PA1272	known_mRNA	612	25.00	32.18
PA1273	known_mRNA	1308	30.00	15.93
PA1274	known_mRNA	657	13.00	15.32
PA1275	known_mRNA	939	19.00	14.66
PA1276	known_mRNA	996	10.00	7.21
PA1277	known_mRNA	1473	23.00	10.72
PA1278	known_mRNA	522	7.00	11.04
PA1279	known_mRNA	1056	20.00	13.49
PA1280	known_mRNA	585	8.00	10.90
PA1281	known_mRNA	738	33.00	33.78
PA1282	known_mRNA	1506	186.00	84.64
PA1283	known_mRNA	561	294.00	422.50
PA1284	known_mRNA	1821	111.00	41.14
PA1285	known_mRNA	450	69.00	132.78
PA1286	known_mRNA	1200	31.00	18.12
PA1287	known_mRNA	555	177.00	257.89
PA1288	known_mRNA	1275	375.00	204.87
PA1289	known_mRNA	480	14.00	24.68
PA1290	known_mRNA	594	49.00	65.48
PA1291	known_mRNA	840	44.00	38.63
PA1292	known_mRNA	855	126.00	108.35
PA1293	known_mRNA	1062	108.00	72.39
PA1294	known_mRNA	1125	137.00	86.05
PA1295	known_mRNA	294	9.00	32.84
PA1296	known_mRNA	933	209.00	162.41
PA1297	known_mRNA	981	167.00	122.51
PA1298	known_mRNA	276	13.00	52.76
PA1299	known_mRNA	450	89.00	171.27
PA1300	known_mRNA	528	82.00	127.44
PA1301	known_mRNA	984	115.00	84.07
PA1302	known_mRNA	2556	120.00	31.03
PA1303	known_mRNA	540	21.00	31.70
PA1304	known_mRNA	2052	158.00	51.54
PA1305	known_mRNA	474	248.00	444.65
PA1306	known_mRNA	462	61.00	113.24
PA1307	known_mRNA	774	142.00	137.30
PA1308	known_mRNA	525	70.00	109.60
PA1309	known_mRNA	861	85.00	72.50
PA1310	known_mRNA	1116	18.00	11.41
PA1311	known_mRNA	828	25.00	22.32
PA1312	known_mRNA	912	50.00	39.89
PA1313	known_mRNA	1359	22.00	11.20
PA1314	known_mRNA	387	6.00	14.29
PA1315	known_mRNA	615	62.00	79.32
PA1316	known_mRNA	1542	47.00	20.84
PA1317	known_mRNA	996	23.00	16.58
PA1318	known_mRNA	1977	63.00	21.38
PA1319	known_mRNA	630	4.00	4.97
PA1321	known_mRNA	891	17.00	13.93
PA1322	known_mRNA	2199	26.00	7.88
PA1323	known_mRNA	333	93.00	277.79
PA1324	known_mRNA	513	44.00	71.01
PA1325	known_mRNA	408	11.00	24.28
PA1326	known_mRNA	1548	85.00	37.54
PA1327	known_mRNA	1971	240.00	81.72
PA1328	known_mRNA	909	58.00	46.45
PA1329	known_mRNA	432	4.00	8.14
PA1330	known_mRNA	780	33.00	31.62
PA1331	known_mRNA	1548	173.00	76.40
PA1332	known_mRNA	552	103.00	151.12
PA1333	known_mRNA	207	5.00	34.57
PA1334	known_mRNA	1113	29.00	18.44
PA1335	known_mRNA	1278	103.00	56.12
PA1336	known_mRNA	1902	229.00	81.00
PA1337	known_mRNA	1089	151.00	98.38
PA1338	known_mRNA	1674	142.00	57.62
PA1339	known_mRNA	735	177.00	182.05
PA1340	known_mRNA	669	175.00	201.75
PA1341	known_mRNA	747	146.00	147.28
PA1342	known_mRNA	909	624.00	499.70
PA1343	known_mRNA	459	48.00	89.90
PA1344	known_mRNA	795	170.00	159.24
PA1345	known_mRNA	1590	53.00	22.74
PA1346	known_mRNA	1548	36.00	15.90
PA1347	known_mRNA	693	13.00	14.36
PA1348	known_mRNA	708	70.00	75.32
PA1349	known_mRNA	351	12.00	33.05
PA1350	known_mRNA	750	37.00	37.14
PA1351	known_mRNA	1224	36.00	20.58
PA1352	known_mRNA	1212	21.00	12.14
PA1353	known_mRNA	414	39.00	84.31
PA1354	known_mRNA	426	24.00	49.83
PA1355	known_mRNA	381	23.00	56.05
PA1356	known_mRNA	1107	80.00	51.17
PA1357	known_mRNA	477	58.00	103.11
PA1358	known_mRNA	399	39.00	88.87
PA1359	known_mRNA	657	42.00	49.51
PA1360	known_mRNA	894	36.00	29.39
PA1361	known_mRNA	1434	168.00	80.65
PA1362	known_mRNA	324	2.00	6.24
PA1363	known_mRNA	741	81.00	82.50
PA1364	known_mRNA	843	60.00	52.45
PA1365	known_mRNA	2442	65.00	17.64
PA1366	known_mRNA	771	155.00	150.56
PA1367	known_mRNA	837	23.00	20.28
PA1368	known_mRNA	1425	60.00	29.00
PA1369	known_mRNA	753	30.00	29.97
PA1370	known_mRNA	1866	141.00	50.91
PA1371	known_mRNA	702	218.00	237.00
PA1372	known_mRNA	2136	1038.00	324.48
PA1373	known_mRNA	1269	83.00	45.58
PA1374	known_mRNA	507	8.00	13.11
PA1375	known_mRNA	1143	299.00	184.50
PA1376	known_mRNA	1734	283.00	110.55
PA1377	known_mRNA	534	23.00	35.22
PA1378	known_mRNA	363	3.00	7.85
PA1379	known_mRNA	834	30.00	26.56
PA1380	known_mRNA	966	59.00	44.05
PA1381	known_mRNA	492	7.00	11.94
PA1382	known_mRNA	2280	336.00	98.02
PA1383	known_mRNA	1806	168.00	62.82
PA1384	known_mRNA	1014	25.00	17.66
PA1385	known_mRNA	1125	54.00	33.92
PA1386	known_mRNA	1269	47.00	25.81
PA1387	known_mRNA	1557	98.00	43.01
PA1388	known_mRNA	729	17.00	17.66
PA1389	known_mRNA	1485	85.00	39.28
PA1390	known_mRNA	1035	25.00	17.25
PA1391	known_mRNA	1776	33.00	12.56
PA1392	known_mRNA	1245	39.00	21.88
PA1393	known_mRNA	591	27.00	36.31
PA1394	known_mRNA	255	2.00	9.32
PA1395	known_mRNA	417	4.00	8.56
PA1396	known_mRNA	1623	74.00	31.05
PA1397	known_mRNA	633	76.00	93.80
PA1398	known_mRNA	342	17.00	48.72
PA1399	known_mRNA	921	80.00	63.10
PA1400	known_mRNA	3288	79.00	15.71
PA1401	known_mRNA	408	19.00	41.93
PA1402	known_mRNA	666	30.00	34.78
PA1403	known_mRNA	633	20.00	24.68
PA1404	known_mRNA	228	10.00	57.26
PA1405	known_mRNA	1593	83.00	35.53
PA1406	known_mRNA	759	46.00	45.53
PA1407	known_mRNA	942	21.00	16.14
PA1408	known_mRNA	2424	114.00	31.17
PA1409	known_mRNA	1041	26.00	17.83
PA1410	known_mRNA	1092	10.00	6.50
PA1411	known_mRNA	912	55.00	43.88
PA1412	known_mRNA	1194	18.00	10.58
PA1413	known_mRNA	873	182.00	152.74
PA1414	known_mRNA	234	101.00	550.75
PA1415	known_mRNA	729	164.00	170.35
PA1416	known_mRNA	1383	133.00	66.43
PA1417	known_mRNA	1602	91.00	38.72
PA1418	known_mRNA	1392	46.00	22.81
PA1419	known_mRNA	1512	44.00	19.94
PA1420	known_mRNA	420	4.00	8.47
PA1421	known_mRNA	960	42.00	31.58
PA1422	known_mRNA	894	127.00	103.68
PA1423	known_mRNA	1254	297.00	165.27
PA1424	known_mRNA	612	45.00	57.93
PA1424a	known_mRNA	336	21.00	61.86
PA1425	known_mRNA	1617	80.00	33.70
PA1428	known_mRNA	432	62.00	126.24
PA1428a	known_mRNA	1590	70.00	30.03
PA1429	known_mRNA	2709	295.00	71.78
PA1430	known_mRNA	720	644.00	679.01
PA1431	known_mRNA	243	52.00	264.43
PA1432	known_mRNA	606	1006.00	1311.03
PA1433	known_mRNA	1953	368.00	126.54
PA1434	known_mRNA	714	45.00	47.93
PA1435	known_mRNA	1158	86.00	52.30
PA1436	known_mRNA	3111	163.00	34.32
PA1437	known_mRNA	690	48.00	53.29
PA1438	known_mRNA	1446	118.00	56.13
PA1439	known_mRNA	408	36.00	79.46
PA1440	known_mRNA	588	619.00	837.91
PA1441	known_mRNA	1284	363.00	196.78
PA1442	known_mRNA	522	174.00	274.48
PA1443	known_mRNA	972	265.00	196.46
PA1444	known_mRNA	474	97.00	173.92
PA1445	known_mRNA	453	64.00	122.04
PA1446	known_mRNA	768	66.00	64.41
PA1447	known_mRNA	270	3.00	12.65
PA1448	known_mRNA	777	25.00	24.06
PA1449	known_mRNA	1137	41.00	25.45
PA1450	known_mRNA	1260	60.00	33.21
PA1451	known_mRNA	1344	55.00	28.35
PA1452	known_mRNA	2124	741.00	233.02
PA1453	known_mRNA	1290	895.00	482.67
PA1454	known_mRNA	843	475.00	415.26
PA1455	known_mRNA	744	526.00	533.16
PA1456	known_mRNA	375	108.00	269.40
PA1457	known_mRNA	789	431.00	407.35
PA1458	known_mRNA	2262	2412.00	709.56
PA1459	known_mRNA	1107	435.00	278.24
PA1460	known_mRNA	741	148.00	150.74
PA1461	known_mRNA	891	117.00	95.89
PA1462	known_mRNA	789	168.00	158.78
PA1463	known_mRNA	891	646.00	529.44
PA1464	known_mRNA	480	527.00	929.03
PA1465	known_mRNA	408	158.00	348.72
PA1466	known_mRNA	687	69.00	77.01
PA1467	known_mRNA	972	98.00	72.65
PA1468	known_mRNA	417	11.00	23.54
PA1469	known_mRNA	723	73.00	76.58
PA1470	known_mRNA	738	48.00	49.13
PA1471	known_mRNA	297	41.00	147.12
PA1472	known_mRNA	555	28.00	40.80
PA1473	known_mRNA	336	23.00	67.75
PA1474	known_mRNA	1479	924.00	428.84
PA1475	known_mRNA	702	174.00	189.16
PA1476	known_mRNA	672	225.00	257.98
PA1477	known_mRNA	759	285.00	282.07
PA1478	known_mRNA	177	3.00	28.74
PA1479	known_mRNA	489	111.00	190.87
PA1480	known_mRNA	1974	477.00	162.16
PA1481	known_mRNA	543	59.00	88.42
PA1482	known_mRNA	468	37.00	67.49
PA1483	known_mRNA	1224	145.00	82.89
PA1483a	known_mRNA	417	47.00	100.57
PA1484	known_mRNA	807	43.00	39.57
PA1485	known_mRNA	1368	24.00	12.13
PA1486	known_mRNA	1101	32.00	20.59
PA1487	known_mRNA	1416	33.00	16.06
PA1488	known_mRNA	1239	42.00	23.69
PA1489	known_mRNA	1191	20.00	11.79
PA1490	known_mRNA	777	11.00	10.59
PA1491	known_mRNA	1236	68.00	38.45
PA1492	known_mRNA	357	7.00	18.79
PA1493	known_mRNA	999	217.00	155.92
PA1494	known_mRNA	1656	166.00	68.14
PA1495	known_mRNA	627	22.00	27.48
PA1496	known_mRNA	852	31.00	26.77
PA1497	known_mRNA	915	8.00	6.36
PA1498	known_mRNA	1434	44.00	21.12
PA1499	known_mRNA	1266	19.00	10.46
PA1500	known_mRNA	891	17.00	13.93
PA1501	known_mRNA	783	59.00	56.27
PA1502	known_mRNA	1776	60.00	22.84
PA1503	known_mRNA	432	13.00	26.47
PA1504	known_mRNA	651	65.00	77.49
PA1505	known_mRNA	996	221.00	159.34
PA1506	known_mRNA	330	4.00	12.12
PA1507	known_mRNA	1368	45.00	22.75
PA1508	known_mRNA	261	3.00	13.42
PA1509	known_mRNA	1143	105.00	64.79
PA1510	known_mRNA	1710	90.00	35.69
PA1511	known_mRNA	2529	247.67	64.77
PA1512	known_mRNA	519	18.40	29.24
PA1513	known_mRNA	1278	110.00	59.94
PA1514	known_mRNA	510	10.00	16.26
PA1515	known_mRNA	999	81.00	58.20
PA1516	known_mRNA	516	10.00	16.02
PA1517	known_mRNA	927	65.00	50.89
PA1518	known_mRNA	381	61.00	148.65
PA1519	known_mRNA	1350	22.00	11.28
PA1520	known_mRNA	780	227.00	217.48
PA1521	known_mRNA	1305	42.00	22.36
PA1522	known_mRNA	840	72.00	63.21
PA1523	known_mRNA	2400	98.00	27.08
PA1524	known_mRNA	1455	53.00	25.04
PA1525	known_mRNA	1134	52.00	32.37
PA1526	known_mRNA	660	163.00	191.06
PA1527	known_mRNA	3489	831.00	155.33
PA1528	known_mRNA	870	636.00	535.91
PA1529	known_mRNA	2385	314.00	87.35
PA1530	known_mRNA	378	44.00	108.47
PA1531	known_mRNA	867	1.00	0.85
PA1532	known_mRNA	2046	634.00	207.47
PA1533	known_mRNA	327	145.00	445.63
PA1534	known_mRNA	597	90.00	119.52
PA1535	known_mRNA	1149	89.00	54.60
PA1536	known_mRNA	540	51.00	76.98
PA1537	known_mRNA	888	44.00	36.20
PA1538	known_mRNA	1584	80.00	34.46
PA1539	known_mRNA	849	193.00	167.33
PA1540	known_mRNA	330	23.00	69.68
PA1541	known_mRNA	369	51.00	130.29
PA1542	known_mRNA	837	73.00	64.35
PA1543	known_mRNA	549	121.00	178.78
PA1544	known_mRNA	735	1030.00	1059.38
PA1545	known_mRNA	468	310.00	565.47
PA1546	known_mRNA	1383	837.00	418.06
PA1547	known_mRNA	684	146.00	163.82
PA1548	known_mRNA	210	15.00	100.77
PA1549	known_mRNA	2436	630.00	171.39
PA1550	known_mRNA	540	283.00	427.16
PA1551	known_mRNA	1416	855.00	416.15
PA1552	known_mRNA	957	940.00	709.42
PA1552.1	known_mRNA	186	23.00	198.21
PA1553	known_mRNA	612	551.00	709.26
PA1554	known_mRNA	1428	2050.95	989.07
PA1555	known_mRNA	927	195.00	152.66
PA1555.1	known_mRNA	186	3.00	25.85
PA1556	known_mRNA	609	52.00	67.35
PA1557	known_mRNA	1428	362.68	174.90
PA1558	known_mRNA	633	66.00	81.46
PA1561	known_mRNA	1566	453.00	197.56
PA1562	known_mRNA	2733	955.00	230.23
PA1563	known_mRNA	1059	190.00	127.76
PA1564	known_mRNA	240	6.00	31.22
PA1565	known_mRNA	1311	49.00	25.96
PA1566	known_mRNA	1365	42.00	21.28
PA1567	known_mRNA	1398	78.00	38.50
PA1568	known_mRNA	354	6.00	16.31
PA1569	known_mRNA	1371	39.00	19.67
PA1570	known_mRNA	882	165.00	136.83
PA1571	known_mRNA	180	14.00	129.37
PA1572	known_mRNA	1146	503.00	309.46
PA1573	known_mRNA	597	68.00	90.30
PA1574	known_mRNA	282	81.00	316.94
PA1575	known_mRNA	552	50.00	73.36
PA1576	known_mRNA	867	404.00	341.79
PA1577	known_mRNA	342	19.00	54.46
PA1578	known_mRNA	756	123.00	122.31
PA1578a	known_mRNA	255	5.00	23.30
PA1579	known_mRNA	609	341.00	441.65
PA1580	known_mRNA	1287	1395.00	754.26
PA1581	known_mRNA	387	684.00	1629.14
PA1582	known_mRNA	369	236.00	602.93
PA1583	known_mRNA	1773	2137.00	815.03
PA1584	known_mRNA	708	782.00	841.43
PA1585	known_mRNA	2832	2242.00	520.75
PA1586	known_mRNA	1230	846.00	480.98
PA1587	known_mRNA	1437	972.00	465.54
PA1588	known_mRNA	1167	931.00	561.26
PA1589	known_mRNA	888	748.00	615.45
PA1590	known_mRNA	1314	843.00	445.46
PA1591	known_mRNA	765	50.00	49.02
PA1592	known_mRNA	237	563.00	2998.03
PA1593	known_mRNA	474	38.00	68.13
PA1594	known_mRNA	447	32.00	62.15
PA1595	known_mRNA	1230	161.00	91.53
PA1596	known_mRNA	1905	2019.00	712.97
PA1597	known_mRNA	726	112.00	116.91
PA1598	known_mRNA	822	34.00	30.62
PA1599	known_mRNA	783	51.00	48.64
PA1600	known_mRNA	1302	37.00	19.75
PA1601	known_mRNA	2247	76.00	22.52
PA1602	known_mRNA	492	14.00	23.88
PA1603	known_mRNA	423	34.00	71.30
PA1604	known_mRNA	906	95.00	76.37
PA1605	known_mRNA	1035	52.00	35.89
PA1606	known_mRNA	477	9.00	16.00
PA1607	known_mRNA	441	41.00	81.13
PA1608	known_mRNA	1626	356.00	149.06
PA1609	known_mRNA	1218	1197.00	688.00
PA1610	known_mRNA	516	530.00	848.81
PA1611	known_mRNA	1956	142.00	48.75
PA1612	known_mRNA	759	25.00	24.74
PA1613	known_mRNA	2109	104.00	32.95
PA1614	known_mRNA	1023	179.00	125.18
PA1615	known_mRNA	342	22.00	63.06
PA1616	known_mRNA	465	53.00	97.52
PA1617	known_mRNA	1668	293.00	119.34
PA1618	known_mRNA	438	64.00	127.84
PA1619	known_mRNA	825	78.00	69.94
PA1620	known_mRNA	642	12.00	14.55
PA1621	known_mRNA	813	508.00	463.42
PA1622	known_mRNA	861	446.00	380.39
PA1623	known_mRNA	663	271.00	315.90
PA1624	known_mRNA	807	227.00	208.90
PA1625	known_mRNA	1068	119.00	79.26
PA1626	known_mRNA	1275	83.00	45.34
PA1627	known_mRNA	648	57.00	68.34
PA1628	known_mRNA	1530	52.00	23.26
PA1629	known_mRNA	786	21.00	19.94
PA1630	known_mRNA	867	77.00	65.14
PA1631	known_mRNA	1155	42.00	25.61
PA1633	known_mRNA	1695	99.00	39.63
PA1634	known_mRNA	2073	25.00	8.07
PA1635	known_mRNA	552	5.00	7.34
PA1636	known_mRNA	2658	139.00	34.50
PA1637	known_mRNA	693	30.00	33.13
PA1638	known_mRNA	909	29.00	23.22
PA1639	known_mRNA	606	180.00	234.58
PA1640	known_mRNA	1038	132.00	90.80
PA1641	known_mRNA	279	13.00	51.80
PA1642	known_mRNA	1035	178.00	122.84
PA1643	known_mRNA	1110	148.00	94.38
PA1643a	known_mRNA	348	28.00	78.14
PA1644	known_mRNA	609	28.00	36.26
PA1645	known_mRNA	408	17.00	37.52
PA1646	known_mRNA	1959	70.00	23.99
PA1647	known_mRNA	1722	64.00	25.19
PA1648	known_mRNA	1005	147.00	104.90
PA1649	known_mRNA	762	95.00	93.58
PA1650	known_mRNA	894	111.00	90.62
PA1651	known_mRNA	1197	101.00	59.19
PA1652	known_mRNA	636	93.00	114.11
PA1653	known_mRNA	477	28.00	49.78
PA1654	known_mRNA	1167	51.00	30.75
PA1655	known_mRNA	603	35.00	45.90
PA1656	known_mRNA	1557	90.00	39.50
PA1657	known_mRNA	507	16.00	26.22
PA1658	known_mRNA	1476	50.00	23.26
PA1660	known_mRNA	1581	39.00	16.83
PA1661	known_mRNA	1008	36.00	25.60
PA1662	known_mRNA	2634	64.00	16.04
PA1663	known_mRNA	1512	19.00	8.61
PA1665	known_mRNA	1194	15.00	8.81
PA1666	known_mRNA	507	6.00	9.83
PA1667	known_mRNA	1332	48.00	24.99
PA1668	known_mRNA	870	20.00	16.85
PA1669	known_mRNA	3528	96.00	17.74
PA1670	known_mRNA	729	31.00	32.20
PA1671	known_mRNA	990	47.00	34.12
PA1672	known_mRNA	381	20.00	48.74
PA1673	known_mRNA	462	76.00	141.08
PA1674	known_mRNA	546	305.00	453.84
PA1675	known_mRNA	558	63.00	91.16
PA1676	known_mRNA	321	22.00	69.62
PA1677	known_mRNA	597	119.00	158.03
PA1678	known_mRNA	915	326.00	259.08
PA1679	known_mRNA	780	530.00	507.78
PA1680	known_mRNA	984	35.00	25.59
PA1681	known_mRNA	1092	341.00	221.49
PA1682	known_mRNA	1152	70.00	42.82
PA1683	known_mRNA	618	78.00	99.19
PA1684	known_mRNA	546	67.00	99.70
PA1685	known_mRNA	750	82.00	82.32
PA1686	known_mRNA	894	134.00	109.40
PA1687	known_mRNA	861	112.00	95.52
PA1688	known_mRNA	870	117.00	98.59
PA1689	known_mRNA	2103	489.00	155.41
PA1690	known_mRNA	1050	14.00	9.51
PA1691	known_mRNA	789	12.00	11.34
PA1693	known_mRNA	654	56.00	66.38
PA1694	known_mRNA	930	8.00	6.24
PA1695	known_mRNA	1110	16.00	10.20
PA1697	known_mRNA	1323	4.00	2.10
PA1698	known_mRNA	867	1.00	0.85
PA1699	known_mRNA	279	1.00	3.98
PA1700	known_mRNA	372	1.00	2.52
PA1702	known_mRNA	330	1.00	3.03
PA1703	known_mRNA	2121	53.00	16.69
PA1704	known_mRNA	435	3.00	6.05
PA1705	known_mRNA	297	2.00	7.18
PA1706	known_mRNA	885	9.00	7.43
PA1707	known_mRNA	504	4.00	6.61
PA1708	known_mRNA	1173	21.00	12.59
PA1709	known_mRNA	888	16.00	13.16
PA1710	known_mRNA	438	23.00	45.94
PA1711	known_mRNA	246	4.00	19.89
PA1712	known_mRNA	414	6.00	12.97
PA1713	known_mRNA	837	32.00	28.21
PA1714	known_mRNA	831	53.00	47.12
PA1715	known_mRNA	423	6.00	12.58
PA1716	known_mRNA	1803	32.00	11.99
PA1717	known_mRNA	1299	22.00	11.77
PA1718	known_mRNA	204	1.00	7.12
PA1720	known_mRNA	348	3.00	8.37
PA1721	known_mRNA	432	9.00	18.33
PA1722	known_mRNA	339	5.00	14.53
PA1723	known_mRNA	747	11.00	11.10
PA1724	known_mRNA	627	7.00	8.74
PA1725	known_mRNA	645	11.00	13.26
PA1726	known_mRNA	2295	157.00	45.48
PA1727	known_mRNA	2058	389.00	126.50
PA1728	known_mRNA	342	475.00	1361.42
PA1729	known_mRNA	648	199.00	238.59
PA1730	known_mRNA	1413	110.00	53.66
PA1731	known_mRNA	954	39.00	29.54
PA1732	known_mRNA	801	60.00	55.70
PA1733	known_mRNA	732	84.00	86.82
PA1734	known_mRNA	822	42.00	37.82
PA1735	known_mRNA	888	53.00	43.61
PA1736	known_mRNA	1206	380.00	220.83
PA1737	known_mRNA	2145	865.00	269.19
PA1738	known_mRNA	915	72.00	57.22
PA1739	known_mRNA	972	16.00	11.86
PA1740	known_mRNA	999	85.00	61.07
PA1741	known_mRNA	372	55.00	138.83
PA1742	known_mRNA	723	94.00	98.61
PA1745	known_mRNA	489	40.00	68.78
PA1746	known_mRNA	507	395.00	647.42
PA1747	known_mRNA	189	2.00	16.66
PA1748	known_mRNA	690	318.00	353.03
PA1749	known_mRNA	486	431.00	747.25
PA1750	known_mRNA	1077	331.00	218.38
PA1751	known_mRNA	378	45.00	110.94
PA1752	known_mRNA	948	305.00	232.70
PA1753	known_mRNA	498	169.00	283.64
PA1754	known_mRNA	975	669.00	494.22
PA1755	known_mRNA	348	79.00	220.47
PA1756	known_mRNA	804	52.00	48.06
PA1757	known_mRNA	618	139.00	176.76
PA1758	known_mRNA	1362	98.00	49.78
PA1759	known_mRNA	2706	342.00	83.31
PA1760	known_mRNA	2724	257.00	62.17
PA1761	known_mRNA	438	43.00	85.89
PA1762	known_mRNA	762	31.00	30.54
PA1763	known_mRNA	1026	35.00	24.40
PA1764	known_mRNA	1599	46.00	19.61
PA1765	known_mRNA	1188	58.00	34.28
PA1766	known_mRNA	984	245.00	179.10
PA1767	known_mRNA	1527	345.00	154.64
PA1768	known_mRNA	540	56.00	84.53
PA1769	known_mRNA	825	312.00	279.75
PA1770	known_mRNA	2376	2419.00	675.60
PA1771	known_mRNA	1011	61.00	43.24
PA1772	known_mRNA	489	336.00	577.77
PA1773	known_mRNA	999	151.00	108.49
PA1774	known_mRNA	255	102.00	475.40
PA1775	known_mRNA	825	547.00	490.46
PA1776	known_mRNA	498	490.00	822.38
PA1777	known_mRNA	1053	11465.00	7759.23
PA1778	known_mRNA	738	54.00	55.27
PA1779	known_mRNA	2727	79.00	19.09
PA1780	known_mRNA	327	1.00	3.07
PA1781	known_mRNA	2451	64.00	17.30
PA1782	known_mRNA	1596	34.00	14.53
PA1783	known_mRNA	1212	11.00	6.36
PA1784	known_mRNA	696	19.00	20.87
PA1785	known_mRNA	579	13.00	17.94
PA1786	known_mRNA	1209	17.00	9.85
PA1787	known_mRNA	2610	1920.00	485.77
PA1788	known_mRNA	468	149.00	271.79
PA1789	known_mRNA	864	344.00	292.21
PA1790	known_mRNA	624	122.00	153.28
PA1791	known_mRNA	1332	59.00	30.71
PA1792	known_mRNA	723	44.00	46.16
PA1793	known_mRNA	498	283.00	474.97
PA1794	known_mRNA	1671	592.00	240.66
PA1795	known_mRNA	1383	590.00	294.69
PA1796	known_mRNA	855	161.00	138.44
PA1797	known_mRNA	1833	312.00	114.82
PA1797a	known_mRNA	222	8.00	48.21
PA1798	known_mRNA	1287	173.00	93.54
PA1799	known_mRNA	708	83.00	89.31
PA1800	known_mRNA	1311	4446.00	2355.31
PA1801	known_mRNA	642	944.00	1144.91
PA1802	known_mRNA	1281	3922.00	2131.56
PA1803	known_mRNA	2397	2947.00	815.47
PA1804	known_mRNA	273	755.00	3122.37
PA1805	known_mRNA	1866	683.00	246.59
PA1806	known_mRNA	798	21.00	19.58
PA1807	known_mRNA	1611	48.00	20.30
PA1808	known_mRNA	1020	40.00	28.07
PA1809	known_mRNA	1083	42.00	27.54
PA1810	known_mRNA	1848	138.00	50.34
PA1811	known_mRNA	1830	97.00	35.76
PA1812	known_mRNA	1605	218.00	92.57
PA1813	known_mRNA	777	122.00	117.42
PA1814	known_mRNA	762	156.00	153.67
PA1815	known_mRNA	447	89.00	172.85
PA1816	known_mRNA	741	133.00	135.47
PA1817	known_mRNA	390	46.00	108.34
PA1818	known_mRNA	2256	165.00	48.68
PA1819	known_mRNA	1356	204.00	104.13
PA1820	known_mRNA	1503	50.00	22.80
PA1821	known_mRNA	813	266.00	242.66
PA1822	known_mRNA	1689	406.00	163.15
PA1823	known_mRNA	837	114.00	100.50
PA1824	known_mRNA	780	51.00	48.86
PA1825	known_mRNA	645	59.00	71.15
PA1826	known_mRNA	906	49.00	39.39
PA1827	known_mRNA	762	16.00	15.76
PA1828	known_mRNA	768	130.00	126.87
PA1829	known_mRNA	1071	139.00	92.29
PA1830	known_mRNA	315	215.00	701.14
PA1831	known_mRNA	711	206.00	220.52
PA1832	known_mRNA	1026	307.00	213.98
PA1833	known_mRNA	993	488.00	353.05
PA1833a	known_mRNA	876	76.00	63.53
PA1835	known_mRNA	438	17.00	33.96
PA1836	known_mRNA	582	47.00	64.45
PA1837	known_mRNA	498	52.00	87.27
PA1837a	known_mRNA	228	38.00	217.61
PA1838	known_mRNA	1659	214.00	87.68
PA1839	known_mRNA	1041	232.00	159.06
PA1840	known_mRNA	363	144.00	377.01
PA1841	known_mRNA	498	75.00	125.87
PA1842	known_mRNA	363	39.00	102.11
PA1843	known_mRNA	3705	513.00	90.11
PA1844	known_mRNA	465	20.00	36.80
PA1845	known_mRNA	519	9.00	14.30
PA1846	known_mRNA	2289	276.00	80.18
PA1847	known_mRNA	585	890.00	1212.57
PA1848	known_mRNA	1170	54.00	32.46
PA1849	known_mRNA	243	2.00	10.17
PA1850	known_mRNA	1005	84.00	59.94
PA1851	known_mRNA	1206	138.00	80.20
PA1852	known_mRNA	276	414.00	1680.32
PA1853	known_mRNA	864	252.00	214.06
PA1854	known_mRNA	1158	101.00	61.42
PA1855	known_mRNA	222	2.00	12.05
PA1856	known_mRNA	1443	102.05	48.65
PA1857	known_mRNA	924	70.00	55.01
PA1858	known_mRNA	828	44.00	39.28
PA1859	known_mRNA	888	45.00	37.03
PA1860	known_mRNA	828	107.00	95.53
PA1861	known_mRNA	1086	106.00	69.28
PA1862	known_mRNA	687	43.00	47.99
PA1863	known_mRNA	756	74.00	73.59
PA1864	known_mRNA	651	32.00	38.15
PA1865	known_mRNA	1680	412.00	166.52
PA1866	known_mRNA	2277	397.00	115.98
PA1866a	known_mRNA	210	2.00	13.44
PA1867	known_mRNA	528	5.00	7.77
PA1868	known_mRNA	2331	46.00	13.11
PA1869	known_mRNA	240	6.00	31.22
PA1870	known_mRNA	426	4.00	8.31
PA1871	known_mRNA	1257	77.00	42.73
PA1872	known_mRNA	792	100.00	94.09
PA1873	known_mRNA	1023	34.00	23.78
PA1874	known_mRNA	7407	1859.00	160.56
PA1875	known_mRNA	1278	100.00	54.49
PA1876	known_mRNA	2172	225.00	69.10
PA1877	known_mRNA	1188	31.00	18.32
PA1878	known_mRNA	579	25.00	34.51
PA1879	known_mRNA	555	23.00	33.51
PA1880	known_mRNA	2196	289.00	87.73
PA1881	known_mRNA	462	24.00	44.55
PA1882	known_mRNA	324	8.00	24.95
PA1883	known_mRNA	399	8.00	18.23
PA1884	known_mRNA	552	51.00	74.83
PA1885	known_mRNA	534	54.00	82.70
PA1886	known_mRNA	2364	175.00	49.14
PA1887	known_mRNA	669	35.00	40.35
PA1888	known_mRNA	1410	51.00	24.94
PA1889	known_mRNA	984	103.00	75.30
PA1890	known_mRNA	624	112.00	140.72
PA1891	known_mRNA	390	10.00	23.55
PA1892	known_mRNA	738	60.00	61.41
PA1893	known_mRNA	2430	246.00	67.10
PA1894	known_mRNA	693	113.00	124.79
PA1895	known_mRNA	1275	116.00	63.37
PA1896	known_mRNA	1170	113.00	67.93
PA1897	known_mRNA	768	88.00	85.88
PA1898	known_mRNA	714	28.00	29.82
PA1899	known_mRNA	489	3.20	5.50
PA1900	known_mRNA	489	9.00	15.48
PA1901	known_mRNA	1218	126.00	72.42
PA1902	known_mRNA	624	5.50	6.91
PA1903	known_mRNA	1884	31.00	11.08
PA1904	known_mRNA	837	14.00	12.34
PA1905	known_mRNA	648	0.64	0.77
PA1906	known_mRNA	537	16.00	24.33
PA1907	known_mRNA	1641	19.00	7.88
PA1908	known_mRNA	1212	19.00	10.98
PA1909	known_mRNA	1152	15.00	9.17
PA1910	known_mRNA	2415	77.00	21.14
PA1911	known_mRNA	951	68.00	51.69
PA1912	known_mRNA	507	31.00	50.81
PA1913	known_mRNA	681	206.00	232.38
PA1914	known_mRNA	1227	23.00	13.11
PA1915	known_mRNA	1548	99.00	43.72
PA1916	known_mRNA	1233	31.00	17.58
PA1917	known_mRNA	348	3.00	8.37
PA1918	known_mRNA	1401	22.00	10.83
PA1919	known_mRNA	699	38.00	41.53
PA1920	known_mRNA	2028	64.00	21.14
PA1921	known_mRNA	810	25.00	22.91
PA1922	known_mRNA	1962	22.00	7.53
PA1923	known_mRNA	3846	183.00	30.93
PA1924	known_mRNA	477	10.00	17.78
PA1925	known_mRNA	327	7.00	21.51
PA1926	known_mRNA	1851	288.00	104.88
PA1927	known_mRNA	2301	178.00	51.43
PA1928	known_mRNA	570	29.00	40.84
PA1929	known_mRNA	297	6.00	21.53
PA1930	known_mRNA	1296	153.00	82.09
PA1931	known_mRNA	513	33.00	53.26
PA1932	known_mRNA	990	156.00	113.25
PA1933	known_mRNA	2205	755.00	228.19
PA1934	known_mRNA	381	12.00	29.24
PA1937	known_mRNA	309	3.00	10.09
PA1938	known_mRNA	822	21.43	19.29
PA1939	known_mRNA	1998	363.00	121.83
PA1940	known_mRNA	1140	109.00	67.46
PA1941	known_mRNA	1896	154.00	54.66
PA1942	known_mRNA	231	8.00	44.69
PA1943	known_mRNA	1098	64.00	41.31
PA1944	known_mRNA	1488	175.00	80.68
PA1945	known_mRNA	1329	73.00	38.10
PA1946	known_mRNA	960	493.00	370.73
PA1947	known_mRNA	1533	364.00	162.46
PA1948	known_mRNA	999	75.00	53.89
PA1949	known_mRNA	1014	130.00	91.83
PA1950	known_mRNA	927	318.00	248.95
PA1951	known_mRNA	1266	133.00	73.23
PA1952	known_mRNA	753	19.00	18.98
PA1953	known_mRNA	681	30.00	33.84
PA1954	known_mRNA	1023	48.00	33.57
PA1955	known_mRNA	570	18.00	25.35
PA1956	known_mRNA	489	6.00	10.32
PA1957	known_mRNA	528	18.00	27.97
PA1958	known_mRNA	576	65.00	90.32
PA1959	known_mRNA	834	128.00	113.32
PA1960	known_mRNA	723	55.00	57.70
PA1961	known_mRNA	936	58.00	44.90
PA1962	known_mRNA	609	11.00	14.25
PA1963	known_mRNA	267	27.00	116.04
PA1964	known_mRNA	1566	408.00	177.94
PA1965	known_mRNA	336	42.00	123.72
PA1966	known_mRNA	372	26.00	65.63
PA1967	known_mRNA	501	12.00	19.98
PA1968	known_mRNA	258	25.00	114.12
PA1969	known_mRNA	393	83.00	193.32
PA1970	known_mRNA	240	9.00	46.82
PA1971	known_mRNA	1314	44.00	23.25
PA1972	known_mRNA	1704	23.00	9.15
PA1973	known_mRNA	2328	115.00	32.82
PA1974	known_mRNA	1200	69.00	40.32
PA1975	known_mRNA	1164	110.00	66.51
PA1976	known_mRNA	2646	120.00	29.93
PA1977	known_mRNA	864	30.00	25.48
PA1978	known_mRNA	666	13.00	15.07
PA1979	known_mRNA	651	88.00	104.91
PA1980	known_mRNA	678	51.00	57.84
PA1981	known_mRNA	648	28.00	33.57
PA1982	known_mRNA	1872	253.00	91.03
PA1983	known_mRNA	438	100.00	199.75
PA1984	known_mRNA	1521	290.77	130.89
PA1986	known_mRNA	915	52.00	41.33
PA1987	known_mRNA	753	68.00	67.94
PA1988	known_mRNA	279	4.00	15.94
PA1989	known_mRNA	1146	52.00	31.99
PA1990	known_mRNA	1827	33.00	12.19
PA1991	known_mRNA	1164	110.00	66.51
PA1992	known_mRNA	1695	108.00	43.23
PA1993	known_mRNA	1209	78.00	45.20
PA1994	known_mRNA	564	36.00	51.38
PA1995	known_mRNA	357	66.00	177.18
PA1996	known_mRNA	279	14.00	55.78
PA1997	known_mRNA	1956	209.00	71.75
PA1998	known_mRNA	921	156.00	123.05
PA1999	known_mRNA	699	721.00	787.92
PA2000	known_mRNA	657	588.00	693.11
PA2001	known_mRNA	1182	884.00	525.37
PA2002	known_mRNA	1425	69.00	33.35
PA2003	known_mRNA	771	54.00	52.45
PA2004	known_mRNA	1392	43.00	21.33
PA2005	known_mRNA	1446	231.00	109.88
PA2006	known_mRNA	1353	35.00	17.91
PA2007	known_mRNA	639	108.00	131.75
PA2008	known_mRNA	1299	198.00	105.96
PA2009	known_mRNA	1299	150.00	80.28
PA2010	known_mRNA	804	70.00	64.70
PA2011	known_mRNA	903	84.00	67.78
PA2012	known_mRNA	1968	229.00	78.11
PA2013	known_mRNA	798	82.00	76.47
PA2014	known_mRNA	1608	325.00	137.73
PA2015	known_mRNA	1164	452.00	273.28
PA2016	known_mRNA	405	49.00	109.29
PA2017	known_mRNA	930	41.00	31.98
PA2018	known_mRNA	3138	301.00	62.82
[truncated: 3,521 more rows]
