# Supplementary material for: Efficacy of levofloxacin against biofilms of Pseudomonas aeruginosa isolated from patients with respiratory tract infections in vitro
Source: Microbiologyopen. 2018 Sep 5;8(5):e00720. doi: 10.1002/mbo3.720 (PMC6528602; doi:10.1002/mbo3.720)
Supplement: Supplementary file 6 [file MBO3-8-e00720-s006.xls]

gene_id	type	length	expected_count	FPKM
PA0001	known_mRNA	1545	1007.00	430.29
PA0002	known_mRNA	1104	691.00	427.48
PA0003	known_mRNA	1110	726.00	446.41
PA0004	known_mRNA	2421	1551.00	410.51
PA0005	known_mRNA	774	102.00	94.89
PA0006	known_mRNA	537	80.00	116.61
PA0007	known_mRNA	1707	205.00	78.66
PA0008	known_mRNA	2055	634.00	199.53
PA0009	known_mRNA	948	180.00	132.31
PA0010	known_mRNA	552	28.00	39.40
PA0011	known_mRNA	888	313.00	248.03
PA0012	known_mRNA	267	27.00	109.91
PA0013	known_mRNA	654	37.00	42.14
PA0014	known_mRNA	273	6.00	23.51
PA0015	known_mRNA	318	55.00	167.85
PA0016	known_mRNA	1374	217.00	105.36
PA0017	known_mRNA	1305	151.00	77.58
PA0018	known_mRNA	945	66.00	48.69
PA0019	known_mRNA	507	321.00	504.04
PA0020	known_mRNA	1026	281.00	188.79
PA0021	known_mRNA	1089	29.00	18.22
PA0022	known_mRNA	558	174.00	241.50
PA0023	known_mRNA	978	92.00	65.26
PA0024	known_mRNA	918	228.00	173.89
PA0025	known_mRNA	825	145.00	125.15
PA0026	known_mRNA	987	47.00	33.00
PA0027	known_mRNA	1287	45.00	23.48
PA0028	known_mRNA	603	21.00	26.44
PA0029	known_mRNA	1554	48.00	20.38
PA0030	known_mRNA	924	13.00	9.84
PA0031	known_mRNA	1512	58.00	25.37
PA0032	known_mRNA	915	54.00	41.34
PA0032a	known_mRNA	378	26.00	61.11
PA0033	known_mRNA	366	24.00	59.13
PA0034	known_mRNA	624	19.00	22.93
PA0035	known_mRNA	807	133.00	117.80
PA0036	known_mRNA	1209	349.00	195.10
PA0037	known_mRNA	888	113.00	89.54
PA0038	known_mRNA	216	66.00	396.39
PA0039	known_mRNA	228	579.00	3134.62
PA0040	known_mRNA	1689	55.07	21.37
PA0041	known_mRNA	10608	356.85	20.73
PA0041a	known_mRNA	702	4.00	4.18
PA0042	known_mRNA	396	29.00	63.75
PA0043	known_mRNA	1383	76.00	36.64
PA0044	known_mRNA	1374	70.00	33.99
PA0045	known_mRNA	687	33.00	35.40
PA0046	known_mRNA	354	6.00	15.53
PA0047	known_mRNA	510	16.00	24.93
PA0048	known_mRNA	384	12.00	27.57
PA0049	known_mRNA	1662	57.00	22.51
PA0050	known_mRNA	141	15.00	223.27
PA0051	known_mRNA	1833	26.00	9.24
PA0052	known_mRNA	429	14.00	27.51
PA0054	known_mRNA	549	34.00	48.18
PA0055	known_mRNA	507	115.00	180.57
PA0056	known_mRNA	921	26.00	19.76
PA0057	known_mRNA	888	24.00	19.02
PA0058	known_mRNA	705	28.00	29.12
PA0059	known_mRNA	456	107.00	193.41
PA0060	known_mRNA	234	18.00	92.82
PA0061	known_mRNA	438	77.00	147.02
PA0062	known_mRNA	417	40.00	81.74
PA0063	known_mRNA	1128	89.00	53.75
PA0064	known_mRNA	984	71.00	50.02
PA0065	known_mRNA	666	41.00	45.67
PA0066	known_mRNA	543	66.00	94.84
PA0067	known_mRNA	2046	458.00	144.82
PA0068	known_mRNA	276	14.00	53.85
PA0069	known_mRNA	1059	93.00	60.29
PA0070	known_mRNA	915	171.00	130.91
PA0071	known_mRNA	1713	267.00	102.06
PA0072	known_mRNA	1200	30.00	16.91
PA0073	known_mRNA	720	17.00	17.24
PA0074	known_mRNA	3099	62.00	12.68
PA0075	known_mRNA	729	5.00	4.99
PA0076	known_mRNA	681	30.00	32.53
PA0077	known_mRNA	3306	83.00	15.87
PA0078	known_mRNA	1350	33.00	16.33
PA0079	known_mRNA	1335	58.00	29.06
PA0080	known_mRNA	465	12.00	21.13
PA0081	known_mRNA	1494	75.00	33.24
PA0082	known_mRNA	1035	91.00	60.54
PA0083	known_mRNA	519	27.00	41.12
PA0084	known_mRNA	1497	92.00	40.68
PA0085	known_mRNA	489	38.00	62.57
PA0086	known_mRNA	846	36.00	30.18
PA0087	known_mRNA	510	10.00	15.58
PA0088	known_mRNA	1860	44.00	15.40
PA0089	known_mRNA	1047	11.00	7.22
PA0090	known_mRNA	2709	93.00	21.88
PA0091	known_mRNA	1932	78.51	26.38
PA0092	known_mRNA	285	9.00	32.80
PA0093	known_mRNA	1293	69.00	35.81
PA0094	known_mRNA	435	11.00	21.20
PA0095	known_mRNA	2226	297.49	86.03
PA0096	known_mRNA	450	13.00	23.92
PA0097	known_mRNA	1200	20.00	11.27
PA0098	known_mRNA	1038	16.00	10.61
PA0099	known_mRNA	1161	34.00	19.88
PA0100	known_mRNA	921	75.00	56.99
PA0101	known_mRNA	1248	57.00	30.76
PA0102	known_mRNA	729	134.00	133.86
PA0103	known_mRNA	1572	50.00	20.97
PA0103a	known_mRNA	639	85.00	99.60
PA0105	known_mRNA	1125	277.00	167.79
PA0106	known_mRNA	1593	228.00	94.25
PA0107	known_mRNA	555	38.00	53.10
PA0108	known_mRNA	888	208.00	164.82
PA0109	known_mRNA	210	12.00	76.18
PA0110	known_mRNA	795	73.00	65.80
PA0111	known_mRNA	579	49.00	64.90
PA0112	known_mRNA	1074	72.00	45.94
PA0113	known_mRNA	915	107.00	81.91
PA0114	known_mRNA	636	214.00	252.22
PA0115	known_mRNA	453	43.00	78.42
PA0116	known_mRNA	474	62.00	106.39
PA0117	known_mRNA	729	9.00	8.99
PA0118	known_mRNA	588	11.00	14.29
PA0119	known_mRNA	1350	206.00	101.97
PA0120	known_mRNA	687	72.00	77.24
PA0121	known_mRNA	735	51.00	50.45
PA0122	known_mRNA	411	30.00	62.57
PA0123	known_mRNA	909	65.00	50.14
PA0124	known_mRNA	282	9.00	33.39
PA0125	known_mRNA	228	4.00	21.66
PA0126	known_mRNA	621	15.00	18.21
PA0127	known_mRNA	501	56.00	89.31
PA0128	known_mRNA	342	235.00	640.85
PA0129	known_mRNA	1428	102.00	47.48
PA0130	known_mRNA	1494	127.00	56.28
PA0131	known_mRNA	288	4.00	14.33
PA0132	known_mRNA	1347	59.00	29.28
PA0133	known_mRNA	918	76.00	57.96
PA0134	known_mRNA	1371	212.00	103.18
PA0136	known_mRNA	1572	41.00	17.19
PA0137	known_mRNA	1098	23.00	14.32
PA0138	known_mRNA	927	30.00	22.63
PA0139	known_mRNA	564	1141.00	1562.27
PA0140	known_mRNA	1566	241.00	101.48
PA0141	known_mRNA	897	355.00	278.05
PA0142	known_mRNA	1350	70.00	34.65
PA0143	known_mRNA	1053	110.00	71.77
PA0144	known_mRNA	627	26.00	31.19
PA0145	known_mRNA	519	31.00	47.22
PA0146	known_mRNA	1098	23.00	14.32
PA0147	known_mRNA	963	37.00	26.71
PA0148	known_mRNA	951	103.00	75.44
PA0149	known_mRNA	546	100.00	142.69
PA0150	known_mRNA	996	65.00	45.16
PA0151	known_mRNA	2388	53.00	14.23
PA0152	known_mRNA	828	90.00	77.35
PA0153	known_mRNA	720	16.00	16.22
PA0154	known_mRNA	606	30.00	37.54
PA0155	known_mRNA	840	27.00	22.82
PA0156	known_mRNA	1152	154.00	90.84
PA0157	known_mRNA	1071	79.00	50.57
PA0158	known_mRNA	3048	321.00	66.77
PA0159	known_mRNA	939	114.00	84.72
PA0160	known_mRNA	186	1.00	8.15
PA0162	known_mRNA	1335	53.00	26.56
PA0163	known_mRNA	798	76.00	68.21
PA0164	known_mRNA	1617	89.00	36.20
PA0165	known_mRNA	837	18.00	15.28
PA0166	known_mRNA	1407	43.00	20.34
PA0167	known_mRNA	666	67.00	74.64
PA0168	known_mRNA	591	33.00	42.60
PA0169	known_mRNA	708	34.00	35.18
PA0170	known_mRNA	381	7.00	16.26
PA0171	known_mRNA	543	24.00	34.49
PA0172	known_mRNA	1992	108.00	35.13
PA0173	known_mRNA	1050	36.00	23.56
PA0174	known_mRNA	603	9.00	11.33
PA0175	known_mRNA	843	56.00	47.13
PA0176	known_mRNA	2040	463.00	146.85
PA0177	known_mRNA	486	28.00	46.48
PA0178	known_mRNA	1920	286.00	96.76
PA0179	known_mRNA	366	145.00	357.26
PA0180	known_mRNA	1173	76.00	43.94
PA0181	known_mRNA	933	76.00	56.89
PA0182	known_mRNA	753	20.00	19.22
PA0183	known_mRNA	1611	43.00	17.56
PA0184	known_mRNA	840	8.00	6.76
PA0185	known_mRNA	1617	38.00	15.46
PA0186	known_mRNA	1062	18.00	11.63
PA0187	known_mRNA	816	22.00	19.23
PA0188	known_mRNA	882	19.00	15.17
PA0189	known_mRNA	1359	36.00	17.69
PA0190	known_mRNA	726	6.00	6.02
PA0191	known_mRNA	918	17.00	12.97
PA0192	known_mRNA	2373	32.00	8.65
PA0193	known_mRNA	903	3.00	2.33
PA0194	known_mRNA	900	5.00	3.90
PA0195	known_mRNA	1119	280.00	170.62
PA0195.1	known_mRNA	309	19.00	60.69
PA0196	known_mRNA	1437	251.00	116.04
PA0197	known_mRNA	813	5.00	4.39
PA0198	known_mRNA	720	24.00	24.33
PA0199	known_mRNA	402	3.00	6.45
PA0200	known_mRNA	213	66.00	407.40
PA0201	known_mRNA	582	466.00	613.26
PA0202	known_mRNA	1458	194.00	88.28
PA0203	known_mRNA	1035	56.00	37.25
PA0204	known_mRNA	810	57.00	50.27
PA0205	known_mRNA	921	46.00	34.95
PA0206	known_mRNA	1113	48.00	29.43
PA0207	known_mRNA	894	75.00	58.97
PA0208	known_mRNA	1665	404.00	159.23
PA0209	known_mRNA	882	101.00	80.66
PA0210	known_mRNA	300	6.00	20.10
PA0211	known_mRNA	864	108.00	88.34
PA0212	known_mRNA	807	88.00	77.94
PA0213	known_mRNA	693	64.00	67.94
PA0214	known_mRNA	933	98.00	73.36
PA0215	known_mRNA	405	23.00	48.97
PA0216	known_mRNA	765	65.00	61.31
PA0217	known_mRNA	930	48.00	36.07
PA0218	known_mRNA	921	59.00	44.83
PA0219	known_mRNA	1491	21.00	9.33
PA0220	known_mRNA	1434	36.00	16.68
PA0221	known_mRNA	1383	8.00	3.86
PA0222	known_mRNA	1059	13.00	8.43
PA0223	known_mRNA	882	12.00	9.58
PA0224	known_mRNA	783	40.00	36.71
PA0225	known_mRNA	540	35.00	50.65
PA0226	known_mRNA	852	19.00	15.80
PA0227	known_mRNA	783	7.00	6.42
PA0228	known_mRNA	1206	13.00	7.29
PA0229	known_mRNA	1299	27.00	13.94
PA0230	known_mRNA	1380	57.00	27.54
PA0231	known_mRNA	792	22.00	19.92
PA0232	known_mRNA	402	7.00	15.06
PA0233	known_mRNA	942	44.00	32.58
PA0234	known_mRNA	834	25.00	21.31
PA0235	known_mRNA	1347	22.00	10.92
PA0236	known_mRNA	780	29.00	26.73
PA0237	known_mRNA	1044	17.00	11.20
PA0238	known_mRNA	816	43.00	37.59
PA0239	known_mRNA	879	29.00	23.25
PA0240	known_mRNA	1266	40.00	21.25
PA0241	known_mRNA	1326	18.00	9.09
PA0242	known_mRNA	1905	47.00	16.03
PA0243	known_mRNA	669	37.00	40.99
PA0244	known_mRNA	855	30.00	24.84
PA0245	known_mRNA	447	37.00	68.71
PA0246	known_mRNA	1506	101.00	44.37
PA0247	known_mRNA	1185	26.00	14.86
PA0248	known_mRNA	867	58.00	47.25
PA0249	known_mRNA	447	35.00	65.00
PA0250	known_mRNA	435	121.00	233.22
PA0251	known_mRNA	642	4.00	4.66
PA0252	known_mRNA	288	8.00	28.65
PA0253	known_mRNA	477	34.00	57.86
PA0254	known_mRNA	1491	70.00	31.09
PA0255	known_mRNA	687	53.00	56.86
PA0256	known_mRNA	933	106.00	79.35
PA0257	known_mRNA	792	67.00	60.67
PA0259	known_mRNA	1443	259.00	119.20
PA0260	known_mRNA	2151	93.00	27.89
PA0261	known_mRNA	498	11.00	17.68
PA0262	known_mRNA	3060	77.39	16.03
PA0263	known_mRNA	519	2.05	3.12
PA0265	known_mRNA	1452	687.00	314.04
PA0266	known_mRNA	1281	589.00	308.87
PA0267	known_mRNA	1200	57.00	32.13
PA0268	known_mRNA	1422	44.00	20.58
PA0269	known_mRNA	438	8.00	15.27
PA0270	known_mRNA	408	2.00	4.21
PA0271	known_mRNA	285	8.00	29.16
PA0272	known_mRNA	933	43.00	32.19
PA0273	known_mRNA	1215	12.00	6.67
PA0274	known_mRNA	771	32.00	29.91
PA0275	known_mRNA	687	43.00	46.13
PA0276	known_mRNA	516	14.00	21.48
PA0277	known_mRNA	759	47.00	44.75
PA0278	known_mRNA	753	18.00	17.30
PA0279	known_mRNA	699	41.00	43.08
PA0280	known_mRNA	990	32.00	22.39
PA0281	known_mRNA	870	34.00	27.59
PA0282	known_mRNA	819	15.00	13.06
PA0283	known_mRNA	999	82.00	56.78
PA0284	known_mRNA	183	6.00	50.61
PA0285	known_mRNA	2283	206.00	58.00
PA0286	known_mRNA	1179	1252.00	719.73
PA0287	known_mRNA	1386	29.00	13.95
PA0288	known_mRNA	957	29.00	21.09
PA0289	known_mRNA	963	90.00	64.98
PA0290	known_mRNA	972	105.00	75.01
PA0291	known_mRNA	1383	460.00	221.75
PA0292	known_mRNA	1107	193.00	119.03
PA0293	known_mRNA	879	18.00	14.43
PA0294	known_mRNA	666	47.00	52.36
PA0295	known_mRNA	1062	121.00	78.19
PA0296	known_mRNA	1377	718.59	348.07
PA0297	known_mRNA	753	167.00	160.51
PA0298	known_mRNA	1359	266.00	130.71
PA0299	known_mRNA	1371	825.00	401.52
PA0300	known_mRNA	1104	845.00	522.75
PA0301	known_mRNA	1098	167.00	103.95
PA0302	known_mRNA	1155	162.00	95.29
PA0303	known_mRNA	882	138.00	110.21
PA0304	known_mRNA	870	216.00	175.27
PA0305	known_mRNA	2388	147.00	39.47
PA0306	known_mRNA	1053	58.00	37.84
PA0306a	known_mRNA	504	262.00	414.60
PA0307	known_mRNA	612	253.00	312.70
PA0308	known_mRNA	1020	124.00	83.86
PA0309	known_mRNA	753	113.00	108.61
PA0310	known_mRNA	699	135.00	141.83
PA0311	known_mRNA	555	38.00	53.10
PA0312	known_mRNA	495	212.00	343.50
PA0313	known_mRNA	693	86.00	91.30
PA0314	known_mRNA	771	78.00	72.90
PA0315	known_mRNA	438	432.00	824.85
PA0316	known_mRNA	1230	729.00	399.83
PA0317	known_mRNA	1395	521.00	248.80
PA0318	known_mRNA	666	162.00	180.47
PA0319	known_mRNA	990	226.00	158.11
PA0320	known_mRNA	351	106.00	277.94
PA0321	known_mRNA	1035	32.00	21.29
PA0322	known_mRNA	1395	30.00	14.33
PA0323	known_mRNA	1044	24.00	15.81
PA0324	known_mRNA	789	19.00	17.28
PA0325	known_mRNA	930	27.00	20.29
PA0326	known_mRNA	1050	16.00	10.47
PA0327	known_mRNA	966	68.00	48.92
PA0328	known_mRNA	1944	128.00	42.73
PA0329	known_mRNA	333	849.00	2411.64
PA0330	known_mRNA	672	131.00	144.35
PA0331	known_mRNA	1515	205.00	89.48
PA0332	known_mRNA	468	136.00	237.38
PA0333	known_mRNA	1272	90.00	47.56
PA0334	known_mRNA	1239	101.00	54.95
PA0335	known_mRNA	654	44.00	50.11
PA0336	known_mRNA	480	358.00	604.13
PA0337	known_mRNA	2280	744.00	209.77
PA0338	known_mRNA	1131	219.00	131.87
PA0339	known_mRNA	756	63.00	60.27
PA0340	known_mRNA	804	54.00	48.04
PA0341	known_mRNA	801	96.00	85.78
PA0342	known_mRNA	795	210.00	189.30
PA0343	known_mRNA	798	104.00	93.33
PA0344	known_mRNA	1380	85.00	41.07
PA0345	known_mRNA	1386	119.00	57.23
PA0346	known_mRNA	363	21.00	52.37
PA0347	known_mRNA	1152	25.00	14.75
PA0348	known_mRNA	1095	35.00	21.85
PA0349	known_mRNA	1041	32.00	21.15
PA0350	known_mRNA	507	68.00	106.77
PA0351	known_mRNA	474	26.00	44.62
PA0352	known_mRNA	1386	102.00	49.05
PA0353	known_mRNA	1839	337.00	119.38
PA0354	known_mRNA	1197	167.00	94.40
PA0355	known_mRNA	540	85.00	123.01
PA0356	known_mRNA	825	84.00	72.50
PA0357	known_mRNA	813	252.00	221.27
PA0358	known_mRNA	579	30.00	39.74
PA0359	known_mRNA	345	71.00	191.07
PA0360	known_mRNA	987	105.00	73.71
PA0361	known_mRNA	1734	302.00	113.94
PA0362	known_mRNA	252	23.00	103.63
PA0363	known_mRNA	480	104.00	175.50
PA0364	known_mRNA	1596	65.00	26.82
PA0365	known_mRNA	549	2.00	2.83
PA0366	known_mRNA	1431	36.00	16.72
PA0367	known_mRNA	648	44.00	50.68
PA0367a	known_mRNA	411	35.00	72.99
PA0368	known_mRNA	999	75.00	51.93
PA0370	known_mRNA	597	32.00	40.79
PA0371	known_mRNA	1488	211.00	93.91
PA0372	known_mRNA	1398	160.00	76.23
PA0373	known_mRNA	1368	551.00	268.81
PA0374	known_mRNA	672	161.00	177.41
PA0375	known_mRNA	1008	400.00	274.18
PA0376	known_mRNA	855	4047.00	3350.71
PA0377	known_mRNA	606	128.00	160.15
PA0378	known_mRNA	732	72.00	71.57
PA0379	known_mRNA	378	57.00	133.96
PA0380	known_mRNA	201	18.00	124.79
PA0381	known_mRNA	798	269.00	241.41
PA0382	known_mRNA	672	126.00	138.84
PA0383	known_mRNA	1347	63.00	31.26
PA0384	known_mRNA	258	2.00	8.64
PA0385	known_mRNA	324	16.00	47.42
PA0386	known_mRNA	1155	55.00	32.35
PA0387	known_mRNA	594	201.00	257.84
PA0388	known_mRNA	420	105.00	212.45
PA0389	known_mRNA	621	43.00	52.19
PA0390	known_mRNA	1140	128.00	76.39
PA0391	known_mRNA	1968	301.00	99.19
PA0392	known_mRNA	594	85.00	109.04
PA0393	known_mRNA	822	248.00	214.97
PA0394	known_mRNA	693	133.00	141.19
PA0395	known_mRNA	1035	337.00	224.19
PA0396	known_mRNA	1149	148.00	87.56
PA0397	known_mRNA	900	66.00	51.50
PA0398	known_mRNA	405	59.00	125.62
PA0399	known_mRNA	1374	144.00	69.92
PA0400	known_mRNA	1185	117.00	66.88
PA0401	known_mRNA	1272	288.00	152.20
PA0402	known_mRNA	1005	242.00	166.44
PA0403	known_mRNA	513	100.00	154.63
PA0404	known_mRNA	435	40.00	77.10
PA0405	known_mRNA	570	144.00	194.55
PA0406	known_mRNA	960	84.00	60.86
PA0407	known_mRNA	954	298.00	217.48
PA0408	known_mRNA	408	422.00	889.20
PA0409	known_mRNA	366	103.00	253.78
PA0410	known_mRNA	537	67.00	97.66
PA0411	known_mRNA	2049	715.00	225.72
PA0412	known_mRNA	876	94.00	75.67
PA0413	known_mRNA	7419	1365.00	113.91
PA0414	known_mRNA	1032	74.00	49.39
PA0415	known_mRNA	507	37.00	58.10
PA0416	known_mRNA	795	23.00	20.73
PA0417	known_mRNA	612	19.00	23.48
PA0418	known_mRNA	1416	49.00	23.02
PA0419	known_mRNA	723	84.00	84.75
PA0420	known_mRNA	1404	122.00	57.85
PA0421	known_mRNA	1491	333.00	147.89
PA0422	known_mRNA	570	68.00	91.87
PA0423	known_mRNA	576	428.00	570.64
PA0424	known_mRNA	444	258.00	483.54
PA0425	known_mRNA	1152	501.00	295.53
PA0426	known_mRNA	3141	1094.00	220.56
PA0427	known_mRNA	1458	486.00	221.16
PA0428	known_mRNA	1920	586.00	198.25
PA0429	known_mRNA	1071	404.00	258.59
PA0430	known_mRNA	873	109.00	88.09
PA0431	known_mRNA	555	69.00	96.42
PA0432	known_mRNA	1410	687.00	324.26
PA0433	known_mRNA	435	44.00	84.81
PA0434	known_mRNA	2193	48.00	14.10
PA0435	known_mRNA	1479	30.00	13.44
PA0436	known_mRNA	621	75.00	91.04
PA0437	known_mRNA	1272	78.00	41.22
PA0438	known_mRNA	1251	59.00	31.76
PA0439	known_mRNA	1278	41.00	21.56
PA0440	known_mRNA	1368	39.00	19.03
PA0441	known_mRNA	1440	51.00	23.52
PA0443	known_mRNA	1491	20.00	8.88
PA0444	known_mRNA	1284	71.00	37.14
PA0445	known_mRNA	1017	56.67	38.45
PA0446	known_mRNA	1224	354.00	195.21
PA0447	known_mRNA	1182	677.00	388.08
PA0448	known_mRNA	909	87.00	67.11
PA0449	known_mRNA	540	204.00	295.23
PA0450	known_mRNA	1623	27.00	10.94
PA0451	known_mRNA	1332	97.00	48.73
PA0451a	known_mRNA	732	24.00	23.86
PA0452	known_mRNA	795	21.00	18.93
PA0454	known_mRNA	2202	119.00	34.81
PA0455	known_mRNA	1377	239.00	115.76
PA0456	known_mRNA	210	326.00	2069.52
PA0457	known_mRNA	525	47.00	70.53
PA0457.1	known_mRNA	375	11.00	26.15
PA0458	known_mRNA	1434	88.00	40.78
PA0459	known_mRNA	2553	755.00	188.99
PA0460	known_mRNA	579	380.00	503.34
PA0461	known_mRNA	888	188.00	148.97
PA0462	known_mRNA	510	388.00	604.57
PA0463	known_mRNA	690	61.00	65.10
PA0464	known_mRNA	1425	101.00	47.12
PA0465	known_mRNA	1359	135.00	66.34
PA0466	known_mRNA	303	3.00	9.89
PA0467	known_mRNA	621	32.00	38.84
PA0468	known_mRNA	951	167.00	122.31
PA0469	known_mRNA	858	99.00	81.63
PA0470	known_mRNA	2409	210.00	55.87
PA0471	known_mRNA	972	190.00	135.73
PA0472	known_mRNA	519	264.00	402.11
PA0473	known_mRNA	750	97.00	93.67
PA0474	known_mRNA	405	4.00	8.52
PA0475	known_mRNA	570	24.00	32.42
PA0476	known_mRNA	1728	93.00	35.22
PA0477	known_mRNA	927	76.00	57.32
PA0478	known_mRNA	477	31.00	52.75
PA0479	known_mRNA	951	42.00	30.76
PA0480	known_mRNA	798	19.00	17.05
PA0481	known_mRNA	444	23.00	43.11
PA0482	known_mRNA	2178	1909.00	564.91
PA0483	known_mRNA	444	54.00	101.21
PA0484	known_mRNA	516	91.00	139.65
PA0485	known_mRNA	897	229.00	179.36
PA0486	known_mRNA	975	96.00	68.34
PA0487	known_mRNA	759	90.00	85.69
PA0488	known_mRNA	321	35.00	105.25
PA0489	known_mRNA	726	31.00	31.12
PA0490	known_mRNA	294	85.00	294.26
PA0491	known_mRNA	927	83.00	62.60
PA0492	known_mRNA	759	38.00	36.18
PA0493	known_mRNA	249	5.00	23.02
PA0494	known_mRNA	1377	43.00	20.83
PA0495	known_mRNA	879	50.00	40.09
PA0496	known_mRNA	978	44.00	31.21
PA0497	known_mRNA	1002	12.00	8.28
PA0498	known_mRNA	1008	23.00	15.77
PA0499	known_mRNA	702	36.00	37.63
PA0500	known_mRNA	1059	485.00	314.41
PA0501	known_mRNA	1206	140.00	78.48
PA0502	known_mRNA	723	106.00	106.94
PA0503	known_mRNA	825	63.00	54.38
PA0504	known_mRNA	687	44.00	47.20
PA0505	known_mRNA	231	194.00	1024.77
PA0506	known_mRNA	1806	3029.00	1094.02
PA0507	known_mRNA	1797	83.00	30.14
PA0508	known_mRNA	1779	807.00	296.21
PA0509	known_mRNA	1482	40.00	17.88
PA0510	known_mRNA	840	19.00	16.06
PA0511	known_mRNA	1164	19.00	11.08
PA0512	known_mRNA	516	7.00	10.74
PA0513	known_mRNA	444	7.00	13.12
PA0514	known_mRNA	525	3.00	4.50
PA0515	known_mRNA	453	2.00	3.65
PA0516	known_mRNA	1179	51.00	29.32
PA0517	known_mRNA	360	11.00	27.77
PA0518	known_mRNA	315	8.00	24.78
PA0519	known_mRNA	1707	165.00	63.31
PA0520	known_mRNA	783	63.00	57.82
PA0521	known_mRNA	528	8.00	11.92
PA0522	known_mRNA	258	1.00	4.32
PA0523	known_mRNA	441	20.00	37.83
PA0524	known_mRNA	1401	38.00	18.06
PA0525	known_mRNA	1839	70.00	24.80
PA0526	known_mRNA	195	5.00	36.89
PA0527	known_mRNA	684	384.00	414.15
PA0528	known_mRNA	879	37.00	29.67
PA0529	known_mRNA	702	57.00	59.58
PA0530	known_mRNA	1182	68.00	38.98
PA0531	known_mRNA	717	22.00	22.42
PA0532	known_mRNA	507	9.00	14.13
PA0533	known_mRNA	1491	72.00	31.98
PA0534	known_mRNA	1290	234.00	121.77
PA0535	known_mRNA	555	45.00	62.89
PA0536	known_mRNA	1026	204.00	137.06
PA0537	known_mRNA	609	375.00	466.32
PA0538	known_mRNA	510	38.00	59.21
PA0539	known_mRNA	831	34.00	29.10
PA0540	known_mRNA	387	123.00	279.41
PA0541	known_mRNA	459	178.00	318.91
PA0542	known_mRNA	420	100.00	202.33
PA0543	known_mRNA	969	93.00	66.67
PA0544	known_mRNA	744	95.00	92.62
PA0545	known_mRNA	1305	369.00	189.59
PA0546	known_mRNA	1191	999.00	567.86
PA0547	known_mRNA	1002	826.00	570.03
PA0548	known_mRNA	1998	840.00	272.39
PA0549	known_mRNA	1065	80.00	51.53
PA0550	known_mRNA	798	31.00	27.82
PA0551	known_mRNA	1062	134.00	86.59
PA0552	known_mRNA	1164	348.00	202.92
PA0553	known_mRNA	201	15.00	103.99
PA0554	known_mRNA	342	63.00	171.80
PA0555	known_mRNA	1065	575.00	370.38
PA0556	known_mRNA	483	46.00	76.99
PA0557	known_mRNA	657	35.00	39.64
PA0558	known_mRNA	768	121.00	113.61
PA0559	known_mRNA	1179	87.00	50.01
PA0560	known_mRNA	489	35.00	57.63
PA0561	known_mRNA	1155	69.00	40.58
PA0562	known_mRNA	675	44.00	48.22
PA0563	known_mRNA	354	92.00	238.18
PA0564	known_mRNA	912	27.00	20.75
PA0565	known_mRNA	339	178.00	491.97
PA0566	known_mRNA	516	189.00	290.05
PA0567	known_mRNA	159	7.00	80.14
PA0568	known_mRNA	459	15.00	26.87
PA0569	known_mRNA	471	8.00	13.84
PA0570	known_mRNA	348	5.00	13.28
PA0571	known_mRNA	615	42.00	51.60
PA0572	known_mRNA	2772	71.00	16.31
PA0573	known_mRNA	336	12.00	33.62
PA0574	known_mRNA	1122	42.00	25.52
PA0575	known_mRNA	3738	169.00	28.45
PA0576	known_mRNA	1854	3859.00	1355.23
PA0577	known_mRNA	1995	439.00	142.58
PA0578	known_mRNA	450	163.00	299.96
PA0579	known_mRNA	216	496.00	2978.95
PA0580	known_mRNA	1026	304.00	204.24
PA0581	known_mRNA	570	151.00	204.00
PA0582	known_mRNA	354	29.00	75.08
PA0583	known_mRNA	543	54.00	77.60
PA0584	known_mRNA	1233	95.00	51.96
PA0585	known_mRNA	507	22.00	34.54
PA0586	known_mRNA	1554	337.00	143.10
PA0587	known_mRNA	1272	228.00	120.50
PA0588	known_mRNA	1923	1231.00	415.77
PA0589	known_mRNA	333	22.00	62.49
PA0590	known_mRNA	852	113.00	93.94
PA0591	known_mRNA	381	72.00	167.29
PA0592	known_mRNA	807	124.00	109.83
PA0593	known_mRNA	987	58.00	40.72
PA0594	known_mRNA	1293	512.00	265.75
PA0595	known_mRNA	2775	2326.00	533.57
PA0596	known_mRNA	1017	200.00	135.72
PA0597	known_mRNA	675	67.00	73.43
PA0598	known_mRNA	759	51.00	48.56
PA0599	known_mRNA	1062	106.00	68.50
PA0600	known_mRNA	2394	331.00	88.65
PA0601	known_mRNA	633	75.00	88.91
PA0602	known_mRNA	1035	81.00	53.88
PA0603	known_mRNA	1110	284.00	174.63
PA0604	known_mRNA	1047	365.00	239.67
PA0605	known_mRNA	1248	138.00	74.48
PA0606	known_mRNA	831	93.00	79.59
PA0607	known_mRNA	675	124.00	135.90
PA0608	known_mRNA	819	174.00	151.47
PA0609	known_mRNA	1479	437.00	195.79
PA0610	known_mRNA	315	553.00	1713.13
PA0611	known_mRNA	771	271.00	253.28
PA0612	known_mRNA	201	56.00	388.22
PA0613	known_mRNA	360	497.00	1254.84
PA0614	known_mRNA	450	818.00	1505.33
PA0615	known_mRNA	516	1295.00	1987.36
PA0616	known_mRNA	558	1053.00	1461.48
PA0617	known_mRNA	327	371.00	1083.90
PA0618	known_mRNA	888	3246.00	2572.19
PA0619	known_mRNA	534	1449.00	2127.32
PA0620	known_mRNA	2076	7205.00	2243.22
PA0621	known_mRNA	459	840.00	1504.96
PA0622	known_mRNA	1161	8987.00	5255.54
PA0623	known_mRNA	504	2299.00	3638.01
PA0624	known_mRNA	345	916.00	2465.09
PA0625	known_mRNA	2238	8770.00	2521.70
PA0626	known_mRNA	873	2460.00	1988.13
PA0627	known_mRNA	207	24.00	156.79
PA0628	known_mRNA	990	2117.00	1481.09
PA0629	known_mRNA	630	925.00	1103.01
PA0630	known_mRNA	363	252.00	628.48
PA0631	known_mRNA	258	96.00	414.87
PA0633	known_mRNA	495	1539.00	2493.60
PA0634	known_mRNA	348	735.00	1952.29
PA0635	known_mRNA	255	312.00	1376.46
PA0636	known_mRNA	1836	5835.00	2070.66
PA0637	known_mRNA	342	488.00	1330.79
PA0638	known_mRNA	696	1339.00	1414.09
PA0639	known_mRNA	771	1098.00	1026.20
PA0640	known_mRNA	603	1077.00	1355.88
PA0641	known_mRNA	3615	8108.00	1412.99
PA0643	known_mRNA	1092	1541.00	965.08
PA0644	known_mRNA	336	167.00	467.88
PA0645	known_mRNA	231	26.00	137.34
PA0646	known_mRNA	1053	1008.00	657.64
PA0647	known_mRNA	303	83.00	273.59
PA0648	known_mRNA	231	32.00	169.03
PA0649	known_mRNA	606	121.00	151.39
PA0650	known_mRNA	1050	315.00	206.18
PA0651	known_mRNA	837	214.00	181.62
PA0652	known_mRNA	645	437.00	506.24
PA0653	known_mRNA	423	196.00	392.66
PA0654	known_mRNA	795	142.00	128.00
PA0655	known_mRNA	648	474.00	545.99
PA0656	known_mRNA	339	41.00	113.32
PA0657	known_mRNA	1482	164.00	73.32
PA0658	known_mRNA	801	133.00	118.84
PA0659	known_mRNA	1077	163.00	103.68
PA0660	known_mRNA	969	220.00	157.72
PA0661	known_mRNA	423	71.00	142.24
PA0662	known_mRNA	1035	276.00	183.61
PA0663	known_mRNA	720	96.00	97.34
PA0664	known_mRNA	423	53.00	106.18
PA0665	known_mRNA	351	142.00	372.34
PA0666	known_mRNA	1092	391.00	244.87
PA0667	known_mRNA	1344	848.00	421.81
PA0668	known_mRNA	1200	1051.00	592.44
PA0669	known_mRNA	3096	209.00	42.77
PA0670	known_mRNA	1416	108.00	50.74
PA0671	known_mRNA	552	58.00	81.61
PA0672	known_mRNA	597	220.00	280.44
PA0673	known_mRNA	321	8.00	24.06
PA0674	known_mRNA	717	16.00	16.30
PA0675	known_mRNA	546	8.00	11.42
PA0676	known_mRNA	960	20.00	14.49
PA0677	known_mRNA	642	5.00	5.83
PA0678	known_mRNA	450	3.00	5.52
PA0679	known_mRNA	432	17.00	33.08
PA0680	known_mRNA	375	3.00	7.13
PA0681	known_mRNA	450	4.00	7.36
PA0682	known_mRNA	966	22.00	15.83
PA0683	known_mRNA	1146	13.00	7.71
PA0684	known_mRNA	594	4.00	5.13
PA0685	known_mRNA	2412	43.00	11.43
PA0686	known_mRNA	1410	24.00	11.33
PA0687	known_mRNA	1215	15.00	8.34
PA0688	known_mRNA	1107	49.00	30.22
PA0689	known_mRNA	1113	89.00	54.56
PA0690	known_mRNA	12543	629.00	30.84
PA0692	known_mRNA	1635	9.00	3.62
PA0693	known_mRNA	1848	17.00	5.99
PA0695	known_mRNA	747	2.00	1.94
PA0696	known_mRNA	1707	17.00	6.52
PA0697	known_mRNA	663	1.00	1.12
PA0698	known_mRNA	480	3.00	5.06
PA0699	known_mRNA	945	12.00	8.85
PA0700	known_mRNA	426	5.00	9.92
PA0701	known_mRNA	987	13.00	9.13
PA0701a	known_mRNA	666	40.00	44.56
PA0702	known_mRNA	906	15.00	11.61
PA0703	known_mRNA	1317	29.00	14.75
PA0704	known_mRNA	1395	114.00	54.44
PA0705	known_mRNA	900	125.00	97.53
PA0706	known_mRNA	639	128.00	149.99
PA0707	known_mRNA	780	12.00	11.06
PA0708	known_mRNA	855	39.00	32.29
PA0709	known_mRNA	297	2.00	6.81
PA0710	known_mRNA	396	3.00	6.59
PA0711	known_mRNA	507	8.00	12.56
PA0712	known_mRNA	258	2.00	8.64
PA0713	known_mRNA	294	17.00	58.85
PA0714	known_mRNA	477	8.00	13.61
PA0715	known_mRNA	957	287.00	208.70
PA0716	known_mRNA	1326	107.00	54.02
PA0718	known_mRNA	291	3.00	10.56
PA0719	known_mRNA	378	3.00	7.05
PA0720	known_mRNA	435	2.00	3.85
PA0722	known_mRNA	252	5.00	22.53
PA0723	known_mRNA	249	13.00	59.84
PA0724	known_mRNA	1263	35.00	18.64
PA0726	known_mRNA	1275	32.00	16.87
PA0727	known_mRNA	1293	47.00	24.39
PA0728	known_mRNA	984	22.00	15.50
PA0729	known_mRNA	348	68.00	180.62
PA0730	known_mRNA	903	171.00	132.91
PA0731	known_mRNA	738	210.00	206.73
PA0732	known_mRNA	1044	156.00	102.77
PA0733	known_mRNA	693	65.00	69.00
PA0734	known_mRNA	273	33.00	129.31
PA0735	known_mRNA	816	38.00	33.22
PA0736	known_mRNA	1077	108.00	68.70
PA0736a	known_mRNA	180	19.00	166.08
PA0737	known_mRNA	456	59.00	106.64
PA0738	known_mRNA	246	2.00	9.41
PA0739	known_mRNA	915	27.00	20.67
PA0740	known_mRNA	1977	74.00	24.27
PA0741	known_mRNA	642	31.00	36.12
PA0742	known_mRNA	645	11.00	12.74
PA0743	known_mRNA	897	110.00	86.16
PA0744	known_mRNA	1104	139.00	85.99
PA0745	known_mRNA	819	208.00	181.07
PA0746	known_mRNA	1164	219.00	127.70
PA0747	known_mRNA	1509	299.00	131.07
PA0749	known_mRNA	822	27.00	23.40
PA0750	known_mRNA	696	61.00	64.42
PA0751	known_mRNA	1038	73.00	48.40
PA0752	known_mRNA	1518	78.00	33.97
PA0753	known_mRNA	471	11.00	19.04
PA0754	known_mRNA	984	81.00	57.06
PA0755	known_mRNA	1284	39.00	20.40
PA0756	known_mRNA	672	67.00	73.83
PA0757	known_mRNA	1383	131.00	63.15
PA0758	known_mRNA	837	406.00	344.57
PA0759	known_mRNA	945	133.00	98.12
PA0760	known_mRNA	255	59.00	260.29
PA0761	known_mRNA	1617	568.00	231.04
PA0762	known_mRNA	582	2009.00	2643.87
PA0763	known_mRNA	585	2046.00	2675.23
PA0764	known_mRNA	951	666.00	487.79
PA0765	known_mRNA	456	67.00	121.11
PA0766	known_mRNA	1425	916.00	427.38
PA0767	known_mRNA	1800	717.00	259.89
PA0768	known_mRNA	855	310.00	256.66
PA0769	known_mRNA	378	159.00	373.69
PA0770	known_mRNA	690	126.00	134.46
PA0771	known_mRNA	918	205.00	156.35
PA0772	known_mRNA	702	55.00	57.49
PA0773	known_mRNA	747	198.00	192.12
PA0774	known_mRNA	969	87.00	62.37
PA0775	known_mRNA	741	59.00	57.80
PA0776	known_mRNA	573	11.00	14.76
PA0777	known_mRNA	753	71.00	68.24
PA0778	known_mRNA	405	36.00	76.65
PA0779	known_mRNA	2400	2212.00	590.85
PA0780	known_mRNA	753	209.00	200.88
PA0781	known_mRNA	2064	49.00	15.35
PA0782	known_mRNA	3183	845.00	168.02
PA0783	known_mRNA	1521	310.00	134.73
PA0784	known_mRNA	930	153.00	114.96
PA0785	known_mRNA	639	14.00	16.41
PA0786	known_mRNA	306	2.00	6.49
PA0787	known_mRNA	1164	94.00	54.81
PA0788	known_mRNA	3126	219.00	44.37
PA0788a	known_mRNA	210	8.00	50.79
PA0789	known_mRNA	1416	348.00	163.49
PA0790	known_mRNA	816	24.00	20.98
PA0791	known_mRNA	789	67.00	60.94
PA0792	known_mRNA	1485	164.00	73.16
PA0793	known_mRNA	1188	191.00	108.87
PA0794	known_mRNA	2607	795.00	194.68
PA0795	known_mRNA	1128	782.00	472.27
PA0796	known_mRNA	897	389.00	304.69
PA0797	known_mRNA	723	243.00	245.16
PA0798	known_mRNA	651	145.00	166.08
PA0799	known_mRNA	1992	178.00	57.90
PA0800	known_mRNA	534	50.00	73.41
PA0801	known_mRNA	1521	221.00	96.05
PA0802	known_mRNA	324	6.00	17.78
PA0803	known_mRNA	441	20.00	37.83
PA0804	known_mRNA	822	173.00	149.96
PA0805	known_mRNA	228	129.00	698.39
PA0806	known_mRNA	396	14.00	30.77
PA0807	known_mRNA	768	353.00	331.44
PA0808	known_mRNA	474	36.00	61.78
PA0809	known_mRNA	1317	126.00	64.09
PA0810	known_mRNA	702	78.00	81.53
PA0811	known_mRNA	1248	164.00	88.51
PA0812	known_mRNA	1296	112.00	57.98
PA0813	known_mRNA	1248	123.00	66.39
PA0814	known_mRNA	435	16.00	30.84
PA0815	known_mRNA	954	109.00	79.55
PA0816	known_mRNA	885	61.00	48.53
PA0817	known_mRNA	426	12.00	23.81
PA0819	known_mRNA	294	3.00	10.39
PA0820	known_mRNA	813	141.00	123.81
PA0821	known_mRNA	1089	109.00	68.47
PA0823	known_mRNA	234	2.00	10.31
PA0824	known_mRNA	519	14.00	21.32
PA0825	known_mRNA	336	1.00	2.80
PA0826	known_mRNA	639	76.00	89.06
PA0826.2	known_mRNA	353	303668.00	789489.13
PA0827	known_mRNA	879	34.00	27.26
PA0828	known_mRNA	684	21.00	22.65
PA0829	known_mRNA	942	52.00	38.50
PA0830	known_mRNA	834	154.00	131.25
PA0831	known_mRNA	1020	93.00	62.90
PA0832	known_mRNA	642	103.00	120.00
PA0833	known_mRNA	714	1022.00	1046.67
PA0834	known_mRNA	915	91.00	69.66
PA0835	known_mRNA	2115	726.00	221.62
PA0836	known_mRNA	1185	379.00	216.65
PA0837	known_mRNA	486	1530.00	2539.75
PA0838	known_mRNA	483	197.00	329.71
PA0839	known_mRNA	591	231.00	298.20
PA0840	known_mRNA	1113	369.00	226.21
PA0841	known_mRNA	960	68.00	49.27
PA0842	known_mRNA	1221	47.00	25.99
PA0843	known_mRNA	624	62.00	74.81
PA0844	known_mRNA	2193	59.00	17.33
PA0845	known_mRNA	2013	69.00	22.20
PA0846	known_mRNA	741	99.00	96.99
PA0847	known_mRNA	2208	108.00	31.50
PA0848	known_mRNA	600	20.00	25.34
PA0849	known_mRNA	951	68.00	49.80
PA0850	known_mRNA	420	8.00	16.19
PA0851	known_mRNA	963	71.00	51.26
PA0852	known_mRNA	1170	97.00	56.24
PA0853	known_mRNA	624	57.00	68.78
PA0854	known_mRNA	1395	350.00	167.14
PA0855	known_mRNA	1020	18.00	12.17
PA0856	known_mRNA	549	335.00	474.68
PA0857	known_mRNA	306	31.00	100.58
PA0858	known_mRNA	939	168.00	124.85
PA0859	known_mRNA	603	54.00	67.98
PA0860	known_mRNA	1791	158.00	57.58
PA0861	known_mRNA	2457	319.00	83.13
PA0862	known_mRNA	783	133.00	122.06
PA0863	known_mRNA	960	23.00	16.67
PA0864	known_mRNA	789	37.00	33.65
PA0865	known_mRNA	1074	1910.00	1218.72
PA0866	known_mRNA	1419	910.00	426.54
PA0867	known_mRNA	384	261.00	599.59
PA0868	known_mRNA	414	52.00	107.35
PA0869	known_mRNA	933	149.00	111.54
PA0870	known_mRNA	1200	779.00	439.12
PA0871	known_mRNA	357	71.00	181.51
PA0872	known_mRNA	789	502.00	456.57
PA0873	known_mRNA	1560	170.00	71.88
PA0874	known_mRNA	267	4.00	16.28
PA0875	known_mRNA	2196	88.00	25.81
PA0876	known_mRNA	945	212.00	156.40
PA0877	known_mRNA	897	56.00	43.86
PA0878	known_mRNA	828	29.00	24.92
PA0879	known_mRNA	1161	48.00	28.07
PA0880	known_mRNA	381	3.00	6.97
PA0881	known_mRNA	1353	16.00	7.90
PA0882	known_mRNA	1203	13.00	7.31
PA0883	known_mRNA	828	14.00	12.03
PA0884	known_mRNA	996	48.00	33.35
PA0885	known_mRNA	639	11.00	12.89
PA0886	known_mRNA	1284	29.00	15.17
PA0887	known_mRNA	1956	1568.00	520.08
PA0888	known_mRNA	780	467.00	430.52
PA0889	known_mRNA	690	62.00	66.16
PA0890	known_mRNA	699	82.00	86.15
PA0891	known_mRNA	1113	150.00	91.96
PA0892	known_mRNA	765	99.00	93.39
PA0893	known_mRNA	990	114.00	79.76
PA0894	known_mRNA	324	12.00	35.57
PA0895	known_mRNA	1221	179.00	98.98
PA0896	known_mRNA	1017	86.00	58.36
PA0897	known_mRNA	1023	39.00	26.29
PA0898	known_mRNA	1467	72.00	32.55
PA0899	known_mRNA	1347	129.00	64.01
PA0900	known_mRNA	291	45.00	158.43
PA0901	known_mRNA	999	124.00	85.87
PA0902	known_mRNA	1005	111.00	76.34
PA0903	known_mRNA	2625	822.00	199.85
PA0904	known_mRNA	1239	404.00	219.80
PA0905	known_mRNA	186	140.00	1140.70
PA0906	known_mRNA	714	163.00	166.93
PA0907	known_mRNA	531	269.00	397.80
PA0908	known_mRNA	375	140.00	332.87
PA0909	known_mRNA	276	36.00	138.47
PA0910	known_mRNA	504	565.00	894.07
PA0911	known_mRNA	453	296.00	539.83
PA0912	known_mRNA	540	52.00	75.26
PA0913	known_mRNA	1449	427.00	195.63
PA0914	known_mRNA	393	44.00	97.77
PA0915	known_mRNA	462	38.00	67.49
PA0916	known_mRNA	1323	296.00	149.81
PA0917	known_mRNA	1905	249.00	84.95
PA0918	known_mRNA	549	54.00	76.52
PA0919	known_mRNA	1284	212.00	110.89
PA0920	known_mRNA	2646	293.00	70.64
PA0921	known_mRNA	360	143.00	361.05
PA0922	known_mRNA	315	262.00	811.65
PA0923	known_mRNA	1050	202.00	132.21
PA0924	known_mRNA	1929	144.00	48.48
PA0925	known_mRNA	408	27.00	56.89
PA0926	known_mRNA	426	44.00	87.29
PA0927	known_mRNA	990	104.00	72.76
PA0928	known_mRNA	2778	379.00	86.84
PA0929	known_mRNA	720	308.00	312.29
PA0930	known_mRNA	1338	128.00	63.98
PA0931	known_mRNA	2229	118.00	34.07
PA0932	known_mRNA	900	482.00	376.08
PA0933	known_mRNA	1353	464.00	229.12
PA0934	known_mRNA	2244	919.00	263.50
PA0935	known_mRNA	831	132.00	112.97
PA0936	known_mRNA	939	430.00	319.55
PA0937	known_mRNA	540	158.00	228.66
PA0938	known_mRNA	1329	488.00	245.75
PA0939	known_mRNA	327	17.00	49.67
PA0940	known_mRNA	255	4.00	17.65
PA0941	known_mRNA	234	5.00	25.78
PA0942	known_mRNA	561	447.00	616.19
PA0943	known_mRNA	717	287.00	292.45
PA0944	known_mRNA	669	108.00	119.65
PA0945	known_mRNA	1062	406.00	262.36
PA0946	known_mRNA	1038	295.00	195.61
PA0947	known_mRNA	705	197.00	204.85
PA0948	known_mRNA	420	20.00	40.47
PA0949	known_mRNA	597	103.00	131.30
PA0950	known_mRNA	354	98.00	253.71
PA0951	known_mRNA	1236	148.00	80.74
PA0951a	known_mRNA	186	13.00	105.92
PA0952	known_mRNA	384	26.00	59.73
PA0953	known_mRNA	465	108.00	190.14
PA0954	known_mRNA	276	19.00	73.08
PA0955	known_mRNA	957	152.00	110.53
PA0956	known_mRNA	1716	897.00	342.24
PA0957	known_mRNA	408	58.00	122.21
PA0958	known_mRNA	1332	1189.00	597.29
PA0959	known_mRNA	630	289.00	344.62
PA0960	known_mRNA	210	13.00	82.53
PA0961	known_mRNA	615	63.00	77.39
PA0962	known_mRNA	471	554.00	958.76
PA0963	known_mRNA	1776	1316.00	483.92
PA0964	known_mRNA	747	550.00	533.68
PA0965	known_mRNA	525	104.00	156.07
PA0966	known_mRNA	606	204.00	255.24
PA0967	known_mRNA	1059	171.00	110.85
PA0968	known_mRNA	447	246.00	456.84
PA0969	known_mRNA	696	353.00	372.80
PA0970	known_mRNA	441	77.00	145.65
PA0971	known_mRNA	1044	806.00	530.97
PA0972	known_mRNA	1299	513.00	264.91
PA0973	known_mRNA	507	2614.00	4104.52
PA0974	known_mRNA	825	568.00	490.26
PA0975	known_mRNA	795	148.00	133.41
PA0976	known_mRNA	675	140.00	153.43
PA0978	known_mRNA	828	67.37	57.90
PA0979	known_mRNA	309	27.00	86.24
PA0981	known_mRNA	624	27.00	32.58
PA0982	known_mRNA	549	69.00	97.77
PA0983	known_mRNA	288	27.00	96.70
PA0984	known_mRNA	327	16.00	46.74
PA0985	known_mRNA	1497	261.00	115.41
PA0987	known_mRNA	843	29.00	24.41
PA0988	known_mRNA	405	98.00	208.66
PA0989	known_mRNA	561	13.00	17.92
PA0990	known_mRNA	639	13.00	15.23
PA0992	known_mRNA	618	42.00	51.29
PA0993	known_mRNA	714	8.00	8.19
PA0994	known_mRNA	2520	143.00	36.29
PA0995	known_mRNA	522	87.00	131.53
PA0996	known_mRNA	1554	755.00	320.59
PA0997	known_mRNA	852	371.00	308.43
PA0998	known_mRNA	1047	204.00	133.95
PA0999	known_mRNA	1014	333.00	226.72
PA1000	known_mRNA	906	264.00	204.41
PA1001	known_mRNA	1593	338.00	139.72
PA1002	known_mRNA	603	111.00	139.74
PA1003	known_mRNA	999	116.00	80.33
PA1004	known_mRNA	1059	249.00	161.42
PA1005	known_mRNA	1434	290.00	134.38
PA1006	known_mRNA	252	48.00	216.26
PA1007	known_mRNA	1074	156.00	99.54
PA1008	known_mRNA	474	220.00	377.52
PA1009	known_mRNA	558	82.00	113.81
PA1010	known_mRNA	879	901.00	722.42
PA1011	known_mRNA	1191	668.00	379.71
PA1012	known_mRNA	759	132.00	125.68
PA1013	known_mRNA	711	224.00	230.57
PA1014	known_mRNA	993	289.00	201.50
PA1015	known_mRNA	801	82.00	73.27
PA1016	known_mRNA	1152	53.00	31.26
PA1017	known_mRNA	2148	66.00	19.82
PA1018	known_mRNA	867	9.00	7.33
PA1019	known_mRNA	1356	28.00	13.79
PA1019a	known_mRNA	408	1.00	2.11
PA1020	known_mRNA	1113	35.00	21.46
PA1021	known_mRNA	762	15.00	14.22
PA1022	known_mRNA	1146	32.00	18.99
PA1023	known_mRNA	918	24.00	18.30
PA1024	known_mRNA	987	29.00	20.36
PA1025	known_mRNA	1251	13.00	7.00
PA1026	known_mRNA	477	59.00	100.40
PA1027	known_mRNA	1590	147.00	60.89
PA1028	known_mRNA	1287	53.00	27.65
PA1030	known_mRNA	756	194.00	185.58
PA1031	known_mRNA	1362	240.00	117.65
PA1032	known_mRNA	2544	321.00	80.65
PA1033	known_mRNA	642	80.00	93.21
PA1034	known_mRNA	201	18.00	124.79
PA1035	known_mRNA	495	218.00	353.22
PA1036	known_mRNA	561	91.00	125.44
PA1037	known_mRNA	621	58.00	70.40
PA1038	known_mRNA	318	18.00	54.93
PA1039	known_mRNA	474	40.00	68.64
PA1040	known_mRNA	498	88.00	141.46
PA1041	known_mRNA	633	879.00	1042.04
PA1042	known_mRNA	300	14.00	46.90
PA1043	known_mRNA	810	54.00	47.62
PA1044	known_mRNA	465	28.00	49.30
PA1045	known_mRNA	2145	300.00	90.22
PA1046	known_mRNA	2274	176.00	49.76
PA1047	known_mRNA	1179	253.00	145.44
PA1048	known_mRNA	882	778.00	621.35
PA1049	known_mRNA	648	344.00	396.25
PA1050	known_mRNA	1113	241.00	147.74
PA1051	known_mRNA	1359	133.00	65.36
PA1052	known_mRNA	1146	170.00	100.87
PA1052a	known_mRNA	243	15.00	72.16
PA1053	known_mRNA	465	1422.00	2503.56
PA1054	known_mRNA	2802	364.00	82.66
PA1055	known_mRNA	339	11.00	30.40
PA1056	known_mRNA	1500	159.00	70.15
PA1057	known_mRNA	525	60.00	90.04
PA1058	known_mRNA	270	4.00	15.97
PA1059	known_mRNA	348	3.00	7.97
PA1060	known_mRNA	906	66.00	51.10
PA1061	known_mRNA	1098	50.00	31.12
PA1062	known_mRNA	522	37.00	55.94
PA1063	known_mRNA	252	5.00	22.53
PA1064	known_mRNA	666	87.00	96.92
PA1065	known_mRNA	474	36.00	61.78
PA1066	known_mRNA	657	39.00	44.17
PA1067	known_mRNA	915	16.00	12.25
PA1068	known_mRNA	1911	199.00	67.66
PA1069	known_mRNA	2295	253.00	70.84
PA1070	known_mRNA	702	58.00	60.62
PA1071	known_mRNA	768	53.00	49.76
PA1072	known_mRNA	1254	97.00	52.08
PA1073	known_mRNA	924	53.00	40.12
PA1074	known_mRNA	1122	526.00	319.56
PA1075	known_mRNA	318	49.00	149.54
PA1076	known_mRNA	363	308.00	768.14
PA1077	known_mRNA	408	52.00	109.57
PA1078	known_mRNA	441	28.00	52.96
PA1079	known_mRNA	714	117.00	119.82
PA1080	known_mRNA	1389	429.00	205.83
PA1081	known_mRNA	750	148.00	142.93
PA1082	known_mRNA	786	180.00	164.45
PA1083	known_mRNA	696	69.00	72.87
PA1084	known_mRNA	1110	128.00	78.71
PA1085	known_mRNA	1203	170.00	95.56
PA1086	known_mRNA	2052	306.00	96.45
PA1087	known_mRNA	1320	316.00	160.33
PA1088	known_mRNA	762	141.00	133.62
PA1089	known_mRNA	603	67.00	84.35
PA1090	known_mRNA	663	55.00	61.61
PA1091	known_mRNA	5085	690.00	84.65
PA1092	known_mRNA	1467	18868.00	8528.85
PA1093	known_mRNA	372	394.00	947.86
PA1094	known_mRNA	1425	2385.00	1112.76
PA1095	known_mRNA	381	2088.00	4851.40
PA1096	known_mRNA	297	522.00	1777.37
PA1097	known_mRNA	1473	966.00	434.72
PA1098	known_mRNA	1209	381.00	212.99
PA1099	known_mRNA	1422	379.00	177.24
PA1100	known_mRNA	330	168.00	483.92
PA1101	known_mRNA	1797	611.00	221.87
PA1102	known_mRNA	1017	304.00	206.29
PA1103	known_mRNA	807	231.00	204.60
PA1104	known_mRNA	1356	199.00	98.03
PA1105	known_mRNA	444	14.00	26.24
PA1106	known_mRNA	714	52.00	53.26
PA1107	known_mRNA	1197	61.00	34.48
PA1108	known_mRNA	1158	21.00	12.32
PA1109	known_mRNA	780	70.00	64.53
PA1110	known_mRNA	711	98.00	100.87
PA1111	known_mRNA	624	53.00	63.95
PA1112	known_mRNA	1149	190.00	112.41
PA1112a	known_mRNA	222	28.00	159.48
PA1112b	known_mRNA	192	299.00	2278.30
PA1113	known_mRNA	1767	121.00	44.74
PA1114	known_mRNA	336	58.00	162.50
PA1115	known_mRNA	2325	228.00	62.97
PA1116	known_mRNA	840	106.00	89.59
PA1117	known_mRNA	375	45.00	107.00
PA1118	known_mRNA	684	217.00	234.04
PA1119	known_mRNA	507	65.00	102.06
PA1120	known_mRNA	1308	108.00	55.35
PA1121	known_mRNA	573	117.00	157.02
PA1123	known_mRNA	321	99.00	297.71
PA1124	known_mRNA	1497	238.00	105.24
PA1125	known_mRNA	753	59.00	56.71
PA1126	known_mRNA	588	52.00	67.56
PA1127	known_mRNA	990	91.00	63.67
PA1128	known_mRNA	912	48.00	36.88
PA1129	known_mRNA	408	4.00	8.43
PA1130	known_mRNA	978	45.00	31.92
PA1131	known_mRNA	1269	32.00	16.96
PA1132	known_mRNA	690	47.00	50.16
PA1133	known_mRNA	351	9.00	23.60
PA1134	known_mRNA	522	6.00	9.07
PA1135	known_mRNA	876	87.00	70.03
PA1136	known_mRNA	732	122.00	121.28
PA1137	known_mRNA	987	989.00	694.31
PA1138	known_mRNA	876	27.00	21.73
PA1139	known_mRNA	849	137.00	114.36
PA1140	known_mRNA	837	89.00	75.53
PA1141	known_mRNA	903	50.00	38.86
PA1142	known_mRNA	717	33.00	33.63
PA1143	known_mRNA	654	5.00	5.69
PA1144	known_mRNA	1335	29.00	14.53
PA1145	known_mRNA	903	62.00	48.19
PA1146	known_mRNA	1182	36.00	20.64
PA1147	known_mRNA	1491	69.00	30.64
PA1148	known_mRNA	1917	49.00	16.61
PA1149	known_mRNA	369	8.00	19.48
PA1150	known_mRNA	2070	782.42	244.35
PA1151	known_mRNA	264	194.00	805.35
PA1153	known_mRNA	555	13.00	18.17
PA1154	known_mRNA	534	17.00	24.96
PA1155	known_mRNA	1248	557.00	300.63
PA1156	known_mRNA	2892	968.00	212.68
PA1157	known_mRNA	711	175.00	180.13
PA1158	known_mRNA	1359	64.00	31.45
PA1159	known_mRNA	210	121.00	768.14
PA1160	known_mRNA	384	109.00	250.40
PA1161	known_mRNA	804	46.00	40.92
PA1162	known_mRNA	1152	108.00	63.71
PA1163	known_mRNA	2610	131.00	32.04
PA1164	known_mRNA	813	149.00	130.83
PA1165	known_mRNA	729	79.00	78.92
PA1166	known_mRNA	789	81.00	73.67
PA1167	known_mRNA	672	54.00	59.50
PA1168	known_mRNA	321	7.00	21.05
PA1169	known_mRNA	2058	58.00	18.23
PA1170	known_mRNA	735	79.00	78.15
PA1171	known_mRNA	1197	146.00	82.53
PA1172	known_mRNA	597	51.00	65.01
PA1173	known_mRNA	492	11.00	17.97
PA1174	known_mRNA	2490	338.00	86.86
PA1175	known_mRNA	330	12.00	34.57
PA1176	known_mRNA	492	94.00	153.53
PA1177	known_mRNA	168	19.00	192.91
PA1178	known_mRNA	603	7975.00	10040.02
PA1179	known_mRNA	678	888.00	967.99
PA1180	known_mRNA	1347	461.00	228.75
PA1181	known_mRNA	3363	186.00	34.93
PA1182	known_mRNA	1002	43.00	29.67
PA1183	known_mRNA	1311	71.00	36.29
PA1184	known_mRNA	891	59.00	46.57
PA1185	known_mRNA	630	12.00	14.31
PA1186	known_mRNA	1020	15.00	10.14
PA1187	known_mRNA	1140	55.00	32.83
PA1188	known_mRNA	1182	126.00	72.23
PA1189	known_mRNA	498	18.00	28.93
PA1190	known_mRNA	600	50.00	63.34
PA1191	known_mRNA	594	53.00	67.99
PA1192	known_mRNA	825	298.00	257.21
PA1193	known_mRNA	672	116.00	127.82
PA1194	known_mRNA	1419	31.00	14.53
PA1195	known_mRNA	765	28.00	26.41
PA1196	known_mRNA	1401	285.00	135.46
PA1197	known_mRNA	771	158.00	147.67
PA1198	known_mRNA	618	1048.00	1279.72
PA1199	known_mRNA	534	189.00	277.48
PA1200	known_mRNA	663	70.00	78.41
PA1201	known_mRNA	915	70.00	53.59
PA1202	known_mRNA	618	206.00	251.55
PA1203	known_mRNA	408	23.00	48.46
PA1204	known_mRNA	558	43.00	59.68
PA1205	known_mRNA	948	63.00	46.31
PA1206	known_mRNA	474	40.00	68.64
PA1207	known_mRNA	1842	104.00	36.78
PA1208	known_mRNA	1500	45.00	19.86
PA1209	known_mRNA	936	35.00	26.11
PA1210	known_mRNA	699	17.00	17.86
PA1211	known_mRNA	636	23.00	27.11
PA1212	known_mRNA	1230	9.00	4.94
PA1213	known_mRNA	960	7.00	5.07
PA1214	known_mRNA	1599	14.00	5.76
PA1215	known_mRNA	1287	39.00	20.35
PA1216	known_mRNA	747	7.00	6.79
PA1217	known_mRNA	1368	56.00	27.32
PA1218	known_mRNA	879	18.00	14.43
PA1219	known_mRNA	615	18.00	22.11
PA1220	known_mRNA	1263	16.00	8.52
PA1221	known_mRNA	1857	26.00	9.12
PA1222	known_mRNA	1158	128.00	75.07
PA1223	known_mRNA	894	54.00	42.46
PA1224	known_mRNA	780	16.00	14.75
PA1225	known_mRNA	627	9.00	10.80
PA1226	known_mRNA	609	38.00	47.25
PA1227	known_mRNA	849	37.00	30.89
PA1228	known_mRNA	351	4.00	10.49
PA1229	known_mRNA	807	39.00	34.54
PA1231	known_mRNA	909	7.00	5.40
PA1232	known_mRNA	2040	25.00	7.93
PA1233	known_mRNA	258	6.00	25.93
PA1234	known_mRNA	504	21.00	33.23
PA1235	known_mRNA	783	18.00	16.52
PA1236	known_mRNA	1512	21.00	9.19
PA1237	known_mRNA	1152	23.00	13.57
PA1238	known_mRNA	1449	13.00	5.96
PA1239	known_mRNA	885	18.00	14.32
PA1240	known_mRNA	798	18.00	16.15
PA1241	known_mRNA	561	89.00	122.69
PA1242	known_mRNA	1773	100.00	36.84
PA1243	known_mRNA	2577	170.00	42.14
PA1244	known_mRNA	342	142.00	387.24
PA1245	known_mRNA	1245	65.00	35.18
PA1246	known_mRNA	1782	38.00	13.92
PA1247	known_mRNA	1299	32.00	16.52
PA1248	known_mRNA	1446	28.00	12.86
PA1249	known_mRNA	1440	57.00	26.29
PA1250	known_mRNA	396	23.00	50.56
PA1251	known_mRNA	1626	35.00	14.15
PA1252	known_mRNA	1005	54.00	37.14
PA1253	known_mRNA	1581	30.00	12.50
PA1254	known_mRNA	918	14.00	10.68
PA1255	known_mRNA	1035	15.00	9.98
PA1256	known_mRNA	723	16.00	16.14
PA1257	known_mRNA	645	13.00	15.06
PA1258	known_mRNA	666	16.00	17.82
PA1259	known_mRNA	1743	47.00	17.63
PA1260	known_mRNA	822	25.00	21.67
PA1261	known_mRNA	675	38.00	41.65
PA1262	known_mRNA	1443	15.00	6.90
PA1263	known_mRNA	945	126.00	92.95
PA1264	known_mRNA	867	68.00	55.40
PA1265	known_mRNA	903	24.00	18.65
PA1266	known_mRNA	1254	14.00	7.52
PA1267	known_mRNA	1116	24.00	14.67
PA1268	known_mRNA	945	27.00	19.92
PA1269	known_mRNA	669	45.00	49.86
PA1270	known_mRNA	2040	44.00	13.96
PA1271	known_mRNA	1851	137.00	48.20
PA1272	known_mRNA	612	45.00	55.62
PA1273	known_mRNA	1308	55.00	28.19
PA1274	known_mRNA	657	12.00	13.59
PA1275	known_mRNA	939	22.00	16.35
PA1276	known_mRNA	996	40.00	27.79
PA1277	known_mRNA	1473	40.00	18.00
PA1278	known_mRNA	522	8.00	12.09
PA1279	known_mRNA	1056	32.00	20.81
PA1280	known_mRNA	585	6.00	7.85
PA1281	known_mRNA	738	13.00	12.80
PA1282	known_mRNA	1506	130.00	57.11
PA1283	known_mRNA	561	429.00	591.38
PA1284	known_mRNA	1821	138.00	49.40
PA1285	known_mRNA	450	68.00	125.14
PA1286	known_mRNA	1200	26.00	14.66
PA1287	known_mRNA	555	178.00	248.75
PA1288	known_mRNA	1275	384.00	202.41
PA1289	known_mRNA	480	13.00	21.94
PA1290	known_mRNA	594	95.00	121.86
PA1291	known_mRNA	840	44.00	37.19
PA1292	known_mRNA	855	107.00	88.59
PA1293	known_mRNA	1062	125.00	80.77
PA1294	known_mRNA	1125	178.00	107.82
PA1295	known_mRNA	294	12.00	41.54
PA1296	known_mRNA	933	220.00	164.69
PA1297	known_mRNA	981	285.00	201.47
PA1298	known_mRNA	276	41.00	157.70
PA1299	known_mRNA	450	89.00	163.78
PA1300	known_mRNA	528	80.00	119.17
PA1301	known_mRNA	984	119.00	83.83
PA1302	known_mRNA	2556	85.00	21.25
PA1303	known_mRNA	540	24.00	34.73
PA1304	known_mRNA	2052	132.00	41.61
PA1305	known_mRNA	474	222.00	380.95
PA1306	known_mRNA	462	55.00	97.68
PA1307	known_mRNA	774	140.00	130.25
PA1308	known_mRNA	525	47.00	70.53
PA1309	known_mRNA	861	142.00	116.62
PA1310	known_mRNA	1116	21.00	12.84
PA1311	known_mRNA	828	22.00	18.91
PA1312	known_mRNA	912	72.00	55.33
PA1313	known_mRNA	1359	15.00	7.37
PA1314	known_mRNA	387	9.00	20.44
PA1315	known_mRNA	615	70.00	85.99
PA1316	known_mRNA	1542	55.00	23.55
PA1317	known_mRNA	996	41.00	28.49
PA1318	known_mRNA	1977	57.00	18.69
PA1319	known_mRNA	630	2.00	2.38
PA1320	known_mRNA	336	3.00	8.41
PA1321	known_mRNA	891	20.00	15.79
PA1322	known_mRNA	2199	34.00	9.96
PA1323	known_mRNA	333	183.00	519.82
PA1324	known_mRNA	513	79.00	122.16
PA1325	known_mRNA	408	5.00	10.54
PA1326	known_mRNA	1548	68.00	29.00
PA1327	known_mRNA	1971	212.00	69.75
PA1328	known_mRNA	909	68.00	52.45
PA1329	known_mRNA	432	2.00	3.89
PA1330	known_mRNA	780	21.00	19.36
PA1331	known_mRNA	1548	168.00	71.64
PA1332	known_mRNA	552	95.00	133.68
PA1333	known_mRNA	207	7.00	45.73
PA1334	known_mRNA	1113	22.00	13.49
PA1335	known_mRNA	1278	128.00	67.30
PA1336	known_mRNA	1902	227.00	77.57
PA1337	known_mRNA	1089	399.00	250.65
PA1338	known_mRNA	1674	201.00	78.76
PA1339	known_mRNA	735	151.00	149.37
PA1340	known_mRNA	669	97.00	107.47
PA1341	known_mRNA	747	99.00	96.06
PA1342	known_mRNA	909	531.00	409.59
PA1343	known_mRNA	459	72.00	129.00
PA1344	known_mRNA	795	123.00	110.88
PA1345	known_mRNA	1590	34.00	14.08
PA1346	known_mRNA	1548	27.00	11.51
PA1347	known_mRNA	693	9.00	9.55
PA1348	known_mRNA	708	81.00	83.80
PA1349	known_mRNA	351	5.00	13.11
PA1350	known_mRNA	750	26.00	25.11
PA1351	known_mRNA	1224	21.00	11.58
PA1352	known_mRNA	1212	14.00	7.81
PA1353	known_mRNA	414	37.00	76.38
PA1354	known_mRNA	426	30.00	59.52
PA1355	known_mRNA	381	17.00	39.50
PA1356	known_mRNA	1107	44.00	27.14
PA1357	known_mRNA	477	53.00	90.19
PA1358	known_mRNA	399	17.00	36.97
PA1359	known_mRNA	657	27.00	30.58
PA1360	known_mRNA	894	42.00	33.02
PA1361	known_mRNA	1434	144.00	66.73
PA1362	known_mRNA	324	4.00	11.86
PA1363	known_mRNA	741	69.00	67.60
PA1364	known_mRNA	843	64.00	53.87
PA1365	known_mRNA	2442	83.00	21.77
PA1366	known_mRNA	771	123.00	114.96
PA1367	known_mRNA	837	21.00	17.82
PA1368	known_mRNA	1425	69.00	32.19
PA1369	known_mRNA	753	35.00	33.64
PA1370	known_mRNA	1866	102.00	35.57
PA1371	known_mRNA	702	153.00	159.92
PA1372	known_mRNA	2136	645.00	194.84
PA1373	known_mRNA	1269	79.00	41.86
PA1374	known_mRNA	507	13.00	20.41
PA1375	known_mRNA	1143	245.00	145.79
PA1376	known_mRNA	1734	259.00	97.72
PA1377	known_mRNA	534	35.00	51.38
PA1378	known_mRNA	363	7.00	17.46
PA1379	known_mRNA	834	20.00	17.05
PA1380	known_mRNA	966	78.00	56.12
PA1381	known_mRNA	492	7.00	11.43
PA1382	known_mRNA	2280	354.00	99.81
PA1383	known_mRNA	1806	223.00	80.54
PA1384	known_mRNA	1014	24.00	16.34
PA1385	known_mRNA	1125	31.00	18.78
PA1386	known_mRNA	1269	33.00	17.49
PA1387	known_mRNA	1557	112.00	47.46
PA1388	known_mRNA	729	17.00	16.98
PA1389	known_mRNA	1485	77.00	34.35
PA1390	known_mRNA	1035	20.00	13.30
PA1391	known_mRNA	1776	34.00	12.50
PA1392	known_mRNA	1245	55.00	29.76
PA1393	known_mRNA	591	24.00	30.98
PA1394	known_mRNA	255	5.00	22.06
PA1395	known_mRNA	417	19.00	38.83
PA1396	known_mRNA	1623	77.00	31.20
PA1397	known_mRNA	633	61.00	72.31
PA1398	known_mRNA	342	18.00	49.09
PA1399	known_mRNA	921	69.00	52.43
PA1400	known_mRNA	3288	88.00	16.92
PA1401	known_mRNA	408	18.00	37.93
PA1402	known_mRNA	666	18.00	20.05
PA1403	known_mRNA	633	16.00	18.97
PA1404	known_mRNA	228	8.00	43.31
PA1405	known_mRNA	1593	64.00	26.46
PA1406	known_mRNA	759	23.00	21.90
PA1407	known_mRNA	942	27.00	19.99
PA1408	known_mRNA	2424	123.00	32.51
PA1409	known_mRNA	1041	18.00	11.90
PA1410	known_mRNA	1092	6.00	3.76
PA1411	known_mRNA	912	49.00	37.65
PA1412	known_mRNA	1194	19.00	10.77
PA1413	known_mRNA	873	160.00	129.31
PA1414	known_mRNA	234	345.00	1779.01
PA1415	known_mRNA	729	163.00	162.83
PA1416	known_mRNA	1383	136.00	65.56
PA1417	known_mRNA	1602	77.00	31.64
PA1418	known_mRNA	1392	40.00	19.15
PA1419	known_mRNA	1512	46.00	20.12
PA1420	known_mRNA	420	4.00	8.09
PA1421	known_mRNA	960	29.00	21.01
PA1422	known_mRNA	894	110.00	86.49
PA1423	known_mRNA	1254	267.00	143.34
PA1424	known_mRNA	612	60.00	74.16
PA1424a	known_mRNA	336	9.00	25.22
PA1425	known_mRNA	1617	39.00	15.86
PA1428	known_mRNA	432	24.00	46.70
PA1428a	known_mRNA	1590	58.00	24.03
PA1429	known_mRNA	2709	724.00	170.31
PA1430	known_mRNA	720	732.00	742.18
PA1431	known_mRNA	243	44.00	211.67
PA1432	known_mRNA	606	1729.00	2163.30
PA1433	known_mRNA	1953	261.00	86.71
PA1434	known_mRNA	714	44.00	45.06
PA1435	known_mRNA	1158	64.00	37.53
PA1436	known_mRNA	3111	178.00	36.25
PA1437	known_mRNA	690	44.00	46.96
PA1438	known_mRNA	1446	55.00	25.26
PA1439	known_mRNA	408	15.00	31.61
PA1440	known_mRNA	588	620.00	805.49
PA1441	known_mRNA	1284	294.00	153.77
PA1442	known_mRNA	522	202.00	305.39
PA1443	known_mRNA	972	224.00	160.02
PA1444	known_mRNA	474	89.00	152.72
PA1445	known_mRNA	453	46.00	83.89
PA1446	known_mRNA	768	69.00	64.79
PA1447	known_mRNA	270	7.00	27.95
PA1448	known_mRNA	777	31.00	28.71
PA1449	known_mRNA	1137	36.00	21.55
PA1450	known_mRNA	1260	68.00	36.32
PA1451	known_mRNA	1344	52.00	25.87
PA1452	known_mRNA	2124	478.00	145.26
PA1453	known_mRNA	1290	757.00	393.92
PA1454	known_mRNA	843	443.00	372.86
PA1455	known_mRNA	744	486.00	473.84
PA1456	known_mRNA	375	140.00	332.87
PA1457	known_mRNA	789	337.00	306.50
PA1458	known_mRNA	2262	1574.00	447.51
PA1459	known_mRNA	1107	430.00	265.21
PA1460	known_mRNA	741	134.00	131.28
PA1461	known_mRNA	891	145.00	114.45
PA1462	known_mRNA	789	194.00	176.44
PA1463	known_mRNA	891	450.00	355.20
PA1464	known_mRNA	480	436.00	735.76
PA1465	known_mRNA	408	131.00	276.03
PA1466	known_mRNA	687	40.00	42.91
PA1467	known_mRNA	972	95.00	67.87
PA1468	known_mRNA	417	16.00	32.70
PA1469	known_mRNA	723	87.00	87.77
PA1470	known_mRNA	738	33.00	32.49
PA1471	known_mRNA	297	66.00	224.72
PA1472	known_mRNA	555	12.00	16.77
PA1473	known_mRNA	336	21.00	58.84
PA1474	known_mRNA	1479	558.00	250.01
PA1475	known_mRNA	702	127.00	132.74
PA1476	known_mRNA	672	295.00	325.06
PA1477	known_mRNA	759	381.00	362.76
PA1478	known_mRNA	177	2.00	18.13
PA1479	known_mRNA	489	199.00	327.66
PA1480	known_mRNA	1974	862.00	283.14
PA1481	known_mRNA	543	112.00	160.94
PA1482	known_mRNA	468	102.00	178.04
PA1483	known_mRNA	1224	504.00	277.93
PA1483a	known_mRNA	417	87.00	177.80
PA1484	known_mRNA	807	37.00	32.77
PA1485	known_mRNA	1368	23.00	11.22
PA1486	known_mRNA	1101	22.00	13.65
PA1487	known_mRNA	1416	33.00	15.50
PA1488	known_mRNA	1239	29.00	15.78
PA1489	known_mRNA	1191	20.00	11.37
PA1490	known_mRNA	777	19.00	17.60
PA1491	known_mRNA	1236	94.00	51.28
PA1492	known_mRNA	357	11.00	28.12
PA1493	known_mRNA	999	249.00	172.42
PA1494	known_mRNA	1656	234.00	92.77
PA1495	known_mRNA	627	22.00	26.39
PA1496	known_mRNA	852	24.00	19.95
PA1497	known_mRNA	915	18.00	13.78
PA1498	known_mRNA	1434	28.00	12.97
PA1499	known_mRNA	1266	19.00	10.09
PA1500	known_mRNA	891	20.00	15.79
PA1501	known_mRNA	783	85.00	78.01
PA1502	known_mRNA	1776	31.00	11.40
PA1503	known_mRNA	432	11.00	21.40
PA1504	known_mRNA	651	65.00	74.45
PA1505	known_mRNA	996	196.00	136.19
PA1506	known_mRNA	330	6.00	17.28
PA1507	known_mRNA	1368	58.00	28.30
PA1508	known_mRNA	261	4.00	16.94
PA1509	known_mRNA	1143	111.00	66.05
PA1510	known_mRNA	1710	83.00	31.79
PA1511	known_mRNA	2529	313.61	79.28
PA1512	known_mRNA	519	19.82	30.19
PA1513	known_mRNA	1278	107.00	56.26
PA1514	known_mRNA	510	17.00	26.49
PA1515	known_mRNA	999	72.00	49.86
PA1516	known_mRNA	516	15.00	23.02
PA1517	known_mRNA	927	70.00	52.79
PA1518	known_mRNA	381	46.00	106.88
PA1519	known_mRNA	1350	25.00	12.37
PA1520	known_mRNA	780	264.00	243.38
PA1521	known_mRNA	1305	57.00	29.29
PA1522	known_mRNA	840	72.00	60.85
PA1523	known_mRNA	2400	109.00	29.12
PA1524	known_mRNA	1455	53.00	24.17
PA1525	known_mRNA	1134	51.00	30.62
PA1526	known_mRNA	660	133.00	149.80
PA1527	known_mRNA	3489	678.00	122.57
PA1528	known_mRNA	870	757.00	614.24
PA1529	known_mRNA	2385	351.00	94.38
PA1530	known_mRNA	378	41.00	96.36
PA1531	known_mRNA	867	5.00	4.07
PA1532	known_mRNA	2046	568.00	179.60
PA1533	known_mRNA	327	309.00	902.76
PA1534	known_mRNA	597	80.00	101.98
PA1535	known_mRNA	1149	66.00	39.05
PA1536	known_mRNA	540	56.00	81.04
PA1537	known_mRNA	888	11.00	8.72
PA1538	known_mRNA	1584	52.00	21.63
PA1539	known_mRNA	849	103.00	85.98
PA1540	known_mRNA	330	9.00	25.92
PA1541	known_mRNA	369	13.00	31.65
PA1542	known_mRNA	837	99.00	84.02
PA1543	known_mRNA	549	159.00	225.29
PA1544	known_mRNA	735	1896.00	1875.57
PA1545	known_mRNA	468	244.00	425.90
PA1546	known_mRNA	1383	3071.00	1480.44
PA1547	known_mRNA	684	123.00	132.66
PA1548	known_mRNA	210	8.00	50.79
PA1549	known_mRNA	2436	615.00	161.72
PA1550	known_mRNA	540	368.00	532.58
PA1551	known_mRNA	1416	1646.00	773.30
PA1552	known_mRNA	957	1109.00	806.43
PA1552.1	known_mRNA	186	20.00	162.96
PA1553	known_mRNA	612	526.00	650.12
PA1554	known_mRNA	1428	2025.94	943.07
PA1555	known_mRNA	927	1349.00	1017.38
PA1555.1	known_mRNA	186	18.00	146.66
PA1556	known_mRNA	609	803.00	998.55
PA1557	known_mRNA	1428	3884.60	1808.27
PA1558	known_mRNA	633	51.00	60.46
PA1561	known_mRNA	1566	747.00	314.56
PA1562	known_mRNA	2733	1081.00	251.96
PA1563	known_mRNA	1059	148.00	95.94
PA1564	known_mRNA	240	7.00	34.45
PA1565	known_mRNA	1311	46.00	23.51
PA1566	known_mRNA	1365	21.00	10.27
PA1567	known_mRNA	1398	103.00	49.07
PA1568	known_mRNA	354	11.00	28.48
PA1569	known_mRNA	1371	44.00	21.41
PA1570	known_mRNA	882	189.00	150.94
PA1571	known_mRNA	180	21.00	183.56
PA1572	known_mRNA	1146	382.00	226.65
PA1573	known_mRNA	597	39.00	49.71
PA1574	known_mRNA	282	123.00	456.26
PA1575	known_mRNA	552	41.00	57.69
PA1576	known_mRNA	867	287.00	233.81
PA1577	known_mRNA	342	30.00	81.81
PA1578	known_mRNA	756	81.00	77.49
PA1578a	known_mRNA	255	5.00	22.06
PA1579	known_mRNA	609	510.00	634.20
PA1580	known_mRNA	1287	1256.00	655.26
PA1581	known_mRNA	387	735.00	1669.67
PA1582	known_mRNA	369	248.00	603.74
PA1583	known_mRNA	1773	2354.00	867.18
PA1584	known_mRNA	708	835.00	863.86
PA1585	known_mRNA	2832	2320.00	521.01
PA1586	known_mRNA	1230	1107.00	607.16
PA1587	known_mRNA	1437	1415.00	654.18
PA1588	known_mRNA	1167	1779.00	1034.39
PA1589	known_mRNA	888	1431.00	1133.95
PA1590	known_mRNA	1314	935.00	476.77
PA1591	known_mRNA	765	40.00	37.73
PA1592	known_mRNA	237	1459.00	7347.83
PA1593	known_mRNA	474	58.00	99.53
PA1594	known_mRNA	447	17.00	31.57
PA1595	known_mRNA	1230	115.00	63.07
PA1596	known_mRNA	1905	3509.00	1197.12
PA1597	known_mRNA	726	143.00	143.56
PA1598	known_mRNA	822	26.00	22.54
PA1599	known_mRNA	783	26.00	23.86
PA1600	known_mRNA	1302	17.00	8.76
PA1601	known_mRNA	2247	66.00	18.90
PA1602	known_mRNA	492	3.00	4.90
PA1603	known_mRNA	423	25.00	50.08
PA1604	known_mRNA	906	160.00	123.89
PA1605	known_mRNA	1035	67.00	44.57
PA1606	known_mRNA	477	17.00	28.93
PA1607	known_mRNA	441	55.00	104.04
PA1608	known_mRNA	1626	189.00	76.42
PA1609	known_mRNA	1218	980.00	543.37
PA1610	known_mRNA	516	501.00	768.85
PA1611	known_mRNA	1956	154.00	51.08
PA1612	known_mRNA	759	29.00	27.61
PA1613	known_mRNA	2109	126.00	38.58
PA1614	known_mRNA	1023	209.00	140.88
PA1615	known_mRNA	342	40.00	109.08
PA1616	known_mRNA	465	50.00	88.03
PA1617	known_mRNA	1668	226.00	88.90
PA1618	known_mRNA	438	59.00	112.65
PA1619	known_mRNA	825	60.00	51.79
PA1620	known_mRNA	642	11.00	12.82
PA1621	known_mRNA	813	335.00	294.15
PA1622	known_mRNA	861	277.00	227.49
PA1623	known_mRNA	663	248.00	277.79
PA1624	known_mRNA	807	143.00	126.66
PA1625	known_mRNA	1068	93.00	59.72
PA1626	known_mRNA	1275	37.00	19.50
PA1627	known_mRNA	648	35.00	40.32
PA1628	known_mRNA	1530	40.00	17.27
PA1629	known_mRNA	786	19.00	17.36
PA1630	known_mRNA	867	112.00	91.24
PA1631	known_mRNA	1155	41.00	24.12
PA1633	known_mRNA	1695	140.00	54.13
PA1634	known_mRNA	2073	17.00	5.30
PA1635	known_mRNA	552	12.00	16.89
PA1636	known_mRNA	2658	96.00	23.04
PA1637	known_mRNA	693	29.00	30.79
PA1638	known_mRNA	909	27.00	20.83
PA1639	known_mRNA	606	154.00	192.68
PA1640	known_mRNA	1038	125.00	82.88
PA1641	known_mRNA	279	10.00	37.77
PA1642	known_mRNA	1035	281.00	186.93
PA1643	known_mRNA	1110	220.00	135.28
PA1643a	known_mRNA	348	40.00	106.25
PA1644	known_mRNA	609	45.00	55.96
PA1645	known_mRNA	408	45.00	94.82
PA1646	known_mRNA	1959	91.00	30.13
PA1647	known_mRNA	1722	134.00	50.93
PA1648	known_mRNA	1005	107.00	73.59
PA1649	known_mRNA	762	73.00	69.18
PA1650	known_mRNA	894	110.00	86.49
PA1651	known_mRNA	1197	141.00	79.70
PA1652	known_mRNA	636	69.00	81.32
PA1653	known_mRNA	477	27.00	45.94
PA1654	known_mRNA	1167	58.00	33.72
PA1655	known_mRNA	603	23.00	28.96
PA1656	known_mRNA	1557	108.00	45.76
PA1657	known_mRNA	507	5.00	7.85
PA1658	known_mRNA	1476	50.00	22.45
PA1659	known_mRNA	408	2.00	4.21
PA1660	known_mRNA	1581	33.00	13.75
PA1661	known_mRNA	1008	10.00	6.85
PA1662	known_mRNA	2634	68.00	16.47
PA1663	known_mRNA	1512	10.00	4.37
PA1665	known_mRNA	1194	16.00	9.07
PA1666	known_mRNA	507	2.00	3.14
PA1667	known_mRNA	1332	49.00	24.61
PA1668	known_mRNA	870	4.00	3.25
PA1669	known_mRNA	3528	96.00	17.16
PA1670	known_mRNA	729	13.00	12.99
PA1671	known_mRNA	990	27.00	18.89
PA1672	known_mRNA	381	19.00	44.15
PA1673	known_mRNA	462	597.00	1060.25
PA1674	known_mRNA	546	344.00	490.85
PA1675	known_mRNA	558	73.00	101.32
PA1676	known_mRNA	321	38.00	114.27
PA1677	known_mRNA	597	211.00	268.97
PA1678	known_mRNA	915	251.00	192.15
PA1679	known_mRNA	780	333.00	306.99
PA1680	known_mRNA	984	63.00	44.38
PA1681	known_mRNA	1092	354.00	221.70
PA1682	known_mRNA	1152	37.00	21.83
PA1683	known_mRNA	618	107.00	130.66
PA1684	known_mRNA	546	83.00	118.43
PA1685	known_mRNA	750	66.00	63.74
PA1686	known_mRNA	894	95.00	74.70
PA1687	known_mRNA	861	103.00	84.59
PA1688	known_mRNA	870	62.00	50.31
PA1689	known_mRNA	2103	256.00	78.62
PA1690	known_mRNA	1050	7.00	4.58
PA1691	known_mRNA	789	5.00	4.55
PA1692	known_mRNA	267	4.00	16.28
PA1693	known_mRNA	654	61.00	69.48
PA1694	known_mRNA	930	6.00	4.51
PA1695	known_mRNA	1110	3.00	1.84
PA1697	known_mRNA	1323	7.00	3.54
PA1698	known_mRNA	867	3.00	2.44
PA1699	known_mRNA	279	3.00	11.33
PA1700	known_mRNA	372	2.00	4.81
PA1703	known_mRNA	2121	29.00	8.83
PA1704	known_mRNA	435	1.00	1.93
PA1705	known_mRNA	297	2.00	6.81
PA1706	known_mRNA	885	16.00	12.73
PA1708	known_mRNA	1173	19.00	10.98
PA1709	known_mRNA	888	16.00	12.68
PA1710	known_mRNA	438	40.00	76.37
PA1711	known_mRNA	246	2.00	9.41
PA1712	known_mRNA	414	8.00	16.51
PA1713	known_mRNA	837	42.00	35.65
PA1714	known_mRNA	831	33.00	28.24
PA1715	known_mRNA	423	2.00	4.01
PA1716	known_mRNA	1803	24.00	8.68
PA1717	known_mRNA	1299	17.00	8.78
PA1719	known_mRNA	258	2.00	8.64
PA1720	known_mRNA	348	7.00	18.59
PA1721	known_mRNA	432	14.00	27.24
PA1722	known_mRNA	339	2.00	5.53
PA1723	known_mRNA	747	13.00	12.61
PA1724	known_mRNA	627	3.00	3.60
PA1726	known_mRNA	2295	186.00	52.08
PA1727	known_mRNA	2058	267.00	83.90
PA1728	known_mRNA	342	316.00	861.74
PA1729	known_mRNA	648	219.00	252.26
PA1730	known_mRNA	1413	64.00	30.14
PA1731	known_mRNA	954	29.00	21.16
PA1732	known_mRNA	801	44.00	39.31
PA1733	known_mRNA	732	89.00	88.47
PA1734	known_mRNA	822	35.00	30.34
PA1735	known_mRNA	888	46.00	36.45
PA1736	known_mRNA	1206	375.00	210.22
PA1737	known_mRNA	2145	935.00	281.19
PA1738	known_mRNA	915	93.00	71.20
PA1739	known_mRNA	972	12.00	8.57
PA1740	known_mRNA	999	47.00	32.55
PA1741	known_mRNA	372	65.00	156.37
PA1742	known_mRNA	723	130.00	131.15
PA1743	known_mRNA	240	1.00	4.92
PA1745	known_mRNA	489	56.00	92.21
PA1746	known_mRNA	507	1041.00	1634.59
PA1747	known_mRNA	189	2.00	15.75
PA1748	known_mRNA	690	323.00	344.70
PA1749	known_mRNA	486	505.00	838.28
PA1750	known_mRNA	1077	374.00	237.89
PA1751	known_mRNA	378	38.00	89.31
PA1752	known_mRNA	948	331.00	243.31
PA1753	known_mRNA	498	105.00	168.78
PA1754	known_mRNA	975	707.00	503.30
PA1755	known_mRNA	348	86.00	228.43
PA1756	known_mRNA	804	87.00	77.39
PA1757	known_mRNA	618	144.00	175.84
PA1758	known_mRNA	1362	92.00	45.10
PA1759	known_mRNA	2706	342.00	80.55
PA1760	known_mRNA	2724	300.00	70.17
PA1761	known_mRNA	438	70.00	133.66
PA1762	known_mRNA	762	41.00	38.86
PA1763	known_mRNA	1026	24.00	16.12
PA1764	known_mRNA	1599	42.00	17.29
PA1765	known_mRNA	1188	41.00	23.37
PA1766	known_mRNA	984	179.00	126.10
PA1767	known_mRNA	1527	404.00	174.84
PA1768	known_mRNA	540	38.00	54.99
PA1769	known_mRNA	825	440.00	379.78
PA1770	known_mRNA	2376	2399.00	647.62
PA1771	known_mRNA	1011	29.00	19.81
PA1772	known_mRNA	489	381.00	627.32
PA1773	known_mRNA	999	169.00	117.03
PA1774	known_mRNA	255	97.00	427.94
PA1775	known_mRNA	825	473.00	408.26
PA1776	known_mRNA	498	399.00	641.38
PA1777	known_mRNA	1053	18509.00	12075.69
PA1778	known_mRNA	738	48.00	47.25
PA1779	known_mRNA	2727	84.00	19.62
PA1781	known_mRNA	2451	42.00	10.97
PA1782	known_mRNA	1596	30.00	12.38
PA1783	known_mRNA	1212	13.00	7.25
PA1784	known_mRNA	696	25.00	26.40
PA1785	known_mRNA	579	14.00	18.54
PA1786	known_mRNA	1209	15.00	8.39
PA1787	known_mRNA	2610	2573.00	629.33
PA1788	known_mRNA	468	174.00	303.71
PA1789	known_mRNA	864	1337.00	1093.60
PA1790	known_mRNA	624	149.00	179.78
PA1791	known_mRNA	1332	31.00	15.57
PA1792	known_mRNA	723	77.00	77.68
PA1793	known_mRNA	498	408.00	655.84
PA1794	known_mRNA	1671	669.00	262.65
PA1795	known_mRNA	1383	608.00	293.10
PA1796	known_mRNA	855	195.00	161.45
PA1797	known_mRNA	1833	229.00	81.41
PA1797a	known_mRNA	222	5.00	28.48
PA1798	known_mRNA	1287	121.00	63.13
PA1799	known_mRNA	708	74.00	76.56
PA1800	known_mRNA	1311	4680.00	2392.39
PA1801	known_mRNA	642	932.00	1085.86
PA1802	known_mRNA	1281	4354.00	2283.21
PA1803	known_mRNA	2397	3419.00	914.46
PA1804	known_mRNA	273	1172.00	4592.54
PA1805	known_mRNA	1866	911.00	317.73
PA1806	known_mRNA	798	47.00	42.18
PA1807	known_mRNA	1611	77.00	31.45
PA1808	known_mRNA	1020	36.00	24.35
PA1809	known_mRNA	1083	47.00	29.71
PA1810	known_mRNA	1848	159.00	56.03
PA1811	known_mRNA	1830	77.00	27.42
PA1812	known_mRNA	1605	225.00	92.26
PA1813	known_mRNA	777	94.00	87.05
PA1814	known_mRNA	762	122.00	115.62
PA1815	known_mRNA	447	69.00	128.14
PA1816	known_mRNA	741	139.00	136.18
PA1817	known_mRNA	390	54.00	121.32
PA1818	known_mRNA	2256	163.00	46.47
PA1819	known_mRNA	1356	184.00	90.64
PA1820	known_mRNA	1503	54.00	23.77
PA1821	known_mRNA	813	302.00	265.17
PA1822	known_mRNA	1689	452.00	175.42
PA1823	known_mRNA	837	137.00	116.27
PA1824	known_mRNA	780	53.00	48.86
PA1825	known_mRNA	645	54.00	62.56
PA1826	known_mRNA	906	55.00	42.59
PA1827	known_mRNA	762	7.00	6.63
PA1828	known_mRNA	768	186.00	174.64
PA1829	known_mRNA	1071	126.00	80.65
PA1830	known_mRNA	315	406.00	1257.74
PA1831	known_mRNA	711	126.00	129.69
PA1832	known_mRNA	1026	326.00	219.02
PA1833	known_mRNA	993	606.00	422.51
PA1833a	known_mRNA	876	91.00	73.25
PA1835	known_mRNA	438	27.00	51.55
PA1836	known_mRNA	582	23.00	30.27
PA1837	known_mRNA	498	42.00	67.51
PA1837a	known_mRNA	228	31.00	167.83
PA1838	known_mRNA	1659	147.00	58.16
PA1839	known_mRNA	1041	158.00	104.42
PA1840	known_mRNA	363	126.00	314.24
PA1841	known_mRNA	498	85.00	136.63
PA1842	known_mRNA	363	44.00	109.73
PA1843	known_mRNA	3705	566.00	96.16
PA1844	known_mRNA	465	14.00	24.65
PA1845	known_mRNA	519	3.00	4.57
PA1846	known_mRNA	2289	236.00	66.26
PA1847	known_mRNA	585	523.00	683.85
PA1848	known_mRNA	1170	31.00	17.97
PA1849	known_mRNA	243	1.00	4.81
PA1850	known_mRNA	1005	74.00	50.90
PA1851	known_mRNA	1206	121.00	67.83
PA1852	known_mRNA	276	877.00	3373.29
PA1853	known_mRNA	864	248.00	202.85
PA1854	known_mRNA	1158	82.00	48.09
PA1855	known_mRNA	222	2.00	11.39
PA1856	known_mRNA	1443	139.06	64.00
PA1857	known_mRNA	924	81.00	61.32
PA1858	known_mRNA	828	59.00	50.71
PA1859	known_mRNA	888	42.00	33.28
PA1860	known_mRNA	828	52.00	44.69
PA1861	known_mRNA	1086	91.00	57.34
PA1862	known_mRNA	687	90.00	96.55
PA1863	known_mRNA	756	102.00	97.58
PA1864	known_mRNA	651	53.00	60.71
PA1865	known_mRNA	1680	320.00	124.91
PA1866	known_mRNA	2277	313.00	88.37
PA1867	known_mRNA	528	3.00	4.47
PA1868	known_mRNA	2331	33.00	9.09
PA1869	known_mRNA	240	5.00	24.60
PA1870	known_mRNA	426	6.00	11.90
PA1871	known_mRNA	1257	64.00	34.27
PA1872	known_mRNA	792	94.00	85.11
PA1873	known_mRNA	1023	72.00	48.53
PA1874	known_mRNA	7407	616.00	51.49
PA1875	known_mRNA	1278	47.00	24.71
PA1876	known_mRNA	2172	157.00	46.59
PA1877	known_mRNA	1188	33.00	18.81
PA1878	known_mRNA	579	23.00	30.47
PA1879	known_mRNA	555	22.00	30.74
PA1880	known_mRNA	2196	224.00	65.71
PA1881	known_mRNA	462	20.00	35.52
PA1882	known_mRNA	324	8.00	23.71
PA1883	known_mRNA	399	6.00	13.05
PA1884	known_mRNA	552	38.00	53.47
PA1885	known_mRNA	534	26.00	38.17
PA1886	known_mRNA	2364	203.00	55.09
PA1887	known_mRNA	669	23.00	25.48
PA1888	known_mRNA	1410	52.00	24.54
PA1889	known_mRNA	984	145.00	102.15
PA1890	known_mRNA	624	68.00	82.05
PA1891	known_mRNA	390	15.00	33.70
PA1892	known_mRNA	738	67.00	65.96
PA1893	known_mRNA	2430	266.00	70.13
PA1894	known_mRNA	693	176.00	186.84
PA1895	known_mRNA	1275	197.00	103.84
PA1896	known_mRNA	1170	134.00	77.69
PA1897	known_mRNA	768	122.00	114.55
PA1898	known_mRNA	714	52.00	53.26
PA1899	known_mRNA	489	6.88	11.32
PA1900	known_mRNA	489	8.00	13.17
PA1901	known_mRNA	1218	139.03	77.09
PA1902	known_mRNA	624	3.00	3.62
PA1903	known_mRNA	1884	34.50	11.91
PA1904	known_mRNA	837	8.50	7.21
PA1905	known_mRNA	648	0.64	0.74
PA1906	known_mRNA	537	24.00	34.98
PA1907	known_mRNA	1641	26.00	10.41
PA1908	known_mRNA	1212	23.00	12.82
PA1909	known_mRNA	1152	17.00	10.03
PA1910	known_mRNA	2415	56.00	14.86
PA1911	known_mRNA	951	91.00	66.65
PA1912	known_mRNA	507	35.00	54.96
PA1913	known_mRNA	681	163.00	176.73
PA1914	known_mRNA	1227	14.00	7.70
PA1915	known_mRNA	1548	122.00	52.02
PA1916	known_mRNA	1233	23.00	12.58
PA1917	known_mRNA	348	1.00	2.66
PA1918	known_mRNA	1401	29.00	13.78
PA1919	known_mRNA	699	59.00	61.99
PA1920	known_mRNA	2028	99.00	31.60
PA1921	known_mRNA	810	35.00	30.87
PA1922	known_mRNA	1962	15.00	4.96
PA1923	known_mRNA	3846	40.00	6.54
PA1924	known_mRNA	477	8.00	13.61
PA1926	known_mRNA	1851	206.00	72.47
PA1927	known_mRNA	2301	39.00	10.89
PA1928	known_mRNA	570	23.00	31.07
PA1929	known_mRNA	297	8.00	27.24
PA1930	known_mRNA	1296	120.00	62.13
PA1931	known_mRNA	513	26.00	40.20
PA1932	known_mRNA	990	92.00	64.36
PA1933	known_mRNA	2205	798.00	233.08
PA1934	known_mRNA	381	3.00	6.97
PA1937	known_mRNA	309	9.00	28.75
PA1938	known_mRNA	822	18.63	16.15
PA1939	known_mRNA	1998	316.00	102.47
PA1940	known_mRNA	1140	142.00	84.75
PA1941	known_mRNA	1896	107.00	36.69
PA1942	known_mRNA	231	10.00	52.82
PA1943	known_mRNA	1098	75.00	46.68
PA1944	known_mRNA	1488	153.00	68.10
PA1945	known_mRNA	1329	63.00	31.73
PA1946	known_mRNA	960	365.00	264.47
PA1947	known_mRNA	1533	409.00	176.25
PA1948	known_mRNA	999	152.00	105.25
PA1949	known_mRNA	1014	179.00	121.87
PA1950	known_mRNA	927	341.00	257.17
PA1951	known_mRNA	1266	135.00	71.72
PA1952	known_mRNA	753	11.00	10.57
PA1953	known_mRNA	681	21.00	22.77
PA1954	known_mRNA	1023	30.00	20.22
PA1955	known_mRNA	570	7.00	9.46
PA1956	known_mRNA	489	4.00	6.59
PA1957	known_mRNA	528	14.00	20.86
PA1958	known_mRNA	576	54.00	72.00
PA1959	known_mRNA	834	103.00	87.78
PA1960	known_mRNA	723	57.00	57.51
PA1961	known_mRNA	936	78.00	58.18
PA1962	known_mRNA	609	14.00	17.41
PA1963	known_mRNA	267	19.00	77.35
PA1964	known_mRNA	1566	426.00	179.39
PA1965	known_mRNA	336	36.00	100.86
PA1966	known_mRNA	372	22.00	52.93
PA1967	known_mRNA	501	22.00	35.09
PA1968	known_mRNA	258	14.00	60.50
PA1969	known_mRNA	393	102.00	226.65
PA1970	known_mRNA	240	14.00	68.89
PA1971	known_mRNA	1314	29.00	14.79
PA1972	known_mRNA	1704	19.00	7.30
PA1973	known_mRNA	2328	96.00	26.48
PA1974	known_mRNA	1200	253.00	142.61
PA1975	known_mRNA	1164	248.00	144.61
PA1976	known_mRNA	2646	334.00	80.53
PA1977	known_mRNA	864	81.00	66.25
PA1978	known_mRNA	666	74.00	82.43
PA1979	known_mRNA	651	140.00	160.35
PA1980	known_mRNA	678	85.00	92.66
PA1981	known_mRNA	648	98.00	112.88
PA1982	known_mRNA	1872	1002.00	348.28
PA1983	known_mRNA	438	279.00	532.71
PA1984	known_mRNA	1521	1049.53	456.14
PA1986	known_mRNA	915	128.00	97.99
PA1987	known_mRNA	753	112.00	107.65
PA1988	known_mRNA	279	18.00	67.98
PA1989	known_mRNA	1146	169.00	100.27
PA1990	known_mRNA	1827	200.00	71.35
PA1991	known_mRNA	1164	169.00	98.55
PA1992	known_mRNA	1695	292.00	112.89
PA1993	known_mRNA	1209	58.00	32.42
PA1994	known_mRNA	564	61.00	83.52
PA1995	known_mRNA	357	94.00	240.31
PA1996	known_mRNA	279	13.00	49.10
PA1997	known_mRNA	1956	177.00	58.71
PA1998	known_mRNA	921	119.00	90.42
PA1999	known_mRNA	699	106.00	111.37
PA2000	known_mRNA	657	155.00	175.56
PA2001	known_mRNA	1182	552.00	316.43
PA2002	known_mRNA	1425	106.00	49.46
PA2003	known_mRNA	771	54.00	50.47
PA2004	known_mRNA	1392	32.00	15.32
PA2005	known_mRNA	1446	162.00	74.39
PA2006	known_mRNA	1353	32.00	15.80
PA2007	known_mRNA	639	99.00	116.01
PA2008	known_mRNA	1299	138.00	71.26
PA2009	known_mRNA	1299	134.00	69.20
PA2010	known_mRNA	804	56.00	49.82
PA2011	known_mRNA	903	109.00	84.72
PA2012	known_mRNA	1968	250.00	82.38
PA2013	known_mRNA	798	60.00	53.85
PA2014	known_mRNA	1608	179.00	73.25
PA2015	known_mRNA	1164	353.00	205.84
PA2016	known_mRNA	405	43.00	91.55
PA2017	known_mRNA	930	32.00	24.04
PA2018	known_mRNA	3138	187.00	37.74
[truncated: 3,523 more rows]
