# Supplementary material for: Efficacy of levofloxacin against biofilms of Pseudomonas aeruginosa isolated from patients with respiratory tract infections in vitro
Source: Microbiologyopen. 2018 Sep 5;8(5):e00720. doi: 10.1002/mbo3.720 (PMC6528602; doi:10.1002/mbo3.720)
Supplement: Supplementary file 7 [file MBO3-8-e00720-s007.xls]

GeneID	Length	Ctrl-Expression	OFLX-Expression	log2FoldChange(OFLX/Ctrl)	Up-Down-Regulation(OFLX/Ctrl)	Padj	Pvalue	type	Symbol	KEGG Orthology	GO Component	GO Function	GO Process	Blast nr
PA1150	2070	282.739379759517	1092.51016384274	1.95010196155521	Up	1.89986155311569e-11	1.4007251155861e-13	known_mRNA	pys2	K06887|1|3.0e-33|148.7|ecm:EcSMS35_0116|uncharacterized protein;K15125|2|1.2e-21|110.2|abt:ABED_0890|filamentous hemagglutinin	-	GO:0046872//metal ion binding;GO:0004519//endonuclease activity;GO:0005102//receptor binding	GO:0042742//defense response to bacterium;GO:0090305//nucleic acid phosphodiester bond hydrolysis;GO:0019835//cytolysis;GO:0009405//pathogenesis	gi|489203380|ref|WP_003112476.1|/0.0e+00/pyocin-S2 [Pseudomonas aeruginosa]
PA1326	1548	41.3179460442851	87.7828680070563	1.0871708679311	Up	0.00445919616765877	5.69327329443936e-05	known_mRNA	ilvA2	K01754|1|4.8e-294|1014.6|paf:PAM18_3576|threonine dehydratase [EC:4.3.1.19]	-	GO:0030170//pyridoxal phosphate binding;GO:0004794//L-threonine ammonia-lyase activity	GO:0008652//cellular amino acid biosynthetic process;GO:0009097//isoleucine biosynthetic process	gi|1001042917|ref|WP_061188862.1|/2.6e-286/threonine dehydratase [Pseudomonas aeruginosa]
PA0646	1053	212.869011539151	1332.70500266724	2.64631962239511	Up	2.53015141731332e-20	1.31944598277443e-22	known_mRNA	PA0646	-	-	-	-	gi|943860677|gb|KQJ76825.1|/5.5e-203/phage tail protein [Pseudomonas aeruginosa]
PA0910	504	114.616121068895	916.073724159091	2.99865373145645	Up	2.23037979907064e-21	1.00268827507222e-23	known_mRNA	PA0910	-	-	-	-	gi|489203507|ref|WP_003112601.1|/7.6e-86/hypothetical protein [Pseudomonas aeruginosa]
PA0620	2076	988.90556085975	10700.8921258763	3.43575451574716	Up	4.81057162444509e-34	6.92044110691615e-37	known_mRNA	PA0620	-	-	-	-	gi|489204119|ref|WP_003113198.1|/0.0e+00/bacteriophage protein [Pseudomonas aeruginosa]
PA0618	888	379.044714676826	4761.31200070871	3.65091921574602	Up	1.26819768232828e-37	9.12208367076625e-41	known_mRNA	PA0618	-	-	-	-	gi|552307788|gb|ERV67491.1|/4.5e-158/phage baseplate assembly protein [Pseudomonas aeruginosa BL08]
PA0813	1248	59.9269222415846	182.696505018721	1.60817284926352	Up	8.68162300219245e-07	7.33746234675499e-09	known_mRNA	PA0813	K04487|1|8.2e-34|149.8|rha:RHA1_ro05699|cysteine desulfurase [EC:2.8.1.7];K11325|2|4.5e-16|90.9|rrd:RradSPS_0503|L-cysteine/cystine lyase;K11717|4|7.7e-16|90.1|lfu:HR49_09995|cysteine desulfurase / selenocysteine lyase [EC:2.8.1.7 4.4.1.16]	-	GO:0003824//catalytic activity	-	gi|543883785|gb|AGV61786.1|/2.8e-238/aminotransferase class-V family protein [Pseudomonas aeruginosa PAO581]
PA2286	1545	390.297640063307	838.273261709489	1.10284587317884	Up	0.00240500141969806	2.98408735765448e-05	known_mRNA	PA2286	K01708|1|6.8e-14|84.0|maqu:Maq22A_c21660|galactarate dehydratase [EC:4.2.1.42];K02035|3|2.9e-12|78.6|maqu:Maq22A_c23915|peptide/nickel transport system substrate-binding protein;K01586|5|8.3e-12|77.0|bte:BTH_II2095|diaminopimelate decarboxylase [EC:4.1.1.20]	-	-	-	gi|543882718|gb|AGV60719.1|/1.5e-289/peptidase M48 family protein [Pseudomonas aeruginosa PAO581]
PA0625	2238	1357.7503922364	13519.4303221775	3.31574417588627	Up	8.85121437280808e-29	2.06915638997491e-31	known_mRNA	PA0625	-	-	-	-	gi|611853030|gb|EZO29384.1|/0.0e+00/phage tail length determinator protein [Pseudomonas aeruginosa PAO1-GFP]
PA0812	1296	54.4653070043148	167.047863288615	1.61685206123341	Up	6.12275873449974e-07	5.06468084493775e-09	known_mRNA	PA0812	K06178|1|5.0e-10|70.9|mym:A176_003080|23S rRNA pseudouridine2605 synthase [EC:5.4.99.22];K11904|3|2.3e-07|62.0|ypb:YPTS_2756|type VI secretion system secreted protein VgrG	-	GO:0016740//transferase activity	GO:0019475	gi|489205147|ref|WP_003114202.1|/5.2e-248/hypothetical protein [Pseudomonas aeruginosa]
PA0630	363	51.0504220235157	440.83830223373	3.11025478517322	Up	2.25488951616457e-22	8.92062027614107e-25	known_mRNA	PA0630	K01708|1|3.5e-06|56.2|maqu:Maq22A_c21660|galactarate dehydratase [EC:4.2.1.42]	-	-	-	gi|489210070|ref|WP_003118918.1|/5.9e-56/MULTISPECIES: hypothetical protein [Pseudomonas]
PA5470	615	89.8369297958729	216.309817725051	1.26771861770545	Up	0.000782390356545684	8.44154313841774e-06	known_mRNA	PA5470	K02839|1|1.5e-110|403.7|paeo:M801_5523|peptide chain release factor	-	-	-	gi|489205060|ref|WP_003114116.1|/1.2e-109/MULTISPECIES: peptide chain release factor-like protein [Pseudomonas]
PA0635	255	61.5828004854016	476.460618608272	2.95175759377835	Up	5.86463225115808e-21	2.84742080167718e-23	known_mRNA	PA0635	-	-	-	-	gi|534386669|gb|EQM88492.1|/1.4e-40/hypothetical protein L683_11600 [Pseudomonas aeruginosa WC55]
PA0629	630	174.885963496277	1528.03791479923	3.12719393400149	Up	8.22859708584203e-25	2.81142500685126e-27	known_mRNA	PA0629	K03791|1|2.5e-116|422.9|pael:T223_03190|putative chitinase	-	-	-	gi|5725170|dbj|BAA83168.1|/2.0e-115/lytic enzyme [Pseudomonas aeruginosa]
PA0985	1497	81.4015166491743	405.320177486112	2.31593441711166	Up	6.05170045226423e-13	4.24413446571309e-15	known_mRNA	pyoS5	-	GO:0016021//integral component of membrane	-	GO:0019835//cytolysis;GO:0050829//defense response to Gram-negative bacterium	gi|489206298|ref|WP_003115311.1|/9.6e-278/pyocin S5 [Pseudomonas aeruginosa]
PA0628	990	312.710106940769	3323.67873311825	3.40988318417802	Up	2.73337130381224e-31	4.91525140048955e-34	known_mRNA	PA0628	K06905|1|1.2e-186|657.1|pag:PLES_06241|uncharacterized protein	-	-	-	gi|5725169|dbj|BAA83167.1|/9.7e-186/DR2 [Pseudomonas aeruginosa]
PA0643	1092	252.736537324907	1989.29674299565	2.97655234840472	Up	5.07608359549595e-31	1.00408055296629e-33	known_mRNA	PA0643	-	-	-	-	gi|660505277|gb|AID71886.1|/1.6e-213/tail fiber protein [Pseudomonas aeruginosa PAO1H2O]
PA3446	594	41.8897398334902	88.3024788942041	1.0758570148517	Up	0.0427631322035876	0.000715153982185515	known_mRNA	PA3446	K00299|1|3.9e-103|379.0|paec:M802_3568|FMN reductase [EC:1.5.1.38]	-	GO:0008752//FMN reductase activity;GO:0052873//FMN reductase (NADPH) activity	GO:0046306//alkanesulfonate catabolic process;GO:0055114//oxidation-reduction process	gi|489182468|ref|WP_003091915.1|/3.1e-102/MULTISPECIES: NAD(P)H-dependent FMN reductase [Pseudomonas]
PA0610	315	197.111871116481	675.305452395591	1.77652554013365	Up	3.56012692008245e-10	2.68882090709338e-12	known_mRNA	prtN	-	-	GO:0003677//DNA binding	GO:0006355//regulation of transcription, DNA-templated;GO:0030152//bacteriocin biosynthetic process;GO:1900378	gi|489204124|ref|WP_003113203.1|/3.8e-51/MULTISPECIES: transcription regulatory protein PrtN [Pseudomonas]
PA3879	660	312.193557136528	138.25247388893	-1.17513546788041	Down	0.00583000060959344	7.7579580131256e-05	known_mRNA	narL	K07684|1|3.5e-116|422.5|paeo:M801_3871|two-component system, NarL family, nitrate/nitrite response regulator NarL	GO:0005622//intracellular	GO:0003677//DNA binding	GO:0006355//regulation of transcription, DNA-templated;GO:0000160//phosphorelay signal transduction system	gi|489183530|ref|WP_003092968.1|/2.7e-115/MULTISPECIES: DNA-binding response regulator [Pseudomonas]
PA4711	348	113.746497381744	52.0635646603823	-1.12747612289221	Down	0.00401385042051694	5.05250007977317e-05	known_mRNA	PA4711	-	-	GO:0051537//2 iron, 2 sulfur cluster binding;GO:0046872//metal ion binding;GO:0016491//oxidoreductase activity	GO:0055114//oxidation-reduction process	gi|618789946|gb|KAJ26268.1|/3.1e-62/Rieske (2Fe-2S) protein [Pseudomonas aeruginosa M10]
PA4623	390	96.9440136488381	283.02591948025	1.54571046204016	Up	5.29634197597968e-05	5.1430042564809e-07	known_mRNA	PA4623	-	-	-	-	gi|575875990|emb|CDI93169.1|/7.0e-63/Phage infection protein [Pseudomonas aeruginosa PA38182]
PA0636	1836	697.658754856914	8498.52806983537	3.60661954057426	Up	1.03440332074497e-37	5.58030922897845e-41	known_mRNA	PA0636	K02343|1|2.7e-09|68.9|sdv:BN159_4684|DNA polymerase III subunit gamma/tau [EC:2.7.7.7];K03628|2|8.1e-06|57.4|mva:Mvan_4345|transcription termination factor Rho	-	-	-	gi|5725177|dbj|BAA83175.1|/0.0e+00/HF2 [Pseudomonas aeruginosa]
PA2179	951	78.2308759926439	29.0583591124777	-1.42878488151062	Down	0.000499706728395723	5.21183065041394e-06	known_mRNA	PA2179	K02493|1|5.0e-15|87.0|cbw:RR42_m3760|release factor glutamine methyltransferase [EC:2.1.1.297];K00612|2|8.7e-12|76.3|calh:IJ00_05655|carbamoyltransferase [EC:2.1.3.-]	GO:0005840//ribosome	GO:0003676//nucleic acid binding;GO:0008168//methyltransferase activity	GO:0032259//methylation	gi|543878761|gb|AGV67920.1|/2.7e-177/methyltransferase domain protein [Pseudomonas aeruginosa c7447m]
PA0615	516	168.384901256369	1773.89480657605	3.39708577348712	Up	2.64340804048978e-36	2.77988057157804e-39	known_mRNA	PA0615	-	-	-	-	gi|777183725|emb|CKG80478.1|/7.8e-94/phage protein [Pseudomonas aeruginosa]
PA4802	723	127.888318796202	41.8221430022478	-1.61254560191472	Down	1.15548013838891e-05	1.05969226861777e-07	known_mRNA	PA4802	K01950|1|2.1e-50|204.1|psp:PSPPH_2956|NAD+ synthase (glutamine-hydrolysing) [EC:6.3.5.1];K08641|2|9.3e-22|109.0|stre:GZL_06091|D-alanyl-D-alanine dipeptidase [EC:3.4.13.22]	-	GO:0016810//hydrolase activity, acting on carbon-nitrogen (but not peptide) bonds	GO:0006807//nitrogen compound metabolic process	gi|560111237|emb|CDH79867.1|/3.5e-132/hypothetical protein PAMH27_5515 [Pseudomonas aeruginosa MH27]
PA4288	804	163.206885158091	74.6157267343793	-1.12915027707567	Down	0.012134215804264	0.000168015575782831	known_mRNA	PA4288	K02099|1|5.1e-29|133.3|slo:Shew_2711|AraC family transcriptional regulator, arabinose operon regulatory protein;K07506|2|3.2e-07|60.8|psc:A458_09465|AraC family transcriptional regulator;K10778|3|5.5e-07|60.1|sit:TM1040_2682|AraC family transcriptional regulator, regulatory protein of adaptative response / methylated-DNA-[protein]-cysteine methyltransferase [EC:2.1.1.63]	GO:0005829//cytosol	GO:0019172//glyoxalase III activity;GO:0000987//core promoter proximal region sequence-specific DNA binding;GO:0003700//transcription factor activity, sequence-specific DNA binding	GO:0019243//methylglyoxal catabolic process to D-lactate via S-lactoyl-glutathione;GO:0006355//regulation of transcription, DNA-templated	gi|489194655|ref|WP_003103975.1|/2.8e-151/MULTISPECIES: transcriptional regulator [Pseudomonas]
PA0811	1248	78.8879663386836	223.18760417559	1.50037975043727	Up	1.71094856859252e-06	1.47681228722246e-08	known_mRNA	PA0811	K08191|1|5.7e-27|127.1|dji:CH75_19365|MFS transporter, ACS family, hexuronate transporter;K08194|3|7.2e-22|110.2|satk:SA2016_0971|MFS transporter, ACS family, D-galactonate transporter	GO:0016021//integral component of membrane	GO:0022857//transmembrane transporter activity	GO:0055085//transmembrane transport;GO:0006820//anion transport	gi|489205146|ref|WP_003114201.1|/7.8e-233/MFS transporter [Pseudomonas aeruginosa]
PA0523	441	17.9867571014763	50.8077237303129	1.498112729225	Up	0.00145060607295337	1.64337677748719e-05	known_mRNA	norC	K02305|1|1.4e-81|307.0|paeo:M801_535|nitric oxide reductase subunit C	GO:0016021//integral component of membrane;GO:0070469//respiratory chain;GO:0005886//plasma membrane	GO:0020037//heme binding;GO:0046872//metal ion binding;GO:0009055//electron carrier activity	GO:0055114//oxidation-reduction process	gi|489204160|ref|WP_003113238.1|/1.1e-80/nitric oxide reductase subunit C [Pseudomonas aeruginosa]
PA0909	276	8.81227636697403	49.7298775200846	2.49652623185832	Up	7.44554152693488e-12	5.35554146875374e-14	known_mRNA	PA0909	-	GO:0016021//integral component of membrane	-	-	gi|727033766|emb|CEI79018.1|/2.6e-43/Uncharacterized protein PAE221_04642 [Pseudomonas aeruginosa]
PA0637	342	61.9229133665091	729.307610371653	3.55798219427091	Up	9.50479971565894e-31	2.05102673238459e-33	known_mRNA	PA0637	-	-	-	-	gi|5725178|dbj|BAA83176.1|/6.3e-60/MF2 [Pseudomonas aeruginosa]
PA0648	231	14.065535646267	39.6992417549942	1.4969469578664	Up	0.000438489223324101	4.49449482637543e-06	known_mRNA	PA0648	-	-	-	-	gi|489204097|ref|WP_003113176.1|/1.4e-34/hypothetical protein [Pseudomonas aeruginosa]
PA2283	1458	135.787123605913	377.461199825553	1.47498167537865	Up	1.39717781762708e-05	1.33160266740218e-07	known_mRNA	PA2283	K11901|1|3.0e-19|101.7|bpm:BURPS1710b_A1695|type VI secretion system protein ImpB;K01708|3|1.2e-12|79.7|maqu:Maq22A_c21660|galactarate dehydratase [EC:4.2.1.42];K02519|4|1.3e-11|76.3|synr:KR49_05605|translation initiation factor IF-2;K21053|5|1.3e-11|76.3|bpm:BURPS1710b_3021|adenine deaminase [EC:3.5.4.2]	-	-	-	gi|543880955|gb|AGV58956.1|/3.4e-280/peptidase M48 family protein [Pseudomonas aeruginosa PAO581]
PA0627	207	11.6813012034849	60.3975297960463	2.37028855799101	Up	7.6826529688933e-10	5.94055165729926e-12	known_mRNA	PA0627	-	-	-	-	gi|5725168|dbj|BAA83166.1|/1.2e-32/XR2 [Pseudomonas aeruginosa]
PA0645	231	11.8123354540192	39.6095252846746	1.74555317810849	Up	7.09872455243575e-06	6.25494520894356e-08	known_mRNA	PA0645	-	-	-	-	gi|499197973|ref|WP_010895513.1|/3.7e-35/hypothetical protein [Pseudomonas aeruginosa]
PA0914	393	37.6153158167033	76.1360621079579	1.01725974985925	Up	0.0316751172622854	0.000501242639647746	known_mRNA	PA0914	-	-	-	-	gi|675287551|emb|CDO79932.1|/9.2e-71/hypothetical protein PLES 44021, partial [Pseudomonas aeruginosa]
PA0619	534	230.796885704266	2094.52105033867	3.18192472165486	Up	4.71677037025507e-27	1.27228116442773e-29	known_mRNA	PA0619	-	-	-	-	gi|499197971|ref|WP_010895511.1|/7.8e-97/bacteriophage protein [Pseudomonas aeruginosa]
PA0617	327	61.8107408053879	527.373578352486	3.09289583231319	Up	5.79851294203826e-22	2.39823408859701e-24	known_mRNA	PA0617	K06903|1|3.5e-53|212.2|paeo:M801_633|uncharacterized protein	-	-	-	gi|489204120|ref|WP_003113199.1|/2.7e-52/bacteriophage protein [Pseudomonas aeruginosa]
PA4881	342	46.6013474108537	107.462876190637	1.20539478264752	Up	0.00206849937023935	2.49216791595103e-05	known_mRNA	PA4881	-	-	-	-	gi|489203209|ref|WP_003112309.1|/5.2e-54/hypothetical protein [Pseudomonas aeruginosa]
PA0640	603	123.522312909908	1492.03271857771	3.59443559558013	Up	2.66182641761128e-39	9.57319337389421e-43	known_mRNA	PA0640	-	-	-	-	gi|489204104|ref|WP_003113183.1|/3.6e-106/MULTISPECIES: bacteriophage protein [Pseudomonas]
PA0639	771	150.253239958141	1655.14997711326	3.46149394334293	Up	2.64340804048978e-36	2.85208563980195e-39	known_mRNA	PA0639	K21140|1|1.5e-06|58.5|pbor:BSF38_00432|sulfur-carrier protein carboxypeptidase [EC:3.4.17.-];K17218|2|9.9e-06|55.8|bma:BMA1102|sulfide:quinone oxidoreductase [EC:1.8.5.4]	-	GO:0016787//hydrolase activity	-	gi|514246180|gb|AGO38561.1|/1.0e-153/peptidase P60 [Pseudomonas aeruginosa RP73]
PA4824	777	33.0547134583203	14.3535152975573	-1.20345190001923	Down	0.0106141713614424	0.000143151025374605	known_mRNA	PA4824	K02519|1|2.7e-11|74.3|cter:A606_06595|translation initiation factor IF-2;K03611|2|7.9e-11|72.8|bpm:BURPS1710b_3018|disulfide bond formation protein DsbB;K03500|4|8.7e-10|69.3|mmar:MODMU_3304|16S rRNA (cytosine967-C5)-methyltransferase [EC:2.1.1.176]	-	-	-	gi|909625184|ref|WP_049880753.1|/5.3e-147/hypothetical protein, partial [Pseudomonas aeruginosa]
PA0638	696	182.714105221268	2022.03190429869	3.46814584374242	Up	4.70076948328007e-35	5.91717072162569e-38	known_mRNA	PA0638	K06133|1|1.4e-06|58.5|bsd:BLASA_0215|4'-phosphopantetheinyl transferase [EC:2.7.8.-]	-	-	-	gi|489204106|ref|WP_003113185.1|/1.9e-135/bacteriophage protein [Pseudomonas aeruginosa]
PA0631	258	17.2414597404538	147.600413620365	3.0977429344266	Up	4.09548334408829e-20	2.20939579792571e-22	known_mRNA	PA0631	-	-	-	-	gi|575871634|emb|CDI88813.1|/1.9e-40/lipoprotein [Pseudomonas aeruginosa PA38182]
PA1415	729	474.038054960766	196.799780925542	-1.26827426615991	Down	0.000922205155845868	1.01158990301381e-05	known_mRNA	PA1415	K01069|1|1.2e-08|65.5|pab:PAB0703|hydroxyacylglutathione hydrolase [EC:3.1.2.6]	-	GO:0004416//hydroxyacylglutathione hydrolase activity	-	gi|543883397|gb|AGV61398.1|/3.1e-141/metallo-beta-lactamase domain-containing protein 2 [Pseudomonas aeruginosa PAO581]
PA3866	2295	433.498062405077	2197.28804249934	2.34162655485975	Up	2.73892839339575e-16	1.62533064164826e-18	known_mRNA	PA3866	K15125|1|1.5e-20|106.7|bps:BPSS2053|filamentous hemagglutinin;K08300|4|2.6e-09|69.3|mars:A8C75_09180|ribonuclease E [EC:3.1.26.12];K03646|5|9.8e-09|67.4|epy:EpC_24310|colicin import membrane protein	-	GO:0004519//endonuclease activity;GO:0005102//receptor binding;GO:0004540//ribonuclease activity	GO:0009617//response to bacterium;GO:0090501//RNA phosphodiester bond hydrolysis;GO:0019835//cytolysis;GO:0009405//pathogenesis	gi|489239852|ref|WP_003148085.1|/0.0e+00/pyocin protein [Pseudomonas aeruginosa]
PA0611	771	117.593330933445	297.470841458775	1.33894201722402	Up	1.5673569575781e-07	1.24013138164784e-09	known_mRNA	prtR	-	-	GO:0043565//sequence-specific DNA binding	GO:0006355//regulation of transcription, DNA-templated;GO:0030152//bacteriocin biosynthetic process;GO:1900377	gi|489204123|ref|WP_003113202.1|/6.7e-142/MULTISPECIES: transcriptional regulator [Pseudomonas]
PA0622	1161	1804.91857296697	14267.511902395	2.98272810855538	Up	2.86396574356821e-21	1.33902372473968e-23	known_mRNA	PA0622	K06907|1|5.0e-219|765.0|pae:PA0622|uncharacterized protein	-	-	-	gi|489204118|ref|WP_003113197.1|/3.9e-218/bacteriophage protein [Pseudomonas aeruginosa]
PA5383	1068	49.0251499137554	24.3326134391972	-1.01063076108015	Down	0.0323075867041416	0.000528680163653458	known_mRNA	PA5383	K19239|1|1.9e-79|301.2|hiu:HIB_18220|predicted membrane protein	-	-	-	gi|51316918|sp|Q9HTI1.1|Y5383_PSEAE/3.0e-193/RecName: Full=UPF0324 membrane protein PA5383
PA0908	375	30.8997546267213	196.668785272555	2.67010070828171	Up	3.08982960446056e-15	1.94468685768962e-17	known_mRNA	PA0908	-	GO:0016021//integral component of membrane	-	-	gi|567367779|gb|AHC78724.1|/6.1e-64/Phage-related protein [Pseudomonas aeruginosa SCV20265]
PA5421	1200	127.996229787097	310.712811607949	1.27948041394613	Up	7.37208810560871e-05	7.29122182716201e-07	known_mRNA	fdhA	K00148|1|1.4e-232|810.1|pag:PLES_58161|glutathione-independent formaldehyde dehydrogenase [EC:1.2.1.46]	-	-	-	gi|489187384|ref|WP_003096788.1|/1.1e-231/MULTISPECIES: glutathione-independent formaldehyde dehydrogenase [Pseudomonas]
PA0911	453	73.1683400600005	441.640719328893	2.5935817603987	Up	1.00062993109104e-14	6.83760787294721e-17	known_mRNA	PA0911	-	-	-	-	gi|489251626|ref|WP_003159666.1|/7.1e-75/MULTISPECIES: hypothetical protein [Pseudomonas]
PA0621	459	127.547888432369	1168.04086960013	3.19497983452066	Up	1.32025489388752e-26	3.79861145517e-29	known_mRNA	PA0621	-	-	-	-	gi|943835707|gb|KQJ67216.1|/7.7e-85/phage tail protein [Pseudomonas aeruginosa]
PA2285	663	73.7944975267469	172.579928110427	1.22567953066941	Up	0.00123071841478635	1.37213705658611e-05	known_mRNA	PA2285	-	GO:0016021//integral component of membrane	-	-	gi|571153291|emb|CDH71612.1|/1.4e-119/hypothetical protein P38_3371 [Pseudomonas aeruginosa MH38]
PA0612	201	15.1597951440772	106.940983325011	2.81849268406511	Up	1.56759195950985e-15	9.58427020739704e-18	known_mRNA	ptrB	-	-	GO:0008270//zinc ion binding	GO:1900378;GO:0031328//positive regulation of cellular biosynthetic process	gi|489175606|ref|WP_003085132.1|/1.4e-30/MULTISPECIES: repressor PtrB [Pseudomonas]
PA0807	768	114.618820320868	695.376716160558	2.60095080804855	Up	3.89220534217697e-15	2.51967977555063e-17	known_mRNA	ampDh3	K01447|1|5.7e-147|525.0|pau:PA14_53820|N-acetylmuramoyl-L-alanine amidase [EC:3.5.1.28]	GO:0019867//outer membrane	GO:0046872//metal ion binding;GO:0008745//N-acetylmuramoyl-L-alanine amidase activity	GO:0009254//peptidoglycan turnover;GO:0009253//peptidoglycan catabolic process	gi|489205143|ref|WP_003114198.1|/4.5e-146/MULTISPECIES: protein AmpDh3 [Pseudomonas]
PA0912	540	11.029615572991	83.89590031156	2.92721780510259	Up	1.01198180252704e-17	5.64132995474523e-20	known_mRNA	PA0912	-	-	-	-	gi|489203506|ref|WP_003112600.1|/8.7e-96/MULTISPECIES: hypothetical protein [Pseudomonas]
PA0647	303	20.1275293668428	117.926503313908	2.55064599336624	Up	6.07886183098154e-15	4.04455831228767e-17	known_mRNA	PA0647	-	-	-	-	gi|489204098|ref|WP_003113177.1|/3.4e-49/MULTISPECIES: hypothetical protein [Pseudomonas]
PA0609	1479	283.397263149161	624.479273558685	1.13982786384669	Up	0.000592040569815068	6.2813151625767e-06	known_mRNA	trpE	K01657|1|4.8e-283|978.0|pael:T223_03085|anthranilate synthase component I [EC:4.1.3.27]	-	GO:0046872//metal ion binding;GO:0004049//anthranilate synthase activity	GO:0008652//cellular amino acid biosynthetic process;GO:0000162//tryptophan biosynthetic process	gi|489204125|ref|WP_003113204.1|/3.7e-282/MULTISPECIES: anthranilate synthase component 1 [Pseudomonas]
PA0245	447	66.1154153815597	31.7640653239666	-1.0575911201686	Down	0.0476282039532681	0.00080508023226168	known_mRNA	aroQ2	K03786|1|2.3e-79|299.7|pael:T223_01215|3-dehydroquinate dehydratase II [EC:4.2.1.10]	-	GO:0003855//3-dehydroquinate dehydratase activity	GO:0008652//cellular amino acid biosynthetic process;GO:0009423//chorismate biosynthetic process;GO:0009073//aromatic amino acid family biosynthetic process	gi|489196855|ref|WP_003106162.1|/1.8e-78/MULTISPECIES: 3-dehydroquinate dehydratase 2 [Pseudomonas]
PA0624	345	211.164398724888	1436.98877447601	2.7666102626897	Up	1.11945377837372e-17	6.44174085739239e-20	known_mRNA	PA0624	-	-	-	-	gi|543876204|gb|AGV65363.1|/8.7e-57/mu-like prophage FluMu gp41 family protein [Pseudomonas aeruginosa c7447m]
PA3229	267	25.6330303685618	59.027574790636	1.2033850224708	Up	0.00218786463554615	2.67532449590251e-05	known_mRNA	PA3229	-	-	-	-	gi|575874439|emb|CDI91618.1|/5.5e-43/Type IIA topoisomerase (DNA gyrase/topo II, topoisomerase IV), A subunit [Pseudomonas aeruginosa PA38182]
PA0633	495	280.224751333999	2414.5058737427	3.10707167810901	Up	1.85251176460998e-24	6.66251308976797e-27	known_mRNA	PA0633	-	-	-	-	gi|5725174|dbj|BAA83172.1|/1.5e-89/VF2 [Pseudomonas aeruginosa]
PA0613	360	98.1841177980772	776.668090843599	2.98373661544778	Up	1.14698545399181e-20	5.77514704401557e-23	known_mRNA	PA0613	-	-	-	-	gi|489204122|ref|WP_003113201.1|/2.7e-61/MULTISPECIES: hypothetical protein [Pseudomonas]
PA2284	672	68.9476009780177	170.287854343292	1.30440328016072	Up	0.000261274826494175	2.6310718006966e-06	known_mRNA	PA2284	K02519|1|2.4e-08|64.3|ica:Intca_2225|translation initiation factor IF-2	-	-	-	gi|567366210|gb|AHC77155.1|/1.3e-120/Phosphoenolpyruvate carboxykinase (ATP) [Pseudomonas aeruginosa SCV20265]
PA0203	1035	56.9211277848387	136.383700914414	1.26063508801742	Up	0.00502296188023707	6.50338527921362e-05	known_mRNA	PA0203	K11069|1|6.9e-196|688.0|paeo:M801_209|spermidine/putrescine transport system substrate-binding protein	GO:0042597//periplasmic space	GO:0019808//polyamine binding	GO:0015846//polyamine transport	gi|489196872|ref|WP_003106178.1|/5.4e-195/MULTISPECIES: ABC transporter [Pseudomonas]
PA0644	336	27.2256784200083	202.19609441157	2.8927152264992	Up	4.21493784667079e-25	1.36430284553271e-27	known_mRNA	PA0644	-	-	-	-	gi|489204101|ref|WP_003113180.1|/5.8e-58/hypothetical protein [Pseudomonas aeruginosa]
PA0641	3615	1200.64893719677	11971.2652846783	3.31768936166686	Up	2.89669437097777e-32	4.6880505914044e-35	known_mRNA	PA0641	K02519|1|1.2e-08|67.8|cai:Caci_7742|translation initiation factor IF-2;K03529|4|3.2e-06|59.7|ova:OBV_29840|chromosome segregation protein	-	-	-	gi|489204103|ref|WP_003113182.1|/0.0e+00/bacteriophage protein [Pseudomonas aeruginosa]
PA0616	558	156.799696664086	1542.05107882011	3.29785588018887	Up	3.0215853127764e-28	7.60694018681344e-31	known_mRNA	PA0616	-	-	-	-	gi|984076563|pdb|4S37|A/2.4e-101/Chain A, Crystal Structure Of R2 Pyocin Membrane-piercing Spike
PA0809	1317	57.9142981700697	191.914546423966	1.72847258967822	Up	1.67735751837802e-07	1.35732940706727e-09	known_mRNA	PA0809	K03322|1|2.1e-165|587.0|met:M446_6058|manganese transport protein	GO:0016021//integral component of membrane;GO:0005886//plasma membrane	GO:0046872//metal ion binding;GO:0015293//symporter activity	GO:0030001//metal ion transport;GO:0055085//transmembrane transport	gi|553781185|ref|WP_023112788.1|/5.0e-238/divalent metal cation transporter [Pseudomonas aeruginosa]
PA5471	1140	303.840415672726	870.122034505012	1.51790396864957	Up	1.22552313083517e-05	1.14596660319059e-07	known_mRNA	PA5471	K18148|1|1.7e-158|563.9|psec:CCOS191_4938|release factor H-coupled RctB family protein	-	-	-	gi|489205061|ref|WP_003114117.1|/8.5e-218/RNA ligase RtcB family protein [Pseudomonas aeruginosa]
PA0634	348	132.392257426046	1166.02977299368	3.13871396835101	Up	5.08966090191217e-24	1.92200825283502e-26	known_mRNA	PA0634	-	-	-	-	gi|489204110|ref|WP_003113189.1|/8.7e-57/MULTISPECIES: hypothetical protein [Pseudomonas]
PA0614	450	60.858212610657	1141.87055517182	4.22980333991613	Up	1.34557202634808e-51	2.41965838221197e-55	known_mRNA	PA0614	-	-	-	-	gi|537448568|gb|ERF06084.1|/1.0e-78/holin [Pseudomonas aeruginosa HB13]
PA1416	1383	363.792672916241	165.655339042543	-1.13493178424029	Down	0.00502779996446383	6.6000610934339e-05	known_mRNA	PA1416	K00102|1|9.2e-79|299.3|bur:Bcep18194_A3301|D-lactate dehydrogenase (cytochrome) [EC:1.1.2.4]	-	GO:0050660//flavin adenine dinucleotide binding;GO:0016614//oxidoreductase activity, acting on CH-OH group of donors	GO:0055114//oxidation-reduction process	gi|543875567|gb|AGV64726.1|/6.0e-258/FAD binding domain protein [Pseudomonas aeruginosa c7447m]
PA0623	504	463.158757754715	3707.31647256115	3.00079657657283	Up	6.49024996215897e-22	2.80104296155035e-24	known_mRNA	PA0623	K06908|1|4.7e-89|332.0|pael:T223_03155|uncharacterized protein	-	-	-	gi|799531707|pdb|3J9Q|S/3.6e-88/Chain S, Atomic Structures Of A Bactericidal Contractile Nanotube In Its Pre- And Post-contraction States
PA2287	636	233.567380175349	518.195220250019	1.14965690568521	Up	0.00156658480474004	1.83110973400652e-05	known_mRNA	PA2287	K03500|1|8.1e-06|55.8|mmar:MODMU_3304|16S rRNA (cytosine967-C5)-methyltransferase [EC:2.1.1.176]	GO:0016021//integral component of membrane	-	-	gi|777185797|emb|CKH47180.1|/9.5e-118/Uncharacterised protein [Pseudomonas aeruginosa]
PA5481	468	80.5867404530938	175.119734028096	1.11972728261948	Up	0.00156658480474004	1.83047933203562e-05	known_mRNA	PA5481	-	GO:0042597//periplasmic space	-	GO:0043086//negative regulation of catalytic activity	gi|14916926|sp|Q9HT89.1|YID1_PSEAE/1.6e-85/RecName: Full=Uncharacterized protein PA5481; Flags: Precursor
PA0069	1059	43.3905634542261	116.644434679815	1.42666424962736	Up	9.73274836836339e-06	8.75089765182826e-08	known_mRNA	PA0069	K02343|1|5.3e-10|70.5|sals:SLNWT_3912|DNA polymerase III subunit gamma/tau [EC:2.7.7.7];K02519|2|5.9e-09|67.0|fri:FraEuI1c_1102|translation initiation factor IF-2	-	GO:0016829//lyase activity;GO:0051536//iron-sulfur cluster binding	-	gi|489174091|ref|WP_003083628.1|/1.4e-201/MULTISPECIES: radical SAM protein [Pseudomonas]
PA0626	873	420.848436370718	3975.3399185818	3.23970556366367	Up	3.75407574538979e-26	1.1476225080314e-28	known_mRNA	PA0626	K06906|1|2.2e-158|563.1|paeo:M801_641|uncharacterized protein	-	-	-	gi|5725167|dbj|BAA83165.1|/1.7e-157/UR2 [Pseudomonas aeruginosa]
